# Supplementary material for: Surface stratification determines the interfacial water structure of simple electrolyte solutions
Source: Nat Chem. 2024 Jan 15;16(4):644–50. doi: 10.1038/s41557-023-01416-6 (PMC10997511; doi:10.1038/s41557-023-01416-6)
Supplement: Supplementary file 2 — Data corresponding to all panels of Fig. 1. [file 41557_2023_1416_MOESM2_ESM.xlsx]

## Sheet: Figure1_A
		Frequency (cm-1)	Baseline		Frequency (cm-1)	Im \Chi (2) Water		Frequency (cm-1)	Im \Chi (2) HCl
		2656.88	0		2656.88	-0.1578		2656.88	0.6722
		2658.82	0		2658.82	-0.1078		2658.82	0.416
		2660.76	0		2660.76	-0.0834		2660.76	0.2028
		2662.69	0		2662.69	-0.0878		2662.69	0.3322
		2664.63	0		2664.63	0.054		2664.63	0.2462
		2666.57	0		2666.57	0.1638		2666.57	0.1726
		2668.51	0		2668.51	0.0782		2668.51	0.1556
		2670.45	0		2670.45	-0.01748		2670.45	0.1162
		2672.39	0		2672.39	-0.0614		2672.39	0.0187
		2674.33	0		2674.33	-0.02		2674.33	-0.125
		2676.27	0		2676.27	-0.00564		2676.27	-0.1126
		2678.22	0		2678.22	-0.1578		2678.22	-0.021
		2680.16	0		2680.16	-0.1624		2680.16	0.0958
		2682.1	0		2682.1	-0.0948		2682.1	0.0494
		2684.05	0		2684.05	-0.07		2684.05	-0.1158
		2686	0		2686	-0.189		2686	-0.2212
		2687.94	0		2687.94	-0.197		2687.94	-0.1804
		2689.89	0		2689.89	-0.254		2689.89	-0.0876
		2691.84	0		2691.84	-0.3728		2691.84	-0.0306
		2693.79	0		2693.79	-0.471		2693.79	-0.00634
		2695.74	0		2695.74	-0.4494		2695.74	-0.001708
		2697.69	0		2697.69	-0.3152		2697.69	-0.039
		2699.64	0		2699.64	-0.168		2699.64	-0.0762
		2701.59	0		2701.59	-0.1024		2701.59	-0.0904
		2703.54	0		2703.54	-0.0328		2703.54	-0.114
		2705.5	0		2705.5	0.0444		2705.5	-0.1122
		2707.45	0		2707.45	0.0982		2707.45	-0.0918
		2709.4	0		2709.4	0.1876		2709.4	-0.1002
		2711.36	0		2711.36	0.3022		2711.36	-0.1052
		2713.32	0		2713.32	0.3586		2713.32	-0.0944
		2715.27	0		2715.27	0.3622		2715.27	-0.0708
		2717.23	0		2717.23	0.3914		2717.23	-0.0742
		2719.19	0		2719.19	0.3816		2719.19	-0.093
		2721.15	0		2721.15	0.3466		2721.15	-0.115
		2723.11	0		2723.11	0.258		2723.11	-0.1116
		2725.07	0		2725.07	0.1844		2725.07	-0.0916
		2727.03	0		2727.03	0.159		2727.03	-0.092
		2728.99	0		2728.99	0.1362		2728.99	-0.0952
		2730.96	0		2730.96	0.1278		2730.96	-0.0906
		2732.92	0		2732.92	0.079		2732.92	-0.0722
		2734.89	0		2734.89	0.00774		2734.89	-0.0456
		2736.85	0		2736.85	-0.0424		2736.85	-0.0222
		2738.82	0		2738.82	-0.0768		2738.82	-0.01586
		2740.78	0		2740.78	-0.1356		2740.78	-0.0316
		2742.75	0		2742.75	-0.143		2742.75	-0.0452
		2744.72	0		2744.72	-0.1582		2744.72	-0.0528
		2746.69	0		2746.69	-0.1968		2746.69	-0.0482
		2748.66	0		2748.66	-0.2416		2748.66	-0.0472
		2750.63	0		2750.63	-0.2812		2750.63	-0.0544
		2752.6	0		2752.6	-0.325		2752.6	-0.0582
		2754.57	0		2754.57	-0.3448		2754.57	-0.0518
		2756.55	0		2756.55	-0.3562		2756.55	-0.0372
		2758.52	0		2758.52	-0.339		2758.52	-0.028
		2760.49	0		2760.49	-0.33		2760.49	-0.043
		2762.47	0		2762.47	-0.3268		2762.47	-0.0664
		2764.44	0		2764.44	-0.332		2764.44	-0.0702
		2766.42	0		2766.42	-0.336		2766.42	-0.0624
		2768.4	0		2768.4	-0.317		2768.4	-0.0576
		2770.38	0		2770.38	-0.3344		2770.38	-0.0614
		2772.36	0		2772.36	-0.351		2772.36	-0.0798
		2774.34	0		2774.34	-0.3348		2774.34	-0.104
		2776.32	0		2776.32	-0.3078		2776.32	-0.105
		2778.3	0		2778.3	-0.2912		2778.3	-0.0882
		2780.28	0		2780.28	-0.2802		2780.28	-0.0684
		2782.26	0		2782.26	-0.2588		2782.26	-0.053
		2784.24	0		2784.24	-0.2532		2784.24	-0.0502
		2786.23	0		2786.23	-0.2412		2786.23	-0.0532
		2788.21	0		2788.21	-0.2306		2788.21	-0.0544
		2790.2	0		2790.2	-0.2182		2790.2	-0.0494
		2792.19	0		2792.19	-0.2052		2792.19	-0.0484
		2794.17	0		2794.17	-0.1988		2794.17	-0.054
		2796.16	0		2796.16	-0.181		2796.16	-0.0636
		2798.15	0		2798.15	-0.163		2798.15	-0.0746
		2802.13	0		2802.13	-0.1354		2802.13	-0.0756
		2808.11	0		2808.11	-0.124		2808.11	-0.0732
		2814.09	0		2814.09	-0.117		2814.09	-0.078
		2820.08	0		2820.08	-0.087		2820.08	-0.0752
		2826.07	0		2826.07	-0.0502		2826.07	-0.0694
		2832.08	0		2832.08	-0.0149		2832.08	-0.0704
		2838.09	0		2838.09	0.000546		2838.09	-0.0704
		2844.1	0		2844.1	0.00486		2844.1	-0.0606
		2850.13	0		2850.13	0.000574		2850.13	-0.0594
		2856.16	0		2856.16	0.00216		2856.16	-0.0526
		2862.19	0		2862.19	0.00406		2862.19	-0.057
		2868.24	0		2868.24	0.01356		2868.24	-0.0632
		2874.29	0		2874.29	0.01432		2874.29	-0.0628
		2880.35	0		2880.35	0.00936		2880.35	-0.0654
		2886.41	0		2886.41	0.00572		2886.41	-0.0688
		2892.48	0		2892.48	0.001824		2892.48	-0.0832
		2898.56	0		2898.56	-0.00892		2898.56	-0.0818
		2904.65	0		2904.65	-0.001788		2904.65	-0.0814
		2910.74	0		2910.74	0.000368		2910.74	-0.0908
		2916.84	0		2916.84	-0.0073		2916.84	-0.0902
		2922.95	0		2922.95	-0.00728		2922.95	-0.0956
		2929.06	0		2929.06	-0.01152		2929.06	-0.1
		2935.19	0		2935.19	-0.02		2935.19	-0.0888
		2941.31	0		2941.31	-0.00448		2941.31	-0.095
		2947.45	0		2947.45	0.00105		2947.45	-0.0958
		2953.59	0		2953.59	-0.00656		2953.59	-0.0842
		2959.74	0		2959.74	-0.00728		2959.74	-0.0824
		2965.9	0		2965.9	-0.0079		2965.9	-0.0884
		2972.06	0		2972.06	-0.01324		2972.06	-0.091
		2978.23	0		2978.23	-0.01172		2978.23	-0.082
		2984.41	0		2984.41	-0.00686		2984.41	-0.087
		2990.59	0		2990.59	-0.00442		2990.59	-0.088
		2996.78	0		2996.78	-0.00574		2996.78	-0.0916
		3002.98	0		3002.98	-0.00934		3002.98	-0.1034
		3009.19	0		3009.19	-0.00708		3009.19	-0.1048
		3015.4	0		3015.4	-0.00322		3015.4	-0.1076
		3021.62	0		3021.62	-0.00722		3021.62	-0.1168
		3027.85	0		3027.85	-0.00886		3027.85	-0.1246
		3034.08	0		3034.08	-0.01088		3034.08	-0.1272
		3040.32	0		3040.32	-0.01226		3040.32	-0.1238
		3046.57	0		3046.57	-0.01792		3046.57	-0.1364
		3052.83	0		3052.83	-0.01942		3052.83	-0.143
		3059.09	0		3059.09	-0.01684		3059.09	-0.15
		3065.36	0		3065.36	-0.0202		3065.36	-0.1574
		3071.64	0		3071.64	-0.0232		3071.64	-0.1646
		3077.92	0		3077.92	-0.0218		3077.92	-0.178
		3084.22	0		3084.22	-0.01914		3084.22	-0.2028
		3090.52	0		3090.52	-0.026		3090.52	-0.2106
		3096.82	0		3096.82	-0.0328		3096.82	-0.2178
		3103.14	0		3103.14	-0.032		3103.14	-0.2268
		3109.46	0		3109.46	-0.0296		3109.46	-0.2408
		3115.78	0		3115.78	-0.0312		3115.78	-0.2546
		3122.12	0		3122.12	-0.0362		3122.12	-0.268
		3128.46	0		3128.46	-0.041		3128.46	-0.2864
		3134.81	0		3134.81	-0.043		3134.81	-0.2966
		3141.17	0		3141.17	-0.0446		3141.17	-0.309
		3147.53	0		3147.53	-0.05		3147.53	-0.3232
		3153.91	0		3153.91	-0.0556		3153.91	-0.3382
		3160.29	0		3160.29	-0.0564		3160.29	-0.3612
		3166.67	0		3166.67	-0.0616		3166.67	-0.3708
		3173.07	0		3173.07	-0.0674		3173.07	-0.3822
		3179.47	0		3179.47	-0.0746		3179.47	-0.4024
		3185.88	0		3185.88	-0.0802		3185.88	-0.4164
		3192.29	0		3192.29	-0.0922		3192.29	-0.4434
		3198.71	0		3198.71	-0.105		3198.71	-0.4676
		3205.14	0		3205.14	-0.1152		3205.14	-0.4798
		3211.58	0		3211.58	-0.1246		3211.58	-0.4922
		3218.03	0		3218.03	-0.1368		3218.03	-0.4958
		3224.48	0		3224.48	-0.145		3224.48	-0.5018
		3230.94	0		3230.94	-0.1486		3230.94	-0.512
		3237.41	0		3237.41	-0.1524		3237.41	-0.52
		3243.88	0		3243.88	-0.1544		3243.88	-0.5268
		3250.37	0		3250.37	-0.154		3250.37	-0.5244
		3256.86	0		3256.86	-0.1536		3256.86	-0.5228
		3263.35	0		3263.35	-0.1538		3263.35	-0.5314
		3269.86	0		3269.86	-0.1592		3269.86	-0.5366
		3276.37	0		3276.37	-0.173		3276.37	-0.5428
		3282.89	0		3282.89	-0.1818		3282.89	-0.5522
		3289.42	0		3289.42	-0.1876		3289.42	-0.5598
		3295.95	0		3295.95	-0.1968		3295.95	-0.57
		3302.49	0		3302.49	-0.2104		3302.49	-0.5724
		3309.04	0		3309.04	-0.2212		3309.04	-0.5712
		3315.6	0		3315.6	-0.2266		3315.6	-0.5818
		3322.17	0		3322.17	-0.2344		3322.17	-0.5884
		3328.74	0		3328.74	-0.246		3328.74	-0.5934
		3335.32	0		3335.32	-0.2572		3335.32	-0.5936
		3341.91	0		3341.91	-0.2662		3341.91	-0.6004
		3348.5	0		3348.5	-0.2752		3348.5	-0.6084
		3355.1	0		3355.1	-0.2848		3355.1	-0.6134
		3361.71	0		3361.71	-0.2946		3361.71	-0.6202
		3368.33	0		3368.33	-0.3054		3368.33	-0.6308
		3374.96	0		3374.96	-0.3178		3374.96	-0.6428
		3381.59	0		3381.59	-0.3262		3381.59	-0.6522
		3388.23	0		3388.23	-0.3436		3388.23	-0.6652
		3394.88	0		3394.88	-0.3604		3394.88	-0.676
		3401.53	0		3401.53	-0.373		3401.53	-0.6866
		3408.2	0		3408.2	-0.3844		3408.2	-0.6942
		3414.87	0		3414.87	-0.3948		3414.87	-0.7
		3421.55	0		3421.55	-0.4082		3421.55	-0.7046
		3428.24	0		3428.24	-0.4176		3428.24	-0.7068
		3434.93	0		3434.93	-0.425		3434.93	-0.7054
		3441.63	0		3441.63	-0.4314		3441.63	-0.7014
		3448.34	0		3448.34	-0.4348		3448.34	-0.694
		3455.06	0		3455.06	-0.436		3455.06	-0.6826
		3461.78	0		3461.78	-0.4362		3461.78	-0.6668
		3468.52	0		3468.52	-0.4338		3468.52	-0.6498
		3475.26	0		3475.26	-0.4272		3475.26	-0.6302
		3482	0		3482	-0.4186		3482	-0.6042
		3488.76	0		3488.76	-0.4056		3488.76	-0.574
		3495.52	0		3495.52	-0.388		3495.52	-0.5422
		3502.3	0		3502.3	-0.3674		3502.3	-0.508
		3509.08	0		3509.08	-0.3456		3509.08	-0.4752
		3515.86	0		3515.86	-0.3178		3515.86	-0.4386
		3522.66	0		3522.66	-0.2846		3522.66	-0.3938
		3529.46	0		3529.46	-0.2488		3529.46	-0.3426
		3536.27	0		3536.27	-0.211		3536.27	-0.2948
		3543.09	0		3543.09	-0.1704		3543.09	-0.2424
		3549.92	0		3549.92	-0.1336		3549.92	-0.195
		3556.75	0		3556.75	-0.0974		3556.75	-0.1492
		3563.59	0		3563.59	-0.059		3563.59	-0.1036
		3570.44	0		3570.44	-0.0254		3570.44	-0.0676
		3577.3	0		3577.3	0.00344		3577.3	-0.0408
		3584.16	0		3584.16	0.029		3584.16	-0.0059
		3591.04	0		3591.04	0.0494		3591.04	0.0236
		3597.92	0		3597.92	0.0686		3597.92	0.0498
		3604.81	0		3604.81	0.0876		3604.81	0.0752
		3611.71	0		3611.71	0.1072		3611.71	0.0968
		3618.61	0		3618.61	0.1256		3618.61	0.1194
		3625.52	0		3625.52	0.14		3625.52	0.1324
		3632.45	0		3632.45	0.1506		3632.45	0.1452
		3639.37	0		3639.37	0.161		3639.37	0.1664
		3646.31	0		3646.31	0.174		3646.31	0.1818
		3653.26	0		3653.26	0.1914		3653.26	0.2032
		3660.21	0		3660.21	0.2126		3660.21	0.2272
		3662.53	0		3662.53	0.221		3662.53	0.2324
		3664.85	0		3664.85	0.2288		3664.85	0.2392
		3667.17	0		3667.17	0.236		3667.17	0.2422
		3669.49	0		3669.49	0.2448		3669.49	0.246
		3671.82	0		3671.82	0.2556		3671.82	0.2566
		3674.14	0		3674.14	0.27		3674.14	0.266
		3676.46	0		3676.46	0.2834		3676.46	0.2742
		3678.79	0		3678.79	0.2966		3678.79	0.2828
		3681.12	0		3681.12	0.3064		3681.12	0.298
		3683.44	0		3683.44	0.3292		3683.44	0.3186
		3685.77	0		3685.77	0.352		3685.77	0.3488
		3688.1	0		3688.1	0.387		3688.1	0.381
		3690.43	0		3690.43	0.4286		3690.43	0.4166
		3692.76	0		3692.76	0.4784		3692.76	0.4562
		3695.09	0		3695.09	0.5254		3695.09	0.4914
		3697.43	0		3697.43	0.5662		3697.43	0.5184
		3699.76	0		3699.76	0.6012		3699.76	0.538
		3702.1	0		3702.1	0.6204		3702.1	0.5492
		3704.43	0		3704.43	0.625		3704.43	0.5438
		3706.77	0		3706.77	0.6102		3706.77	0.5306
		3709.1	0		3709.1	0.5832		3709.1	0.5046
		3711.44	0		3711.44	0.5404		3711.44	0.465
		3713.78	0		3713.78	0.4882		3713.78	0.4188
		3716.12	0		3716.12	0.4292		3716.12	0.3686
		3718.46	0		3718.46	0.369		3718.46	0.316
		3720.8	0		3720.8	0.307		3720.8	0.2652
		3723.15	0		3723.15	0.2492		3723.15	0.2204
		3725.49	0		3725.49	0.1972		3725.49	0.1798
		3727.83	0		3727.83	0.1514		3727.83	0.1456
		3730.18	0		3730.18	0.1142		3730.18	0.1168
		3732.53	0		3732.53	0.085		3732.53	0.0946
		3734.87	0		3734.87	0.065		3734.87	0.0792
		3737.22	0		3737.22	0.0522		3737.22	0.0686
		3739.57	0		3739.57	0.0452		3739.57	0.061
		3741.92	0		3741.92	0.0418		3741.92	0.0556
		3744.27	0		3744.27	0.0398		3744.27	0.0494
		3746.62	0		3746.62	0.0386		3746.62	0.0452
		3748.98	0		3748.98	0.0382		3748.98	0.0414
		3751.33	0		3751.33	0.0382		3751.33	0.0384
		3758.4	0		3758.4	0.0392		3758.4	0.0356
		3765.47	0		3765.47	0.0368		3765.47	0.0326
		3772.55	0		3772.55	0.0298		3772.55	0.0284
		3779.64	0		3779.64	0.0252		3779.64	0.0262
		3786.74	0		3786.74	0.0224		3786.74	0.0252
		3793.85	0		3793.85	0.0189		3793.85	0.0236
		3800.96	0		3800.96	0.01308		3800.96	0.0204
		3808.08	0		3808.08	0.00846		3808.08	0.01724
		3815.22	0		3815.22	0.00502		3815.22	0.01332
		3822.35	0		3822.35	0.00794		3822.35	0.01316
		3829.5	0		3829.5	0.01412		3829.5	0.0172
		3836.66	0		3836.66	0.0204		3836.66	0.0246
		3843.82	0		3843.82	0.0222		3843.82	0.0282
		3850.99	0		3850.99	0.01692		3850.99	0.0222
		3858.17	0		3858.17	0.01116		3858.17	0.01342
		3865.36	0		3865.36	0.00596		3865.36	0.00832
		3872.56	0		3872.56	0.00462		3872.56	0.01122
		3879.77	0		3879.77	0.00448		3879.77	0.01264
		3886.98	0		3886.98	0.00998		3886.98	0.0132
		3894.2	0		3894.2	0.0161		3894.2	0.01316
		3901.43	0		3901.43	0.0224		3901.43	0.01688
		3908.67	0		3908.67	0.01918		3908.67	0.0282
		3915.92	0		3915.92	0.00614		3915.92	0.00418
		3923.17	0		3923.17	0.01934		3923.17	-0.001302
		3930.44	0		3930.44	0.039		3930.44	0.0356
		3937.71	0		3937.71	0.0514		3937.71	0.0412
		3944.99	0		3944.99	0.0534		3944.99	0.0638
		3952.28	0		3952.28	0.0424		3952.28	0.048
		3959.58	0		3959.58	0.0496		3959.58	0.038
		3966.88	0		3966.88	0.0568		3966.88	0.0228
		3974.2	0		3974.2	0.0714		3974.2	-0.0292
		3981.52	0		3981.52	0.104		3981.52	0.0612
		3988.85	0		3988.85	0.1664		3988.85	0.0316
		3996.19	0		3996.19	0.23		3996.19	0.0732
		4001.09	0		4001.09	0.2778		4001.09	0.1154
		4003.54	0		4003.54	0.258		4003.54	0.083
		4005.99	0		4005.99	0.2012		4005.99	0.0408
		4008.44	0		4008.44	0.2266		4008.44	0.0206
		4010.89	0		4010.89	0.2754		4010.89	-0.0256
		4013.35	0		4013.35	0.187		4013.35	-0.0432
		4015.8	0		4015.8	0.3248		4015.8	-0.0532
		4018.26	0		4018.26	0.2068		4018.26	0.0242
		4020.71	0		4020.71	0.2986		4020.71	0.1478
		4023.17	0		4023.17	0.2836		4023.17	0.2566
		4025.63	0		4025.63	0.2504		4025.63	0.1682
		4028.09	0		4028.09	0.278		4028.09	0.2316
		4030.55	0		4030.55	0.308		4030.55	0.176
		4033.01	0		4033.01	0.2638		4033.01	0.1582
		4035.47	0		4035.47	0.2708		4035.47	0.1618
		4037.94	0		4037.94	0.2462		4037.94	0.176
		4040.4	0		4040.4	0.3146		4040.4	0.2188
		4042.87	0		4042.87	0.259		4042.87	0.0732
		4045.33	0		4045.33	0.3368		4045.33	0.01966
		4047.8	0		4047.8	0.3046		4047.8	0.00696
		4050.27	0		4050.27	0.4698		4050.27	0.1408
		4052.74	0		4052.74	0.4384		4052.74	0.0906
		4055.21	0		4055.21	0.3724		4055.21	-0.0252
		4057.68	0		4057.68	0.2872		4057.68	-0.2704
		4060.15	0		4060.15	0.3552		4060.15	-0.1928
		4062.62	0		4062.62	0.3866		4062.62	-0.1734
		4065.1	0		4065.1	0.3866		4065.1	0.1908
		4067.57	0		4067.57	0.3526		4067.57	-0.0298
		4070.05	0		4070.05	0.3578		4070.05	-0.066
		4072.53	0		4072.53	0.3382		4072.53	0.0894
		4075	0		4075	0.434		4075	0.164
		4077.48	0		4077.48	0.4054		4077.48	-0.1558
		4079.96	0		4079.96	0.411		4079.96	-0.1738
		4082.44	0		4082.44	0.2552		4082.44	0.0732
		4084.92	0		4084.92	0.3946		4084.92	0.1282
		4087.41	0		4087.41	0.3366		4087.41	0.342
		4089.89	0		4089.89	0.348		4089.89	0.4058
		4092.37	0		4092.37	0.3036		4092.37	0.2842
		4094.86	0		4094.86	0.2748		4094.86	0.2076
		4097.35	0		4097.35	-0.0598		4097.35	0.2454
		4099.83	0		4099.83	-0.1018		4099.83	0.261
		4102.32	0		4102.32	-0.0366		4102.32	0.0818
		4104.81	0		4104.81	-0.1358		4104.81	0.4308
		4107.3	0		4107.3	-0.259		4107.3	0.2952
		4109.79	0		4109.79	-0.4036		4109.79	0.0794
		4112.28	0		4112.28	-0.2006		4112.28	0.0528
		4114.78	0		4114.78	-0.4688		4114.78	0.079
		4117.27	0		4117.27	-0.3696		4117.27	0.4226
		4119.76	0		4119.76	-0.3128		4119.76	0.5274
		4122.26	0		4122.26	-0.3194		4122.26	0.0972
		4124.76	0		4124.76	-0.1986		4124.76	-0.01526
		4127.26	0		4127.26	-0.2024		4127.26	0.1082
		4129.75	0		4129.75	-0.2228		4129.75	0.333
		4132.25	0		4132.25	-0.581		4132.25	3.4928

## Sheet: Figure1_B
		Frequency (cm-1)	Baseline		Frequency (cm-1)	Im \Chi (2) Water		Frequency (cm-1)	Im \Chi (2) CsF
		2656.88	0		2656.88	-0.1578		2656.88	0.2754
		2658.82	0		2658.82	-0.1078		2658.82	-0.0356
		2660.76	0		2660.76	-0.0834		2660.76	0.082
		2662.69	0		2662.69	-0.0878		2662.69	-0.0482
		2664.63	0		2664.63	0.054		2664.63	-0.3306
		2666.57	0		2666.57	0.1638		2666.57	-0.3184
		2668.51	0		2668.51	0.0782		2668.51	-0.3164
		2670.45	0		2670.45	-0.01748		2670.45	-0.1592
		2672.39	0		2672.39	-0.0614		2672.39	-0.0666
		2674.33	0		2674.33	-0.02		2674.33	-0.252
		2676.27	0		2676.27	-0.00564		2676.27	0.0168
		2678.22	0		2678.22	-0.1578		2678.22	0.1718
		2680.16	0		2680.16	-0.1624		2680.16	0.1252
		2682.1	0		2682.1	-0.0948		2682.1	-0.0874
		2684.05	0		2684.05	-0.07		2684.05	-0.1036
		2686	0		2686	-0.189		2686	-0.1708
		2687.94	0		2687.94	-0.197		2687.94	-0.2408
		2689.89	0		2689.89	-0.254		2689.89	-0.325
		2691.84	0		2691.84	-0.3728		2691.84	-0.4238
		2693.79	0		2693.79	-0.471		2693.79	-0.582
		2695.74	0		2695.74	-0.4494		2695.74	-0.595
		2697.69	0		2697.69	-0.3152		2697.69	-0.3008
		2699.64	0		2699.64	-0.168		2699.64	-0.0812
		2701.59	0		2701.59	-0.1024		2701.59	0.1394
		2703.54	0		2703.54	-0.0328		2703.54	0.1718
		2705.5	0		2705.5	0.0444		2705.5	0.087
		2707.45	0		2707.45	0.0982		2707.45	-0.0284
		2709.4	0		2709.4	0.1876		2709.4	-0.091
		2711.36	0		2711.36	0.3022		2711.36	-0.102
		2713.32	0		2713.32	0.3586		2713.32	-0.1088
		2715.27	0		2715.27	0.3622		2715.27	-0.065
		2717.23	0		2717.23	0.3914		2717.23	0.0386
		2719.19	0		2719.19	0.3816		2719.19	0.206
		2721.15	0		2721.15	0.3466		2721.15	0.1748
		2723.11	0		2723.11	0.258		2723.11	0.0488
		2725.07	0		2725.07	0.1844		2725.07	0.0692
		2727.03	0		2727.03	0.159		2727.03	0.1168
		2728.99	0		2728.99	0.1362		2728.99	0.2908
		2730.96	0		2730.96	0.1278		2730.96	0.2766
		2732.92	0		2732.92	0.079		2732.92	0.1822
		2734.89	0		2734.89	0.00774		2734.89	0.1674
		2736.85	0		2736.85	-0.0424		2736.85	0.1166
		2738.82	0		2738.82	-0.0768		2738.82	0.0822
		2740.78	0		2740.78	-0.1356		2740.78	0.2754
		2742.75	0		2742.75	-0.143		2742.75	0.2378
		2744.72	0		2744.72	-0.1582		2744.72	0.2816
		2746.69	0		2746.69	-0.1968		2746.69	0.2618
		2748.66	0		2748.66	-0.2416		2748.66	0.211
		2750.63	0		2750.63	-0.2812		2750.63	0.18
		2752.6	0		2752.6	-0.325		2752.6	0.2154
		2754.57	0		2754.57	-0.3448		2754.57	0.2442
		2756.55	0		2756.55	-0.3562		2756.55	0.2274
		2758.52	0		2758.52	-0.339		2758.52	0.1674
		2760.49	0		2760.49	-0.33		2760.49	0.1406
		2762.47	0		2762.47	-0.3268		2762.47	0.1438
		2764.44	0		2764.44	-0.332		2764.44	0.1306
		2766.42	0		2766.42	-0.336		2766.42	0.0898
		2768.4	0		2768.4	-0.317		2768.4	-0.01866
		2770.38	0		2770.38	-0.3344		2770.38	-0.1588
		2772.36	0		2772.36	-0.351		2772.36	-0.3064
		2774.34	0		2774.34	-0.3348		2774.34	-0.3886
		2776.32	0		2776.32	-0.3078		2776.32	-0.3596
		2778.3	0		2778.3	-0.2912		2778.3	-0.2996
		2780.28	0		2780.28	-0.2802		2780.28	-0.2158
		2782.26	0		2782.26	-0.2588		2782.26	-0.1808
		2784.24	0		2784.24	-0.2532		2784.24	-0.1208
		2786.23	0		2786.23	-0.2412		2786.23	-0.0108
		2788.21	0		2788.21	-0.2306		2788.21	1.644e-06
		2790.2	0		2790.2	-0.2182		2790.2	-0.00894
		2792.19	0		2792.19	-0.2052		2792.19	-0.036
		2794.17	0		2794.17	-0.1988		2794.17	-0.0776
		2796.16	0		2796.16	-0.181		2796.16	-0.0382
		2798.15	0		2798.15	-0.163		2798.15	0.0224
		2802.13	0		2802.13	-0.1354		2802.13	0.0698
		2808.11	0		2808.11	-0.124		2808.11	0.0622
		2814.09	0		2814.09	-0.117		2814.09	0.00426
		2820.08	0		2820.08	-0.087		2820.08	-0.0346
		2826.07	0		2826.07	-0.0502		2826.07	0.0236
		2832.08	0		2832.08	-0.0149		2832.08	0.043
		2838.09	0		2838.09	0.000546		2838.09	0.0352
		2844.1	0		2844.1	0.00486		2844.1	0.01354
		2850.13	0		2850.13	0.000574		2850.13	0.01608
		2856.16	0		2856.16	0.00216		2856.16	0.0232
		2862.19	0		2862.19	0.00406		2862.19	0.0414
		2868.24	0		2868.24	0.01356		2868.24	0.0354
		2874.29	0		2874.29	0.01432		2874.29	0.049
		2880.35	0		2880.35	0.00936		2880.35	0.0316
		2886.41	0		2886.41	0.00572		2886.41	0.00884
		2892.48	0		2892.48	0.001824		2892.48	0.01232
		2898.56	0		2898.56	-0.00892		2898.56	0.01152
		2904.65	0		2904.65	-0.001788		2904.65	0.01462
		2910.74	0		2910.74	0.000368		2910.74	-0.01298
		2916.84	0		2916.84	-0.0073		2916.84	-0.0362
		2922.95	0		2922.95	-0.00728		2922.95	-0.0274
		2929.06	0		2929.06	-0.01152		2929.06	-0.0342
		2935.19	0		2935.19	-0.02		2935.19	-0.0342
		2941.31	0		2941.31	-0.00448		2941.31	-0.0222
		2947.45	0		2947.45	0.00105		2947.45	-0.0282
		2953.59	0		2953.59	-0.00656		2953.59	-0.0356
		2959.74	0		2959.74	-0.00728		2959.74	-0.0338
		2965.9	0		2965.9	-0.0079		2965.9	-0.0432
		2972.06	0		2972.06	-0.01324		2972.06	-0.0486
		2978.23	0		2978.23	-0.01172		2978.23	-0.0404
		2984.41	0		2984.41	-0.00686		2984.41	-0.0498
		2990.59	0		2990.59	-0.00442		2990.59	-0.0544
		2996.78	0		2996.78	-0.00574		2996.78	-0.0426
		3002.98	0		3002.98	-0.00934		3002.98	-0.0422
		3009.19	0		3009.19	-0.00708		3009.19	-0.0472
		3015.4	0		3015.4	-0.00322		3015.4	-0.0542
		3021.62	0		3021.62	-0.00722		3021.62	-0.0666
		3027.85	0		3027.85	-0.00886		3027.85	-0.0706
		3034.08	0		3034.08	-0.01088		3034.08	-0.0756
		3040.32	0		3040.32	-0.01226		3040.32	-0.0766
		3046.57	0		3046.57	-0.01792		3046.57	-0.0868
		3052.83	0		3052.83	-0.01942		3052.83	-0.0928
		3059.09	0		3059.09	-0.01684		3059.09	-0.0942
		3065.36	0		3065.36	-0.0202		3065.36	-0.109
		3071.64	0		3071.64	-0.0232		3071.64	-0.1142
		3077.92	0		3077.92	-0.0218		3077.92	-0.1102
		3084.22	0		3084.22	-0.01914		3084.22	-0.1136
		3090.52	0		3090.52	-0.026		3090.52	-0.1262
		3096.82	0		3096.82	-0.0328		3096.82	-0.1342
		3103.14	0		3103.14	-0.032		3103.14	-0.1344
		3109.46	0		3109.46	-0.0296		3109.46	-0.1382
		3115.78	0		3115.78	-0.0312		3115.78	-0.1488
		3122.12	0		3122.12	-0.0362		3122.12	-0.1538
		3128.46	0		3128.46	-0.041		3128.46	-0.164
		3134.81	0		3134.81	-0.043		3134.81	-0.1744
		3141.17	0		3141.17	-0.0446		3141.17	-0.1806
		3147.53	0		3147.53	-0.05		3147.53	-0.193
		3153.91	0		3153.91	-0.0556		3153.91	-0.2024
		3160.29	0		3160.29	-0.0564		3160.29	-0.213
		3166.67	0		3166.67	-0.0616		3166.67	-0.22
		3173.07	0		3173.07	-0.0674		3173.07	-0.2342
		3179.47	0		3179.47	-0.0746		3179.47	-0.2374
		3185.88	0		3185.88	-0.0802		3185.88	-0.2386
		3192.29	0		3192.29	-0.0922		3192.29	-0.2532
		3198.71	0		3198.71	-0.105		3198.71	-0.2658
		3205.14	0		3205.14	-0.1152		3205.14	-0.2766
		3211.58	0		3211.58	-0.1246		3211.58	-0.2812
		3218.03	0		3218.03	-0.1368		3218.03	-0.2838
		3224.48	0		3224.48	-0.145		3224.48	-0.2854
		3230.94	0		3230.94	-0.1486		3230.94	-0.287
		3237.41	0		3237.41	-0.1524		3237.41	-0.2874
		3243.88	0		3243.88	-0.1544		3243.88	-0.2918
		3250.37	0		3250.37	-0.154		3250.37	-0.2924
		3256.86	0		3256.86	-0.1536		3256.86	-0.2852
		3263.35	0		3263.35	-0.1538		3263.35	-0.282
		3269.86	0		3269.86	-0.1592		3269.86	-0.2812
		3276.37	0		3276.37	-0.173		3276.37	-0.2836
		3282.89	0		3282.89	-0.1818		3282.89	-0.2834
		3289.42	0		3289.42	-0.1876		3289.42	-0.2874
		3295.95	0		3295.95	-0.1968		3295.95	-0.2934
		3302.49	0		3302.49	-0.2104		3302.49	-0.3012
		3309.04	0		3309.04	-0.2212		3309.04	-0.3056
		3315.6	0		3315.6	-0.2266		3315.6	-0.3068
		3322.17	0		3322.17	-0.2344		3322.17	-0.3154
		3328.74	0		3328.74	-0.246		3328.74	-0.323
		3335.32	0		3335.32	-0.2572		3335.32	-0.3276
		3341.91	0		3341.91	-0.2662		3341.91	-0.331
		3348.5	0		3348.5	-0.2752		3348.5	-0.3344
		3355.1	0		3355.1	-0.2848		3355.1	-0.3354
		3361.71	0		3361.71	-0.2946		3361.71	-0.334
		3368.33	0		3368.33	-0.3054		3368.33	-0.3376
		3374.96	0		3374.96	-0.3178		3374.96	-0.3426
		3381.59	0		3381.59	-0.3262		3381.59	-0.35
		3388.23	0		3388.23	-0.3436		3388.23	-0.3618
		3394.88	0		3394.88	-0.3604		3394.88	-0.368
		3401.53	0		3401.53	-0.373		3401.53	-0.3756
		3408.2	0		3408.2	-0.3844		3408.2	-0.3792
		3414.87	0		3414.87	-0.3948		3414.87	-0.3828
		3421.55	0		3421.55	-0.4082		3421.55	-0.385
		3428.24	0		3428.24	-0.4176		3428.24	-0.39
		3434.93	0		3434.93	-0.425		3434.93	-0.3902
		3441.63	0		3441.63	-0.4314		3441.63	-0.3878
		3448.34	0		3448.34	-0.4348		3448.34	-0.3862
		3455.06	0		3455.06	-0.436		3455.06	-0.381
		3461.78	0		3461.78	-0.4362		3461.78	-0.373
		3468.52	0		3468.52	-0.4338		3468.52	-0.3642
		3475.26	0		3475.26	-0.4272		3475.26	-0.3558
		3482	0		3482	-0.4186		3482	-0.3404
		3488.76	0		3488.76	-0.4056		3488.76	-0.3244
		3495.52	0		3495.52	-0.388		3495.52	-0.3032
		3502.3	0		3502.3	-0.3674		3502.3	-0.2792
		3509.08	0		3509.08	-0.3456		3509.08	-0.2508
		3515.86	0		3515.86	-0.3178		3515.86	-0.2184
		3522.66	0		3522.66	-0.2846		3522.66	-0.1856
		3529.46	0		3529.46	-0.2488		3529.46	-0.1552
		3536.27	0		3536.27	-0.211		3536.27	-0.1202
		3543.09	0		3543.09	-0.1704		3543.09	-0.0848
		3549.92	0		3549.92	-0.1336		3549.92	-0.0512
		3556.75	0		3556.75	-0.0974		3556.75	-0.01006
		3563.59	0		3563.59	-0.059		3563.59	0.0244
		3570.44	0		3570.44	-0.0254		3570.44	0.0528
		3577.3	0		3577.3	0.00344		3577.3	0.0684
		3584.16	0		3584.16	0.029		3584.16	0.0862
		3591.04	0		3591.04	0.0494		3591.04	0.1116
		3597.92	0		3597.92	0.0686		3597.92	0.1326
		3604.81	0		3604.81	0.0876		3604.81	0.149
		3611.71	0		3611.71	0.1072		3611.71	0.17
		3618.61	0		3618.61	0.1256		3618.61	0.1894
		3625.52	0		3625.52	0.14		3625.52	0.203
		3632.45	0		3632.45	0.1506		3632.45	0.2106
		3639.37	0		3639.37	0.161		3639.37	0.2156
		3646.31	0		3646.31	0.174		3646.31	0.2198
		3653.26	0		3653.26	0.1914		3653.26	0.2324
		3660.21	0		3660.21	0.2126		3660.21	0.2536
		3662.53	0		3662.53	0.221		3662.53	0.26
		3664.85	0		3664.85	0.2288		3664.85	0.2662
		3667.17	0		3667.17	0.236		3667.17	0.2716
		3669.49	0		3669.49	0.2448		3669.49	0.2804
		3671.82	0		3671.82	0.2556		3671.82	0.2884
		3674.14	0		3674.14	0.27		3674.14	0.302
		3676.46	0		3676.46	0.2834		3676.46	0.313
		3678.79	0		3678.79	0.2966		3678.79	0.3242
		3681.12	0		3681.12	0.3064		3681.12	0.3324
		3683.44	0		3683.44	0.3292		3683.44	0.3534
		3685.77	0		3685.77	0.352		3685.77	0.3752
		3688.1	0		3688.1	0.387		3688.1	0.4014
		3690.43	0		3690.43	0.4286		3690.43	0.441
		3692.76	0		3692.76	0.4784		3692.76	0.4816
		3695.09	0		3695.09	0.5254		3695.09	0.5222
		3697.43	0		3697.43	0.5662		3697.43	0.5562
		3699.76	0		3699.76	0.6012		3699.76	0.5814
		3702.1	0		3702.1	0.6204		3702.1	0.5974
		3704.43	0		3704.43	0.625		3704.43	0.5996
		3706.77	0		3706.77	0.6102		3706.77	0.5862
		3709.1	0		3709.1	0.5832		3709.1	0.5618
		3711.44	0		3711.44	0.5404		3711.44	0.5208
		3713.78	0		3713.78	0.4882		3713.78	0.4748
		3716.12	0		3716.12	0.4292		3716.12	0.4192
		3718.46	0		3718.46	0.369		3718.46	0.3582
		3720.8	0		3720.8	0.307		3720.8	0.3034
		3723.15	0		3723.15	0.2492		3723.15	0.2456
		3725.49	0		3725.49	0.1972		3725.49	0.1928
		3727.83	0		3727.83	0.1514		3727.83	0.146
		3730.18	0		3730.18	0.1142		3730.18	0.1088
		3732.53	0		3732.53	0.085		3732.53	0.0814
		3734.87	0		3734.87	0.065		3734.87	0.0638
		3737.22	0		3737.22	0.0522		3737.22	0.0534
		3739.57	0		3739.57	0.0452		3739.57	0.0466
		3741.92	0		3741.92	0.0418		3741.92	0.0404
		3744.27	0		3744.27	0.0398		3744.27	0.0364
		3746.62	0		3746.62	0.0386		3746.62	0.0338
		3748.98	0		3748.98	0.0382		3748.98	0.0362
		3751.33	0		3751.33	0.0382		3751.33	0.0398
		3758.4	0		3758.4	0.0392		3758.4	0.045
		3765.47	0		3765.47	0.0368		3765.47	0.0432
		3772.55	0		3772.55	0.0298		3772.55	0.0314
		3779.64	0		3779.64	0.0252		3779.64	0.023
		3786.74	0		3786.74	0.0224		3786.74	0.01802
		3793.85	0		3793.85	0.0189		3793.85	0.01314
		3800.96	0		3800.96	0.01308		3800.96	0.00846
		3808.08	0		3808.08	0.00846		3808.08	0.00626
		3815.22	0		3815.22	0.00502		3815.22	0.00099
		3822.35	0		3822.35	0.00794		3822.35	0.0061
		3829.5	0		3829.5	0.01412		3829.5	0.01362
		3836.66	0		3836.66	0.0204		3836.66	0.0206
		3843.82	0		3843.82	0.0222		3843.82	0.023
		3850.99	0		3850.99	0.01692		3850.99	0.01486
		3858.17	0		3858.17	0.01116		3858.17	0.00812
		3865.36	0		3865.36	0.00596		3865.36	0.00336
		3872.56	0		3872.56	0.00462		3872.56	0.00964
		3879.77	0		3879.77	0.00448		3879.77	0.02
		3886.98	0		3886.98	0.00998		3886.98	0.0344
		3894.2	0		3894.2	0.0161		3894.2	0.0414
		3901.43	0		3901.43	0.0224		3901.43	0.0424
		3908.67	0		3908.67	0.01918		3908.67	0.00526
		3915.92	0		3915.92	0.00614		3915.92	0.0256
		3923.17	0		3923.17	0.01934		3923.17	-0.0678
		3930.44	0		3930.44	0.039		3930.44	-0.0282
		3937.71	0		3937.71	0.0514		3937.71	0.0762
		3944.99	0		3944.99	0.0534		3944.99	-0.01156
		3952.28	0		3952.28	0.0424		3952.28	-0.1222
		3959.58	0		3959.58	0.0496		3959.58	0.1352
		3966.88	0		3966.88	0.0568		3966.88	0.1764
		3974.2	0		3974.2	0.0714		3974.2	-0.0536
		3981.52	0		3981.52	0.104		3981.52	-0.0872
		3988.85	0		3988.85	0.1664		3988.85	-0.0374
		3996.19	0		3996.19	0.23		3996.19	-0.0182
		4001.09	0		4001.09	0.2778		4001.09	-0.0558
		4003.54	0		4003.54	0.258		4003.54	0.1326
		4005.99	0		4005.99	0.2012		4005.99	0.00252
		4008.44	0		4008.44	0.2266		4008.44	0.0078
		4010.89	0		4010.89	0.2754		4010.89	0.3738
		4013.35	0		4013.35	0.187		4013.35	0.532
		4015.8	0		4015.8	0.3248		4015.8	0.4684
		4018.26	0		4018.26	0.2068		4018.26	0.0872
		4020.71	0		4020.71	0.2986		4020.71	0.1254
		4023.17	0		4023.17	0.2836		4023.17	0.0552
		4025.63	0		4025.63	0.2504		4025.63	0.1442
		4028.09	0		4028.09	0.278		4028.09	-0.1062
		4030.55	0		4030.55	0.308		4030.55	0.209
		4033.01	0		4033.01	0.2638		4033.01	-0.3068
		4035.47	0		4035.47	0.2708		4035.47	-0.749
		4037.94	0		4037.94	0.2462		4037.94	-0.207
		4040.4	0		4040.4	0.3146		4040.4	-0.0706
		4042.87	0		4042.87	0.259		4042.87	0.0322
		4045.33	0		4045.33	0.3368		4045.33	0.194
		4047.8	0		4047.8	0.3046		4047.8	0.445
		4050.27	0		4050.27	0.4698		4050.27	0.3372
		4052.74	0		4052.74	0.4384		4052.74	0.4868
		4055.21	0		4055.21	0.3724		4055.21	0.7406
		4057.68	0		4057.68	0.2872		4057.68	0.2834
		4060.15	0		4060.15	0.3552		4060.15	0.1068
		4062.62	0		4062.62	0.3866		4062.62	-0.0416
		4065.1	0		4065.1	0.3866		4065.1	-0.5468
		4067.57	0		4067.57	0.3526		4067.57	-0.238
		4070.05	0		4070.05	0.3578		4070.05	0.3564
		4072.53	0		4072.53	0.3382		4072.53	0.419
		4075	0		4075	0.434		4075	0.4518
		4077.48	0		4077.48	0.4054		4077.48	0.2544
		4079.96	0		4079.96	0.411		4079.96	-0.2052
		4082.44	0		4082.44	0.2552		4082.44	0.0304
		4084.92	0		4084.92	0.3946		4084.92	1.391
		4087.41	0		4087.41	0.3366		4087.41	0.5902
		4089.89	0		4089.89	0.348		4089.89	0.3854
		4092.37	0		4092.37	0.3036		4092.37	0.00774
		4094.86	0		4094.86	0.2748		4094.86	-0.4684
		4097.35	0		4097.35	-0.0598		4097.35	-0.2736
		4099.83	0		4099.83	-0.1018		4099.83	-0.3288
		4102.32	0		4102.32	-0.0366		4102.32	-0.108
		4104.81	0		4104.81	-0.1358		4104.81	0.2504
		4107.3	0		4107.3	-0.259		4107.3	0.158
		4109.79	0		4109.79	-0.4036		4109.79	0.265
		4112.28	0		4112.28	-0.2006		4112.28	0.9428
		4114.78	0		4114.78	-0.4688		4114.78	0.2918
		4117.27	0		4117.27	-0.3696		4117.27	0.6226
		4119.76	0		4119.76	-0.3128		4119.76	0.2296
		4122.26	0		4122.26	-0.3194		4122.26	0.102
		4124.76	0		4124.76	-0.1986		4124.76	-0.186
		4127.26	0		4127.26	-0.2024		4127.26	0.138
		4129.75	0		4129.75	-0.2228		4129.75	0.1128
		4132.25	0		4132.25	-0.581		4132.25	0.4372

## Sheet: Figure1_C
		Frequency (cm-1)	Baseline		Frequency (cm-1)	Im \Chi (2) Water		Frequency (cm-1)	Im \Chi (2) NaCl
		2656.88	0		2656.88	-0.1578		2656.88	-0.1108
		2658.82	0		2658.82	-0.1078		2658.82	-0.0388
		2660.76	0		2660.76	-0.0834		2660.76	0.0095
		2662.69	0		2662.69	-0.0878		2662.69	0.0268
		2664.63	0		2664.63	0.054		2664.63	0.3202
		2666.57	0		2666.57	0.1638		2666.57	0.4226
		2668.51	0		2668.51	0.0782		2668.51	0.5598
		2670.45	0		2670.45	-0.01748		2670.45	0.4746
		2672.39	0		2672.39	-0.0614		2672.39	0.486
		2674.33	0		2674.33	-0.02		2674.33	0.2706
		2676.27	0		2676.27	-0.00564		2676.27	0.2764
		2678.22	0		2678.22	-0.1578		2678.22	0.3088
		2680.16	0		2680.16	-0.1624		2680.16	0.068
		2682.1	0		2682.1	-0.0948		2682.1	0.0422
		2684.05	0		2684.05	-0.07		2684.05	-0.054
		2686	0		2686	-0.189		2686	-0.1574
		2687.94	0		2687.94	-0.197		2687.94	-0.1636
		2689.89	0		2689.89	-0.254		2689.89	-0.2354
		2691.84	0		2691.84	-0.3728		2691.84	-0.1826
		2693.79	0		2693.79	-0.471		2693.79	-0.1326
		2695.74	0		2695.74	-0.4494		2695.74	-0.0408
		2697.69	0		2697.69	-0.3152		2697.69	0.048
		2699.64	0		2699.64	-0.168		2699.64	-0.01572
		2701.59	0		2701.59	-0.1024		2701.59	-0.0596
		2703.54	0		2703.54	-0.0328		2703.54	0.0752
		2705.5	0		2705.5	0.0444		2705.5	0.1102
		2707.45	0		2707.45	0.0982		2707.45	0.1174
		2709.4	0		2709.4	0.1876		2709.4	0.2776
		2711.36	0		2711.36	0.3022		2711.36	0.4398
		2713.32	0		2713.32	0.3586		2713.32	0.4854
		2715.27	0		2715.27	0.3622		2715.27	0.3834
		2717.23	0		2717.23	0.3914		2717.23	0.4056
		2719.19	0		2719.19	0.3816		2719.19	0.34
		2721.15	0		2721.15	0.3466		2721.15	0.291
		2723.11	0		2723.11	0.258		2723.11	0.2136
		2725.07	0		2725.07	0.1844		2725.07	0.2158
		2727.03	0		2727.03	0.159		2727.03	0.1884
		2728.99	0		2728.99	0.1362		2728.99	0.0626
		2730.96	0		2730.96	0.1278		2730.96	-0.0528
		2732.92	0		2732.92	0.079		2732.92	-0.1062
		2734.89	0		2734.89	0.00774		2734.89	-0.1194
		2736.85	0		2736.85	-0.0424		2736.85	-0.1368
		2738.82	0		2738.82	-0.0768		2738.82	-0.0342
		2740.78	0		2740.78	-0.1356		2740.78	-0.034
		2742.75	0		2742.75	-0.143		2742.75	-0.0109
		2744.72	0		2744.72	-0.1582		2744.72	-0.0872
		2746.69	0		2746.69	-0.1968		2746.69	-0.1182
		2748.66	0		2748.66	-0.2416		2748.66	-0.1082
		2750.63	0		2750.63	-0.2812		2750.63	-0.0794
		2752.6	0		2752.6	-0.325		2752.6	-0.106
		2754.57	0		2754.57	-0.3448		2754.57	-0.2074
		2756.55	0		2756.55	-0.3562		2756.55	-0.2812
		2758.52	0		2758.52	-0.339		2758.52	-0.3006
		2760.49	0		2760.49	-0.33		2760.49	-0.2854
		2762.47	0		2762.47	-0.3268		2762.47	-0.3
		2764.44	0		2764.44	-0.332		2764.44	-0.3284
		2766.42	0		2766.42	-0.336		2766.42	-0.3874
		2768.4	0		2768.4	-0.317		2768.4	-0.343
		2770.38	0		2770.38	-0.3344		2770.38	-0.3152
		2772.36	0		2772.36	-0.351		2772.36	-0.2858
		2774.34	0		2774.34	-0.3348		2774.34	-0.2396
		2776.32	0		2776.32	-0.3078		2776.32	-0.1856
		2778.3	0		2778.3	-0.2912		2778.3	-0.1446
		2780.28	0		2780.28	-0.2802		2780.28	-0.123
		2782.26	0		2782.26	-0.2588		2782.26	-0.165
		2784.24	0		2784.24	-0.2532		2784.24	-0.1512
		2786.23	0		2786.23	-0.2412		2786.23	-0.1712
		2788.21	0		2788.21	-0.2306		2788.21	-0.1366
		2790.2	0		2790.2	-0.2182		2790.2	-0.1048
		2792.19	0		2792.19	-0.2052		2792.19	-0.0594
		2794.17	0		2794.17	-0.1988		2794.17	-0.00998
		2796.16	0		2796.16	-0.181		2796.16	0.01926
		2798.15	0		2798.15	-0.163		2798.15	-0.00866
		2802.13	0		2802.13	-0.1354		2802.13	-0.0788
		2808.11	0		2808.11	-0.124		2808.11	-0.2254
		2814.09	0		2814.09	-0.117		2814.09	-0.3222
		2820.08	0		2820.08	-0.087		2820.08	-0.328
		2826.07	0		2826.07	-0.0502		2826.07	-0.2798
		2832.08	0		2832.08	-0.0149		2832.08	-0.1988
		2838.09	0		2838.09	0.000546		2838.09	-0.1328
		2844.1	0		2844.1	0.00486		2844.1	-0.1324
		2850.13	0		2850.13	0.000574		2850.13	-0.165
		2856.16	0		2856.16	0.00216		2856.16	-0.1694
		2862.19	0		2862.19	0.00406		2862.19	-0.1596
		2868.24	0		2868.24	0.01356		2868.24	-0.1604
		2874.29	0		2874.29	0.01432		2874.29	-0.1578
		2880.35	0		2880.35	0.00936		2880.35	-0.1466
		2886.41	0		2886.41	0.00572		2886.41	-0.1392
		2892.48	0		2892.48	0.001824		2892.48	-0.1042
		2898.56	0		2898.56	-0.00892		2898.56	-0.0304
		2904.65	0		2904.65	-0.001788		2904.65	0.00696
		2910.74	0		2910.74	0.000368		2910.74	0.00312
		2916.84	0		2916.84	-0.0073		2916.84	0.00308
		2922.95	0		2922.95	-0.00728		2922.95	0.01728
		2929.06	0		2929.06	-0.01152		2929.06	0.01698
		2935.19	0		2935.19	-0.02		2935.19	0.0294
		2941.31	0		2941.31	-0.00448		2941.31	0.01666
		2947.45	0		2947.45	0.00105		2947.45	-0.000516
		2953.59	0		2953.59	-0.00656		2953.59	0.00984
		2959.74	0		2959.74	-0.00728		2959.74	0.01618
		2965.9	0		2965.9	-0.0079		2965.9	0.01046
		2972.06	0		2972.06	-0.01324		2972.06	0.00416
		2978.23	0		2978.23	-0.01172		2978.23	0.00728
		2984.41	0		2984.41	-0.00686		2984.41	0.001876
		2990.59	0		2990.59	-0.00442		2990.59	0.001918
		2996.78	0		2996.78	-0.00574		2996.78	0.00698
		3002.98	0		3002.98	-0.00934		3002.98	0.00726
		3009.19	0		3009.19	-0.00708		3009.19	0.01262
		3015.4	0		3015.4	-0.00322		3015.4	0.01766
		3021.62	0		3021.62	-0.00722		3021.62	0.00996
		3027.85	0		3027.85	-0.00886		3027.85	0.00756
		3034.08	0		3034.08	-0.01088		3034.08	0.01112
		3040.32	0		3040.32	-0.01226		3040.32	0.0109
		3046.57	0		3046.57	-0.01792		3046.57	0.00204
		3052.83	0		3052.83	-0.01942		3052.83	-0.0039
		3059.09	0		3059.09	-0.01684		3059.09	0.001504
		3065.36	0		3065.36	-0.0202		3065.36	0.000434
		3071.64	0		3071.64	-0.0232		3071.64	-0.00228
		3077.92	0		3077.92	-0.0218		3077.92	-0.001814
		3084.22	0		3084.22	-0.01914		3084.22	0.001848
		3090.52	0		3090.52	-0.026		3090.52	-0.01024
		3096.82	0		3096.82	-0.0328		3096.82	-0.0135
		3103.14	0		3103.14	-0.032		3103.14	-0.00298
		3109.46	0		3109.46	-0.0296		3109.46	0.00498
		3115.78	0		3115.78	-0.0312		3115.78	0.00304
		3122.12	0		3122.12	-0.0362		3122.12	-0.00954
		3128.46	0		3128.46	-0.041		3128.46	-0.01784
		3134.81	0		3134.81	-0.043		3134.81	-0.01828
		3141.17	0		3141.17	-0.0446		3141.17	-0.01454
		3147.53	0		3147.53	-0.05		3147.53	-0.01682
		3153.91	0		3153.91	-0.0556		3153.91	-0.01758
		3160.29	0		3160.29	-0.0564		3160.29	-0.0173
		3166.67	0		3166.67	-0.0616		3166.67	-0.0218
		3173.07	0		3173.07	-0.0674		3173.07	-0.0262
		3179.47	0		3179.47	-0.0746		3179.47	-0.0284
		3185.88	0		3185.88	-0.0802		3185.88	-0.032
		3192.29	0		3192.29	-0.0922		3192.29	-0.0434
		3198.71	0		3198.71	-0.105		3198.71	-0.0552
		3205.14	0		3205.14	-0.1152		3205.14	-0.063
		3211.58	0		3211.58	-0.1246		3211.58	-0.0704
		3218.03	0		3218.03	-0.1368		3218.03	-0.0802
		3224.48	0		3224.48	-0.145		3224.48	-0.0904
		3230.94	0		3230.94	-0.1486		3230.94	-0.097
		3237.41	0		3237.41	-0.1524		3237.41	-0.1052
		3243.88	0		3243.88	-0.1544		3243.88	-0.1068
		3250.37	0		3250.37	-0.154		3250.37	-0.101
		3256.86	0		3256.86	-0.1536		3256.86	-0.0942
		3263.35	0		3263.35	-0.1538		3263.35	-0.091
		3269.86	0		3269.86	-0.1592		3269.86	-0.1014
		3276.37	0		3276.37	-0.173		3276.37	-0.1164
		3282.89	0		3282.89	-0.1818		3282.89	-0.1198
		3289.42	0		3289.42	-0.1876		3289.42	-0.1306
		3295.95	0		3295.95	-0.1968		3295.95	-0.1454
		3302.49	0		3302.49	-0.2104		3302.49	-0.1624
		3309.04	0		3309.04	-0.2212		3309.04	-0.172
		3315.6	0		3315.6	-0.2266		3315.6	-0.1824
		3322.17	0		3322.17	-0.2344		3322.17	-0.193
		3328.74	0		3328.74	-0.246		3328.74	-0.2046
		3335.32	0		3335.32	-0.2572		3335.32	-0.2162
		3341.91	0		3341.91	-0.2662		3341.91	-0.228
		3348.5	0		3348.5	-0.2752		3348.5	-0.2424
		3355.1	0		3355.1	-0.2848		3355.1	-0.2558
		3361.71	0		3361.71	-0.2946		3361.71	-0.266
		3368.33	0		3368.33	-0.3054		3368.33	-0.2808
		3374.96	0		3374.96	-0.3178		3374.96	-0.2966
		3381.59	0		3381.59	-0.3262		3381.59	-0.3108
		3388.23	0		3388.23	-0.3436		3388.23	-0.3328
		3394.88	0		3394.88	-0.3604		3394.88	-0.3476
		3401.53	0		3401.53	-0.373		3401.53	-0.364
		3408.2	0		3408.2	-0.3844		3408.2	-0.3768
		3414.87	0		3414.87	-0.3948		3414.87	-0.3876
		3421.55	0		3421.55	-0.4082		3421.55	-0.4006
		3428.24	0		3428.24	-0.4176		3428.24	-0.4118
		3434.93	0		3434.93	-0.425		3434.93	-0.4206
		3441.63	0		3441.63	-0.4314		3441.63	-0.4264
		3448.34	0		3448.34	-0.4348		3448.34	-0.4288
		3455.06	0		3455.06	-0.436		3455.06	-0.4308
		3461.78	0		3461.78	-0.4362		3461.78	-0.4306
		3468.52	0		3468.52	-0.4338		3468.52	-0.4266
		3475.26	0		3475.26	-0.4272		3475.26	-0.4176
		3482	0		3482	-0.4186		3482	-0.4106
		3488.76	0		3488.76	-0.4056		3488.76	-0.4018
		3495.52	0		3495.52	-0.388		3495.52	-0.3842
		3502.3	0		3502.3	-0.3674		3502.3	-0.3612
		3509.08	0		3509.08	-0.3456		3509.08	-0.3382
		3515.86	0		3515.86	-0.3178		3515.86	-0.312
		3522.66	0		3522.66	-0.2846		3522.66	-0.2766
		3529.46	0		3529.46	-0.2488		3529.46	-0.2406
		3536.27	0		3536.27	-0.211		3536.27	-0.2046
		3543.09	0		3543.09	-0.1704		3543.09	-0.1684
		3549.92	0		3549.92	-0.1336		3549.92	-0.1354
		3556.75	0		3556.75	-0.0974		3556.75	-0.096
		3563.59	0		3563.59	-0.059		3563.59	-0.0592
		3570.44	0		3570.44	-0.0254		3570.44	-0.025
		3577.3	0		3577.3	0.00344		3577.3	0.00204
		3584.16	0		3584.16	0.029		3584.16	0.032
		3591.04	0		3591.04	0.0494		3591.04	0.0596
		3597.92	0		3597.92	0.0686		3597.92	0.0824
		3604.81	0		3604.81	0.0876		3604.81	0.1022
		3611.71	0		3611.71	0.1072		3611.71	0.1192
		3618.61	0		3618.61	0.1256		3618.61	0.136
		3625.52	0		3625.52	0.14		3625.52	0.1488
		3632.45	0		3632.45	0.1506		3632.45	0.1598
		3639.37	0		3639.37	0.161		3639.37	0.1728
		3646.31	0		3646.31	0.174		3646.31	0.1872
		3653.26	0		3653.26	0.1914		3653.26	0.205
		3660.21	0		3660.21	0.2126		3660.21	0.2246
		3662.53	0		3662.53	0.221		3662.53	0.232
		3664.85	0		3664.85	0.2288		3664.85	0.239
		3667.17	0		3667.17	0.236		3667.17	0.2454
		3669.49	0		3669.49	0.2448		3669.49	0.2544
		3671.82	0		3671.82	0.2556		3671.82	0.2648
		3674.14	0		3674.14	0.27		3674.14	0.28
		3676.46	0		3676.46	0.2834		3676.46	0.2932
		3678.79	0		3678.79	0.2966		3678.79	0.3046
		3681.12	0		3681.12	0.3064		3681.12	0.3184
		3683.44	0		3683.44	0.3292		3683.44	0.338
		3685.77	0		3685.77	0.352		3685.77	0.3614
		3688.1	0		3688.1	0.387		3688.1	0.3934
		3690.43	0		3690.43	0.4286		3690.43	0.4344
		3692.76	0		3692.76	0.4784		3692.76	0.4792
		3695.09	0		3695.09	0.5254		3695.09	0.52
		3697.43	0		3697.43	0.5662		3697.43	0.5622
		3699.76	0		3699.76	0.6012		3699.76	0.5918
		3702.1	0		3702.1	0.6204		3702.1	0.6046
		3704.43	0		3704.43	0.625		3704.43	0.6084
		3706.77	0		3706.77	0.6102		3706.77	0.596
		3709.1	0		3709.1	0.5832		3709.1	0.565
		3711.44	0		3711.44	0.5404		3711.44	0.523
		3713.78	0		3713.78	0.4882		3713.78	0.4762
		3716.12	0		3716.12	0.4292		3716.12	0.4198
		3718.46	0		3718.46	0.369		3718.46	0.3618
		3720.8	0		3720.8	0.307		3720.8	0.3044
		3723.15	0		3723.15	0.2492		3723.15	0.2508
		3725.49	0		3725.49	0.1972		3725.49	0.2
		3727.83	0		3727.83	0.1514		3727.83	0.1574
		3730.18	0		3730.18	0.1142		3730.18	0.1224
		3732.53	0		3732.53	0.085		3732.53	0.0948
		3734.87	0		3734.87	0.065		3734.87	0.0748
		3737.22	0		3737.22	0.0522		3737.22	0.0608
		3739.57	0		3739.57	0.0452		3739.57	0.0512
		3741.92	0		3741.92	0.0418		3741.92	0.0446
		3744.27	0		3744.27	0.0398		3744.27	0.0404
		3746.62	0		3746.62	0.0386		3746.62	0.0384
		3748.98	0		3748.98	0.0382		3748.98	0.0378
		3751.33	0		3751.33	0.0382		3751.33	0.0384
		3758.4	0		3758.4	0.0392		3758.4	0.0402
		3765.47	0		3765.47	0.0368		3765.47	0.0384
		3772.55	0		3772.55	0.0298		3772.55	0.0342
		3779.64	0		3779.64	0.0252		3779.64	0.0324
		3786.74	0		3786.74	0.0224		3786.74	0.0308
		3793.85	0		3793.85	0.0189		3793.85	0.0258
		3800.96	0		3800.96	0.01308		3800.96	0.01826
		3808.08	0		3808.08	0.00846		3808.08	0.01382
		3815.22	0		3815.22	0.00502		3815.22	0.01288
		3822.35	0		3822.35	0.00794		3822.35	0.01614
		3829.5	0		3829.5	0.01412		3829.5	0.0218
		3836.66	0		3836.66	0.0204		3836.66	0.0272
		3843.82	0		3843.82	0.0222		3843.82	0.0278
		3850.99	0		3850.99	0.01692		3850.99	0.0238
		3858.17	0		3858.17	0.01116		3858.17	0.01724
		3865.36	0		3865.36	0.00596		3865.36	0.01324
		3872.56	0		3872.56	0.00462		3872.56	0.00566
		3879.77	0		3879.77	0.00448		3879.77	-0.00394
		3886.98	0		3886.98	0.00998		3886.98	-0.0076
		3894.2	0		3894.2	0.0161		3894.2	0.00674
		3901.43	0		3901.43	0.0224		3901.43	0.0358
		3908.67	0		3908.67	0.01918		3908.67	0.036
		3915.92	0		3915.92	0.00614		3915.92	0.0218
		3923.17	0		3923.17	0.01934		3923.17	0.01298
		3930.44	0		3930.44	0.039		3930.44	-0.0001036
		3937.71	0		3937.71	0.0514		3937.71	0.00302
		3944.99	0		3944.99	0.0534		3944.99	-0.00354
		3952.28	0		3952.28	0.0424		3952.28	-0.01602
		3959.58	0		3959.58	0.0496		3959.58	-0.00388
		3966.88	0		3966.88	0.0568		3966.88	0.01168
		3974.2	0		3974.2	0.0714		3974.2	0.068
		3981.52	0		3981.52	0.104		3981.52	0.1104
		3988.85	0		3988.85	0.1664		3988.85	0.0586
		3996.19	0		3996.19	0.23		3996.19	0.0696
		4001.09	0		4001.09	0.2778		4001.09	0.0466
		4003.54	0		4003.54	0.258		4003.54	0.0276
		4005.99	0		4005.99	0.2012		4005.99	0.0214
		4008.44	0		4008.44	0.2266		4008.44	0.0236
		4010.89	0		4010.89	0.2754		4010.89	0.0236
		4013.35	0		4013.35	0.187		4013.35	0.00702
		4015.8	0		4015.8	0.3248		4015.8	0.01452
		4018.26	0		4018.26	0.2068		4018.26	0.01542
		4020.71	0		4020.71	0.2986		4020.71	0.0193
		4023.17	0		4023.17	0.2836		4023.17	-0.0376
		4025.63	0		4025.63	0.2504		4025.63	-0.0986
		4028.09	0		4028.09	0.278		4028.09	-0.1106
		4030.55	0		4030.55	0.308		4030.55	-0.0874
		4033.01	0		4033.01	0.2638		4033.01	-0.0318
		4035.47	0		4035.47	0.2708		4035.47	-0.00085
		4037.94	0		4037.94	0.2462		4037.94	0.01192
		4040.4	0		4040.4	0.3146		4040.4	-0.006
		4042.87	0		4042.87	0.259		4042.87	-0.0282
		4045.33	0		4045.33	0.3368		4045.33	0.01968
		4047.8	0		4047.8	0.3046		4047.8	0.1344
		4050.27	0		4050.27	0.4698		4050.27	0.1744
		4052.74	0		4052.74	0.4384		4052.74	0.1524
		4055.21	0		4055.21	0.3724		4055.21	0.0254
		4057.68	0		4057.68	0.2872		4057.68	-0.0087
		4060.15	0		4060.15	0.3552		4060.15	-0.0682
		4062.62	0		4062.62	0.3866		4062.62	-0.123
		4065.1	0		4065.1	0.3866		4065.1	-0.1386
		4067.57	0		4067.57	0.3526		4067.57	-0.2128
		4070.05	0		4070.05	0.3578		4070.05	-0.3194
		4072.53	0		4072.53	0.3382		4072.53	-0.1386
		4075	0		4075	0.434		4075	0.0686
		4077.48	0		4077.48	0.4054		4077.48	0.3502
		4079.96	0		4079.96	0.411		4079.96	0.3812
		4082.44	0		4082.44	0.2552		4082.44	0.3886
		4084.92	0		4084.92	0.3946		4084.92	0.2372
		4087.41	0		4087.41	0.3366		4087.41	0.2518
		4089.89	0		4089.89	0.348		4089.89	0.3556
		4092.37	0		4092.37	0.3036		4092.37	0.2282
		4094.86	0		4094.86	0.2748		4094.86	0.055
		4097.35	0		4097.35	-0.0598		4097.35	-0.2988
		4099.83	0		4099.83	-0.1018		4099.83	-0.2152
		4102.32	0		4102.32	-0.0366		4102.32	-0.25
		4104.81	0		4104.81	-0.1358		4104.81	-0.1034
		4107.3	0		4107.3	-0.259		4107.3	-0.193
		4109.79	0		4109.79	-0.4036		4109.79	-0.0402
		4112.28	0		4112.28	-0.2006		4112.28	-0.254
		4114.78	0		4114.78	-0.4688		4114.78	-0.2506
		4117.27	0		4117.27	-0.3696		4117.27	-0.212
		4119.76	0		4119.76	-0.3128		4119.76	-0.2376
		4122.26	0		4122.26	-0.3194		4122.26	-0.0834
		4124.76	0		4124.76	-0.1986		4124.76	-0.0306
		4127.26	0		4127.26	-0.2024		4127.26	0.0958
		4129.75	0		4129.75	-0.2228		4129.75	0.1906
		4132.25	0		4132.25	-0.581		4132.25	0.2306

## Sheet: Figure1_D
		Frequency (cm-1)	Baseline		Frequency (cm-1)	Im \Chi (2) Water		Frequency (cm-1)	Im \Chi (2) NaOH
		3994	0		3994	3.29857		3994	3.24302
		3993	0		3993	3.08504		3993	2.98642
		3992	0		3992	2.78829		3992	2.64566
		3991	0		3991	2.13159		3991	1.94091
		3990	0		3990	1.36083		3990	1.13754
		3989	0		3989	0.434608		3989	0.199755
		3988	0		3988	-0.187354		3988	-0.376887
		3987	0		3987	-0.651599		3987	-0.766327
		3986	0		3986	-0.431467		3986	-0.432885
		3985	0		3985	-0.114598		3985	-0.001427
		3984	0		3984	0.307258		3984	0.512915
		3983	0		3983	0.621763		3983	0.910147
		3982	0		3982	0.749385		3982	1.10351
		3981	0		3981	0.691001		3981	1.10229
		3980	0		3980	0.508748		3980	0.971493
		3979	0		3979	0.22818		3979	0.721544
		3978	0		3978	-0.0571683		3978	0.459123
		3977	0		3977	-0.152375		3977	0.339889
		3976	0		3976	-0.145933		3976	0.308476
		3975	0		3975	0.0904964		3975	0.475767
		3974	0		3974	0.386014		3974	0.700058
		3973	0		3973	0.731477		3973	0.97253
		3972	0		3972	0.986546		3972	1.17469
		3971	0		3971	1.21341		3971	1.35483
		3970	0		3970	1.26101		3970	1.38861
		3969	0		3969	1.26957		3969	1.392
		3968	0		3968	1.15986		3968	1.30337
		3967	0		3967	1.00378		3967	1.18394
		3966	0		3966	0.798175		3966	1.03161
		3965	0		3965	0.585078		3965	0.88661
		3964	0		3964	0.369049		3964	0.74448
		3963	0		3963	0.219873		3963	0.665307
		3962	0		3962	0.0917894		3962	0.60119
		3961	0		3961	0.0401059		3961	0.588496
		3960	0		3960	0.0103036		3960	0.580236
		3959	0		3959	0.0100769		3959	0.577969
		3958	0		3958	0.00176334		3958	0.547698
		3957	0		3957	-0.0107042		3957	0.503041
		3956	0		3956	-0.0664366		3956	0.40923
		3955	0		3955	-0.132612		3955	0.307064
		3954	0		3954	-0.234619		3954	0.187375
		3953	0		3953	-0.337873		3953	0.0830733
		3952	0		3952	-0.44328		3952	0.00532137
		3951	0		3951	-0.526296		3951	-0.0169985
		3950	0		3950	-0.594528		3950	-0.00271749
		3949	0		3949	-0.619083		3949	0.0911302
		3948	0		3948	-0.632309		3948	0.204154
		3947	0		3947	-0.609187		3947	0.364872
		3946	0		3946	-0.579701		3946	0.524401
		3945	0		3945	-0.535951		3945	0.681265
		3944	0		3944	-0.489119		3944	0.809891
		3943	0		3943	-0.439702		3943	0.914845
		3942	0		3942	-0.398059		3942	0.951074
		3941	0		3941	-0.358834		3941	0.966436
		3940	0		3940	-0.334126		3940	0.887778
		3939	0		3939	-0.30505		3939	0.800498
		3938	0		3938	-0.262888		3938	0.687383
		3937	0		3937	-0.192213		3937	0.604872
		3936	0		3936	-0.0913399		3936	0.554775
		3935	0		3935	0.0464725		3935	0.569893
		3934	0		3934	0.198576		3934	0.610243
		3933	0		3933	0.36087		3933	0.690702
		3932	0		3932	0.520888		3932	0.771031
		3931	0		3931	0.669364		3931	0.843116
		3930	0		3930	0.809996		3930	0.897379
		3929	0		3929	0.940111		3929	0.927754
		3928	0		3928	1.06452		3928	0.916068
		3927	0		3927	1.18602		3927	0.882972
		3926	0		3926	1.31159		3926	0.776382
		3925	0		3925	1.4376		3925	0.650921
		3924	0		3924	1.56341		3924	0.457108
		3923	0		3923	1.66371		3923	0.265637
		3922	0		3922	1.72038		3922	0.0781704
		3921	0		3921	1.668		3921	-0.0195633
		3920	0		3920	1.54423		3920	-0.0585526
		3919	0		3919	1.26875		3919	0.0187681
		3918	0		3918	0.956643		3918	0.118725
		3917	0		3917	0.550202		3917	0.224132
		3916	0		3916	0.120738		3916	0.307361
		3915	0		3915	-0.359828		3915	0.341363
		3914	0		3914	-0.88718		3914	0.324001
		3913	0		3913	-1.45343		3913	0.26393
		3912	0		3912	-2.08168		3912	0.12344
		3911	0		3911	-2.72711		3911	-0.041331
		3910	0		3910	-3.36295		3910	-0.310403
		3909	0		3909	-3.9399		3909	-0.600689
		3908	0		3908	-4.34226		3908	-0.953859
		3907	0		3907	-4.50031		3907	-1.31532
		3906	0		3906	-4.40171		3906	-1.68549
		3905	0		3905	-3.92086		3905	-1.99879
		3904	0		3904	-3.29363		3904	-2.2903
		3903	0		3903	-2.44956		3903	-2.43059
		3902	0		3902	-1.62213		3902	-2.53014
		3901	0		3901	-0.902864		3901	-2.48752
		3900	0		3900	-0.321311		3900	-2.39449
		3899	0		3899	0.0771966		3899	-2.23445
		3898	0		3898	0.276499		3898	-2.06492
		3897	0		3897	0.375332		3897	-1.8906
		3896	0		3896	0.338677		3896	-1.78362
		3895	0		3895	0.2881		3895	-1.69889
		3894	0		3894	0.244577		3894	-1.70841
		3893	0		3893	0.231244		3893	-1.74779
		3892	0		3892	0.2691		3892	-1.83778
		3891	0		3891	0.346544		3891	-1.93836
		3890	0		3890	0.449684		3890	-2.0458
		3889	0		3889	0.560649		3889	-2.11509
		3888	0		3888	0.669932		3888	-2.17088
		3887	0		3887	0.741563		3887	-2.15116
		3886	0		3886	0.793493		3886	-2.10564
		3885	0		3885	0.802107		3885	-2.0034
		3884	0		3884	0.778171		3884	-1.87235
		3883	0		3883	0.727395		3883	-1.71752
		3882	0		3882	0.643407		3882	-1.55275
		3881	0		3881	0.549753		3881	-1.38564
		3880	0		3880	0.430744		3880	-1.23943
		3879	0		3879	0.307874		3879	-1.10371
		3878	0		3878	0.173678		3878	-0.998757
		3877	0		3877	0.0354862		3877	-0.91767
		3876	0		3876	-0.10687		3876	-0.861453
		3875	0		3875	-0.247254		3875	-0.835644
		3874	0		3874	-0.38689		3874	-0.821363
		3873	0		3873	-0.501704		3873	-0.824937
		3872	0		3872	-0.60395		3872	-0.825157
		3871	0		3871	-0.658807		3871	-0.80861
		3870	0		3870	-0.677973		3870	-0.76654
		3869	0		3869	-0.650091		3869	-0.690828
		3868	0		3868	-0.573237		3868	-0.57219
		3867	0		3867	-0.47191		3867	-0.432101
		3866	0		3866	-0.337452		3866	-0.262561
		3865	0		3865	-0.199465		3865	-0.0912334
		3864	0		3864	-0.0618687		3864	0.0712977
		3863	0		3863	0.0671868		3863	0.218777
		3862	0		3862	0.181888		3862	0.340959
		3861	0		3861	0.277142		3861	0.429763
		3860	0		3860	0.359881		3860	0.497088
		3859	0		3859	0.41297		3859	0.516208
		3858	0		3858	0.45795		3858	0.52233
		3857	0		3857	0.472458		3857	0.481073
		3856	0		3856	0.478191		3856	0.428047
		3855	0		3855	0.464817		3855	0.349388
		3854	0		3854	0.441716		3854	0.261627
		3853	0		3853	0.410661		3853	0.16642
		3852	0		3852	0.37551		3852	0.0744189
		3851	0		3851	0.33935		3851	-0.0163135
		3850	0		3850	0.308295		3850	-0.0886251
		3849	0		3849	0.279796		3849	-0.154893
		3848	0		3848	0.258714		3848	-0.20363
		3847	0		3847	0.242538		3847	-0.241777
		3846	0		3846	0.23143		3846	-0.268979
		3845	0		3845	0.225103		3845	-0.284642
		3844	0		3844	0.22057		3844	-0.295976
		3843	0		3843	0.218218		3843	-0.298364
		3842	0		3842	0.215951		3842	-0.299551
		3841	0		3841	0.213684		3841	-0.297284
		3840	0		3840	0.210926		3840	-0.294428
		3839	0		3839	0.207526		3839	-0.290801
		3838	0		3838	0.204126		3838	-0.287023
		3837	0		3837	0.200726		3837	-0.283169
		3836	0		3836	0.198555		3836	-0.2787
		3835	0		3835	0.196737		3835	-0.273882
		3834	0		3834	0.196283		3834	-0.267308
		3833	0		3833	0.196		3833	-0.259544
		3832	0		3832	0.196		3832	-0.249797
		3831	0		3831	0.194478		3831	-0.23825
		3830	0		3830	0.191984		3830	-0.225556
		3829	0		3829	0.184889		3829	-0.211711
		3828	0		3828	0.176328		3828	-0.197768
		3827	0		3827	0.160687		3827	-0.185074
		3826	0		3826	0.142748		3826	-0.173815
		3825	0		3825	0.119854		3825	-0.165655
		3824	0		3824	0.0942051		3824	-0.160623
		3823	0		3823	0.0663232		3823	-0.15813
		3822	0		3822	0.0386198		3822	-0.159385
		3821	0		3821	0.0110688		3821	-0.161689
		3820	0		3820	-0.0120528		3820	-0.165542
		3819	0		3819	-0.0332415		3819	-0.16881
		3818	0		3818	-0.0488826		3818	-0.170397
		3817	0		3817	-0.060382		3817	-0.169297
		3816	0		3816	-0.0676358		3816	-0.165443
		3815	0		3815	-0.0702612		3815	-0.156796
		3814	0		3814	-0.0711679		3814	-0.146369
		3813	0		3813	-0.06792		3813	-0.131568
		3812	0		3812	-0.064157		3812	-0.11638
		3811	0		3811	-0.0589433		3811	-0.100286
		3810	0		3810	-0.0535322		3810	-0.0855734
		3809	0		3809	-0.0478652		3809	-0.0726526
		3808	0		3808	-0.0414377		3808	-0.0633815
		3807	0		3807	-0.0346373		3807	-0.055901
		3806	0		3806	-0.0268096		3806	-0.0531456
		3805	0		3805	-0.0186509		3805	-0.0513285
		3804	0		3804	-0.00913023		3804	-0.0522352
		3803	0		3803	0.000646881		3803	-0.0528855
		3802	0		3802	0.0108476		3802	-0.0531122
		3801	0		3801	0.0202152		3801	-0.0511172
		3800	0		3800	0.0290558		3800	-0.047717
		3799	0		3799	0.0350132		3799	-0.0400881
		3798	0		3798	0.0400189		3798	-0.0314174
		3797	0		3797	0.0402456		3797	-0.0196299
		3796	0		3796	0.0388103		3796	-0.00755338
		3795	0		3795	0.0338232		3795	0.00514082
		3794	0		3794	0.0269519		3794	0.0163275
		3793	0		3793	0.0185646		3793	0.0263015
		3792	0		3792	0.0101774		3792	0.0321588
		3791	0		3791	0.00187522		3791	0.0367887
		3790	0		3790	-0.00311178		3790	0.0363353
		3789	0		3789	-0.00662289		3789	0.0349374
		3788	0		3788	-0.00594285		3788	0.0308571
		3787	0		3787	-0.00234039		3787	0.026552
		3786	0		3786	0.00423339		3786	0.0220184
		3785	0		3785	0.0136252		3785	0.0189766
		3784	0		3784	0.0240525		3784	0.0164831
		3783	0		3783	0.0357947		3783	0.0170574
		3782	0		3782	0.0472157		3782	0.0184246
		3781	0		3781	0.0571897		3781	0.0225049
		3780	0		3780	0.0654777		3780	0.0271802
		3779	0		3779	0.0715981		3779	0.0326206
		3778	0		3778	0.0745152		3778	0.0379084
		3777	0		3777	0.0758753		3777	0.0431221
		3776	0		3776	0.0737351		3776	0.0466886
		3775	0		3775	0.0709157		3775	0.0498281
		3774	0		3774	0.0661554		3774	0.0514149
		3773	0		3773	0.0609653		3773	0.052486
		3772	0		3772	0.0550716		3772	0.0527126
		3771	0		3771	0.0494565		3771	0.0528
		3770	0		3770	0.0440161		3770	0.0528
		3769	0		3769	0.0389611		3769	0.053378
		3768	0		3768	0.0339934		3768	0.0541162
		3767	0		3767	0.0292331		3767	0.0554763
		3766	0		3766	0.0244728		3766	0.0569091
		3765	0		3765	0.0197125		3765	0.0584958
		3764	0		3764	0.0149521		3764	0.0594522
		3763	0		3763	0.0101918		3763	0.0599055
		3762	0		3762	0.0061493		3762	0.0587438
		3761	0		3761	0.00233251		3761	0.0570957
		3760	0		3760	-0.000160992		3760	0.0532421
		3759	0		3759	-0.0021785		3759	0.0489125
		3758	0		3758	-0.00285855		3758	0.0432455
		3757	0		3757	-0.00274854		3757	0.0373527
		3756	0		3756	-0.00184182		3756	0.0312323
		3755	0		3755	-0.000270176		3755	0.0256105
		3754	0		3754	0.00154328		3754	0.0201702
		3753	0		3753	0.00313715		3753	0.0164865
		3752	0		3752	0.00449255		3752	0.0133224
		3751	0		3751	0.00494591		3751	0.0119623
		3750	0		3750	0.00470181		3750	0.0115986
		3749	0		3749	0.0035684		3749	0.0125053
		3748	0		3748	0.00166997		3748	0.014636
		3747	0		3747	-0.00059685		3747	0.0173562
		3746	0		3746	-0.0026573		3746	0.0211082
		3745	0		3745	-0.0044		3745	0.025094
		3744	0		3744	-0.0044		3744	0.0298544
		3743	0		3743	-0.0031038		3743	0.0350468
		3742	0		3742	0.000296434		3742	0.0409405
		3741	0		3741	0.00621267		3741	0.0476729
		3740	0		3740	0.0136932		3740	0.0549267
		3739	0		3739	0.0244571		3739	0.0639188
		3738	0		3738	0.0360489		3738	0.0734309
		3737	0		3737	0.0503299		3737	0.0852183
		3736	0		3736	0.0652696		3736	0.0976645
		3735	0		3735	0.0815907		3735	0.111492
		3734	0		3734	0.0981649		3734	0.126712
		3733	0		3733	0.114939		3733	0.143033
		3732	0		3732	0.131714		3732	0.160434
		3731	0		3731	0.148462		3731	0.178148
		3730	0		3730	0.16433		3730	0.196962
		3729	0		3729	0.180077		3729	0.215897
		3728	0		3728	0.195492		3728	0.235165
		3727	0		3727	0.210793		3727	0.254206
		3726	0		3726	0.225981		3726	0.273021
		3725	0		3725	0.241502		3725	0.291502
		3724	0		3724	0.257143		3724	0.309863
		3723	0		3723	0.273884		3723	0.327564
		3722	0		3722	0.291033		3722	0.345199
		3721	0		3721	0.30962		3721	0.362653
		3720	0		3720	0.328809		3720	0.380008
		3719	0		3719	0.348757		3719	0.397236
		3718	0		3718	0.369626		3718	0.41477
		3717	0		3717	0.390934		3717	0.432452
		3716	0		3716	0.412449		3716	0.450133
		3715	0		3715	0.43385		3715	0.467814
		3714	0		3714	0.454478		3714	0.485495
		3713	0		3713	0.474498		3713	0.502829
		3712	0		3712	0.493539		3712	0.519603
		3711	0		3711	0.510617		3711	0.535116
		3710	0		3710	0.526485		3710	0.54985
		3709	0		3709	0.539448		3709	0.562261
		3708	0		3708	0.551571		3708	0.573971
		3707	0		3707	0.560185		3707	0.582585
		3706	0		3706	0.56762		3706	0.589873
		3705	0		3705	0.572607		3705	0.594407
		3704	0		3704	0.575816		3704	0.596908
		3703	0		3703	0.57763		3703	0.597815
		3702	0		3702	0.577639		3702	0.596557
		3701	0		3701	0.577115		3701	0.59468
		3700	0		3700	0.574395		3700	0.590826
		3699	0		3699	0.571373		3699	0.586731
		3698	0		3698	0.567519		3698	0.581971
		3697	0		3697	0.562755		3697	0.576755
		3696	0		3696	0.557088		3696	0.571088
		3695	0		3695	0.550418		3695	0.564752
		3694	0		3694	0.543391		3694	0.558179
		3693	0		3693	0.534379		3693	0.550282
		3692	0		3692	0.524934		3692	0.541923
		3691	0		3691	0.514054		3691	0.531949
		3690	0		3690	0.502167		3690	0.52107
		3689	0		3689	0.48902		3689	0.509056
		3688	0		3688	0.474641		3688	0.49581
		3687	0		3687	0.45968		3687	0.481983
		3686	0		3686	0.443682		3686	0.467119
		3685	0		3685	0.427554		3685	0.452124
		3684	0		3684	0.411233		3684	0.436936
		3683	0		3683	0.395174		3683	0.422098
		3682	0		3682	0.379532		3682	0.407817
		3681	0		3681	0.364736		3681	0.39438
		3680	0		3680	0.350455		3680	0.381459
		3679	0		3679	0.338114		3679	0.369897
		3678	0		3678	0.326266		3678	0.358687
		3677	0		3677	0.316065		3677	0.348713
		3676	0		3676	0.306606		3676	0.339184
		3675	0		3675	0.298672		3675	0.33057
		3674	0		3674	0.291376		3674	0.322211
		3673	0		3673	0.284575		3673	0.31405
		3672	0		3672	0.278498		3672	0.30607
		3671	0		3671	0.272612		3671	0.298159
		3670	0		3670	0.266945		3670	0.290905
		3669	0		3669	0.261339		3669	0.283834
		3668	0		3668	0.255898		3668	0.27726
		3667	0		3667	0.250458		3667	0.271258
		3666	0		3666	0.245018		3666	0.265818
		3665	0		3665	0.239912		3665	0.261383
		3664	0		3664	0.234925		3664	0.257303
		3663	0		3663	0.230822		3663	0.25499
		3662	0		3662	0.226837		3662	0.252962
		3661	0		3661	0.22321		3661	0.251828
		3660	0		3660	0.219887		3660	0.2512
		3659	0		3659	0.21694		3659	0.2512
		3658	0		3658	0.213993		3658	0.251509
		3657	0		3657	0.211046		3657	0.251962
		3656	0		3656	0.208099		3656	0.252208
		3655	0		3655	0.205083		3655	0.252297
		3654	0		3654	0.201683		3654	0.251617
		3653	0		3653	0.198107		3653	0.250673
		3652	0		3652	0.194254		3652	0.249313
		3651	0		3651	0.190259		3651	0.247388
		3650	0		3650	0.186179		3650	0.245121
		3649	0		3649	0.182293		3649	0.241882
		3648	0		3648	0.178503		3648	0.238418
		3647	0		3647	0.175329		3647	0.234338
		3646	0		3646	0.172454		3646	0.230108
		3645	0		3645	0.170187		3645	0.225575
		3644	0		3644	0.168304		3644	0.221041
		3643	0		3643	0.166718		3643	0.216507
		3642	0		3642	0.165856		3642	0.212155
		3641	0		3641	0.165184		3641	0.207888
		3640	0		3640	0.164731		3640	0.204715
		3639	0		3639	0.164277		3639	0.201848
		3638	0		3638	0.163824		3638	0.199808
		3637	0		3637	0.163141		3637	0.198456
		3636	0		3636	0.162234		3636	0.197776
		3635	0		3635	0.16116		3635	0.197936
		3634	0		3634	0.160026		3634	0.19839
		3633	0		3633	0.15845		3633	0.199729
		3632	0		3632	0.156815		3632	0.201089
		3631	0		3631	0.155002		3631	0.202449
		3630	0		3630	0.153087		3630	0.203606
		3629	0		3629	0.151046		3629	0.204513
		3628	0		3628	0.149006		3628	0.204645
		3627	0		3627	0.146966		3627	0.204418
		3626	0		3626	0.14451		3626	0.203151
		3625	0		3625	0.141876		3625	0.201546
		3624	0		3624	0.138476		3624	0.198599
		3623	0		3623	0.134723		3623	0.195123
		3622	0		3622	0.130416		3622	0.190816
		3621	0		3621	0.125259		3621	0.185801
		3620	0		3620	0.119592		3620	0.18036
		3619	0		3619	0.11295		3619	0.174335
		3618	0		3618	0.106063		3618	0.168193
		3617	0		3617	0.0983557		3617	0.161846
		3616	0		3616	0.0906485		3616	0.155649
		3615	0		3615	0.0829414		3615	0.149755
		3614	0		3614	0.075491		3614	0.144375
		3613	0		3613	0.0682371		3613	0.139388
		3612	0		3612	0.0620739		3612	0.135128
		3611	0		3611	0.0562394		3611	0.13109
		3610	0		3610	0.0519324		3610	0.128143
		3609	0		3609	0.0480582		3609	0.125382
		3608	0		3608	0.045338		3608	0.123115
		3607	0		3607	0.0433089		3607	0.120963
		3606	0		3606	0.0419488		3606	0.118923
		3605	0		3605	0.0414315		3605	0.117052
		3604	0		3604	0.0412048		3604	0.115238
		3603	0		3603	0.0414219		3603	0.112981
		3602	0		3602	0.0416		3602	0.110617
		3601	0		3601	0.0416		3601	0.107897
		3600	0		3600	0.0412941		3600	0.104973
		3599	0		3599	0.0406141		3599	0.101799
		3598	0		3598	0.0394681		3598	0.0986255
		3597	0		3597	0.038108		3597	0.095452
		3596	0		3596	0.0361218		3596	0.0924871
		3595	0		3595	0.034011		3595	0.0895402
		3594	0		3594	0.0315175		3594	0.0865934
		3593	0		3593	0.0289352		3593	0.0835578
		3592	0		3592	0.026215		3592	0.0803842
		3591	0		3591	0.0234948		3591	0.0767844
		3590	0		3590	0.0207747		3590	0.0729308
		3589	0		3589	0.0176636		3589	0.0686863
		3588	0		3588	0.0144679		3588	0.0642686
		3587	0		3587	0.0110676		3587	0.0588282
		3586	0		3586	0.00736538		3586	0.0530858
		3585	0		3585	0.00305842		3585	0.0467387
		3584	0		3584	-0.00176403		3584	0.0402627
		3583	0		3583	-0.00697772		3583	0.033689
		3582	0		3582	-0.0127381		3582	0.026933
		3581	0		3581	-0.0186675		3581	0.0201503
		3580	0		3580	-0.025468		3580	0.0138032
		3579	0		3579	-0.0323307		3579	0.00758069
		3578	0		3578	-0.0393579		3578	0.00168695
		3577	0		3577	-0.046385		3577	-0.00397549
		3576	0		3576	-0.0534122		3576	-0.00941587
		3575	0		3575	-0.0601013		3575	-0.0146872
		3574	0		3574	-0.0666751		3574	-0.0199009
		3573	0		3573	-0.0730265		3573	-0.0255594
		3572	0		3572	-0.0792264		3572	-0.0313736
		3571	0		3571	-0.0848935		3571	-0.0377207
		3570	0		3570	-0.0905605		3570	-0.0444775
		3569	0		3569	-0.0962276		3569	-0.0517313
		3568	0		3568	-0.102206		3568	-0.0592967
		3567	0		3567	-0.108327		3567	-0.0670039
		3566	0		3566	-0.114865		3566	-0.0747111
		3565	0		3565	-0.121511		3565	-0.0823466
		3564	0		3564	-0.128538		3564	-0.0896004
		3563	0		3563	-0.135743		3563	-0.0965867
		3562	0		3562	-0.143224		3562	-0.10316
		3561	0		3561	-0.150562		3561	-0.109164
		3560	0		3560	-0.157816		3560	-0.114831
		3559	0		3559	-0.16507		3559	-0.11991
		3558	0		3558	-0.172278		3558	-0.124943
		3557	0		3557	-0.179079		3557	-0.130383
		3556	0		3556	-0.185955		3556	-0.136127
		3555	0		3555	-0.192982		3555	-0.142474
		3554	0		3554	-0.200397		3554	-0.149856
		3553	0		3553	-0.208105		3553	-0.158017
		3552	0		3552	-0.216725		3552	-0.167273
		3551	0		3551	-0.225603		3551	-0.17685
		3550	0		3550	-0.235351		3550	-0.187731
		3549	0		3549	-0.245286		3549	-0.198737
		3548	0		3548	-0.255714		3548	-0.210071
		3547	0		3547	-0.266141		3547	-0.221057
		3546	0		3546	-0.276568		3546	-0.231711
		3545	0		3545	-0.286487		3545	-0.241348
		3544	0		3544	-0.296235		3544	-0.250642
		3543	0		3543	-0.304645		3543	-0.257931
		3542	0		3542	-0.312735		3542	-0.264888
		3541	0		3541	-0.319762		3541	-0.270781
		3540	0		3540	-0.326172		3540	-0.276263
		3539	0		3539	-0.331839		3539	-0.28125
		3538	0		3538	-0.33735		3538	-0.286081
		3537	0		3537	-0.34279		3537	-0.290842
		3536	0		3536	-0.34844		3536	-0.296231
		3535	0		3535	-0.35418		3535	-0.30178
		3534	0		3534	-0.3603		3534	-0.3079
		3533	0		3533	-0.366869		3533	-0.314379
		3532	0		3532	-0.374123		3532	-0.321407
		3531	0		3531	-0.381663		3531	-0.328577
		3530	0		3530	-0.38937		3530	-0.335831
		3529	0		3529	-0.39747		3529	-0.343281
		3528	0		3528	-0.405654		3528	-0.350738
		3527	0		3527	-0.414041		3527	-0.357992
		3526	0		3526	-0.422428		3526	-0.365246
		3525	0		3525	-0.430815		3525	-0.3725
		3524	0		3524	-0.439203		3524	-0.379624
		3523	0		3523	-0.44759		3523	-0.386651
		3522	0		3522	-0.455977		3522	-0.393861
		3521	0		3521	-0.464364		3521	-0.401115
		3520	0		3520	-0.472751		3520	-0.408369
		3519	0		3519	-0.481075		3519	-0.415559
		3518	0		3518	-0.489236		3518	-0.422587
		3517	0		3517	-0.497163		3517	-0.429264
		3516	0		3516	-0.504871		3516	-0.435611
		3515	0		3515	-0.512068		3515	-0.441618
		3514	0		3514	-0.519095		3514	-0.447512
		3513	0		3513	-0.525452		3513	-0.452736
		3512	0		3512	-0.53165		3512	-0.4579
		3511	0		3511	-0.537317		3511	-0.462887
		3510	0		3510	-0.542984		3510	-0.468184
		3509	0		3509	-0.548651		3509	-0.473851
		3508	0		3508	-0.554475		3508	-0.479988
		3507	0		3507	-0.560368		3507	-0.486335
		3506	0		3506	-0.566052		3506	-0.493733
		3505	0		3505	-0.571756		3505	-0.501323
		3504	0		3504	-0.577649		3504	-0.509484
		3503	0		3503	-0.583273		3503	-0.517644
		3502	0		3502	-0.588486		3502	-0.525805
		3501	0		3501	-0.59327		3501	-0.533392
		3500	0		3500	-0.597803		3500	-0.540645
		3499	0		3499	-0.60155		3499	-0.546915
		3498	0		3498	-0.605106		3498	-0.552847
		3497	0		3497	-0.608053		3497	-0.557154
		3496	0		3496	-0.611077		3496	-0.561077
		3495	0		3495	-0.61425		3495	-0.56425
		3494	0		3494	-0.617554		3494	-0.566772
		3493	0		3493	-0.620954		3493	-0.568812
		3492	0		3492	-0.624905		3492	-0.571036
		3491	0		3491	-0.629016		3491	-0.573313
		3490	0		3490	-0.633777		3490	-0.575807
		3489	0		3489	-0.638728		3489	-0.578555
		3488	0		3488	-0.644168		3488	-0.581955
		3487	0		3487	-0.649609		3487	-0.585824
		3486	0		3486	-0.655049		3486	-0.590131
		3485	0		3485	-0.660319		3485	-0.594949
		3484	0		3484	-0.665533		3484	-0.599936
		3483	0		3483	-0.670299		3483	-0.60537
		3482	0		3482	-0.675059		3482	-0.610811
		3481	0		3481	-0.67982		3481	-0.616251
		3480	0		3480	-0.68458		3480	-0.621588
		3479	0		3479	-0.68934		3479	-0.626801
		3478	0		3478	-0.693786		3478	-0.631386
		3477	0		3477	-0.698093		3477	-0.635693
		3476	0		3476	-0.70219		3476	-0.639369
		3475	0		3475	-0.706009		3475	-0.642809
		3474	0		3474	-0.708503		3474	-0.645303
		3473	0		3473	-0.710453		3473	-0.647253
		3472	0		3472	-0.711586		3472	-0.648386
		3471	0		3471	-0.711568		3471	-0.649088
		3470	0		3470	-0.710888		3470	-0.649541
		3469	0		3469	-0.708827		3469	-0.6496
		3468	0		3468	-0.706536		3468	-0.6496
		3467	0		3467	-0.704043		3467	-0.6496
		3466	0		3466	-0.701781		3466	-0.649755
		3465	0		3465	-0.699968		3465	-0.650208
		3464	0		3464	-0.698808		3464	-0.651054
		3463	0		3463	-0.698128		3463	-0.652187
		3462	0		3462	-0.698552		3462	-0.653689
		3461	0		3461	-0.699275		3461	-0.655275
		3460	0		3460	-0.700862		3460	-0.656862
		3459	0		3459	-0.702513		3459	-0.658513
		3458	0		3458	-0.704327		3458	-0.660327
		3457	0		3457	-0.705905		3457	-0.66167
		3456	0		3456	-0.707265		3456	-0.662577
		3455	0		3455	-0.707942		3455	-0.662971
		3454	0		3454	-0.708395		3454	-0.663198
		3453	0		3453	-0.707727		3453	-0.662527
		3452	0		3452	-0.706895		3452	-0.661644
		3451	0		3451	-0.705534		3451	-0.660057
		3450	0		3450	-0.704383		3450	-0.658157
		3449	0		3449	-0.703476		3449	-0.65589
		3448	0		3448	-0.703042		3448	-0.653466
		3447	0		3447	-0.702816		3447	-0.650973
		3446	0		3446	-0.703433		3446	-0.648268
		3445	0		3445	-0.704151		3445	-0.645585
		3444	0		3444	-0.705057		3444	-0.643092
		3443	0		3443	-0.706055		3443	-0.640963
		3442	0		3442	-0.707189		3442	-0.639376
		3441	0		3441	-0.708033		3441	-0.638222
		3440	0		3440	-0.708713		3440	-0.637316
		3439	0		3439	-0.708998		3439	-0.637398
		3438	0		3438	-0.709176		3438	-0.637722
		3437	0		3437	-0.708949		3437	-0.638856
		3436	0		3436	-0.708722		3436	-0.640145
		3435	0		3435	-0.708496		3435	-0.641732
		3434	0		3434	-0.708662		3434	-0.64345
		3433	0		3433	-0.709116		3433	-0.645263
		3432	0		3432	-0.710307		3432	-0.646892
		3431	0		3431	-0.71169		3431	-0.648434
		3430	0		3430	-0.713503		3430	-0.649114
		3429	0		3429	-0.715381		3429	-0.6496
		3428	0		3428	-0.717422		3428	-0.6496
		3427	0		3427	-0.719226		3427	-0.649246
		3426	0		3426	-0.720813		3426	-0.648566
		3425	0		3425	-0.721885		3425	-0.647543
		3424	0		3424	-0.722792		3424	-0.64641
		3423	0		3423	-0.7228		3423	-0.645277
		3422	0		3422	-0.722594		3422	-0.644246
		3421	0		3421	-0.721688		3421	-0.643566
		3420	0		3420	-0.720467		3420	-0.642886
		3419	0		3419	-0.71888		3419	-0.642206
		3418	0		3418	-0.716819		3418	-0.641842
		3417	0		3417	-0.714552		3417	-0.641615
		3416	0		3416	-0.712285		3416	-0.641177
		3415	0		3415	-0.70998		3415	-0.640686
		3414	0		3414	-0.707487		3414	-0.640005
		3413	0		3413	-0.704902		3413	-0.639325
		3412	0		3412	-0.702182		3412	-0.638645
		3411	0		3411	-0.699461		3411	-0.637965
		3410	0		3410	-0.696741		3410	-0.637285
		3409	0		3409	-0.693823		3409	-0.636407
		3408	0		3408	-0.690901		3408	-0.6355
		3407	0		3407	-0.688181		3407	-0.634594
		3406	0		3406	-0.685382		3406	-0.633609
		3405	0		3405	-0.682435		3405	-0.632475
		3404	0		3404	-0.679357		3404	-0.630815
		3403	0		3403	-0.676183		3403	-0.628775
		3402	0		3402	-0.67264		3402	-0.626365
		3401	0		3401	-0.668989		3401	-0.623825
		3400	0		3400	-0.664909		3400	-0.620424
		3399	0		3399	-0.660764		3399	-0.617089
		3398	0		3398	-0.656457		3398	-0.613916
		3397	0		3397	-0.652268		3397	-0.610979
		3396	0		3396	-0.648188		3396	-0.608259
		3395	0		3395	-0.644451		3395	-0.606569
		3394	0		3394	-0.640824		3394	-0.605209
		3393	0		3393	-0.638098		3393	-0.604975
		3392	0		3392	-0.635637		3392	-0.605059
		3391	0		3391	-0.63405		3391	-0.606193
		3390	0		3390	-0.632884		3390	-0.607747
		3389	0		3389	-0.632204		3389	-0.609787
		3388	0		3388	-0.632		3388	-0.611827
		3387	0		3387	-0.632		3387	-0.613867
		3386	0		3386	-0.632212		3386	-0.615272
		3385	0		3385	-0.632323		3385	-0.6164
		3384	0		3384	-0.631869		3384	-0.6164
		3383	0		3383	-0.63114		3383	-0.616032
		3382	0		3382	-0.630007		3382	-0.615125
		3381	0		3381	-0.628437		3381	-0.613347
		3380	0		3380	-0.626624		3380	-0.61108
		3379	0		3379	-0.624016		3379	-0.608416
		3378	0		3378	-0.621245		3378	-0.605695
		3377	0		3377	-0.618071		3377	-0.602975
		3376	0		3376	-0.61474		3376	-0.600334
		3375	0		3375	-0.611113		3375	-0.59784
		3374	0		3374	-0.607354		3374	-0.595347
		3373	0		3373	-0.6035		3373	-0.592853
		3372	0		3372	-0.599461		3372	-0.590545
		3371	0		3371	-0.595345		3371	-0.588266
		3370	0		3370	-0.590584		3370	-0.585773
		3369	0		3369	-0.585758		3369	-0.583083
		3368	0		3368	-0.580771		3368	-0.579909
		3367	0		3367	-0.575665		3367	-0.576498
		3366	0		3366	-0.570452		3366	-0.572871
		3365	0		3365	-0.565583		3365	-0.568899
		3364	0		3364	-0.560822		3364	-0.564819
		3363	0		3363	-0.556739		3363	-0.560062
		3362	0		3362	-0.552868		3362	-0.555302
		3361	0		3361	-0.549694		3361	-0.550541
		3360	0		3360	-0.546943		3360	-0.545781
		3359	0		3359	-0.544677		3359	-0.541021
		3358	0		3358	-0.542887		3358	-0.536578
		3357	0		3357	-0.5413		3357	-0.532271
		3356	0		3356	-0.539926		3356	-0.528814
		3355	0		3355	-0.538526		3355	-0.525609
		3354	0		3354	-0.53694		3354	-0.523342
		3353	0		3353	-0.53526		3353	-0.521538
		3352	0		3352	-0.533447		3352	-0.520404
		3351	0		3351	-0.531634		3351	-0.52
		3350	0		3350	-0.52982		3350	-0.52
		3349	0		3349	-0.528206		3349	-0.521195
		3348	0		3348	-0.526645		3348	-0.522581
		3347	0		3347	-0.525285		3347	-0.524168
		3346	0		3346	-0.523925		3346	-0.525834
		3345	0		3345	-0.522565		3345	-0.527647
		3344	0		3344	-0.521205		3344	-0.529063
		3343	0		3343	-0.519844		3343	-0.530196
		3342	0		3342	-0.517927		3342	-0.530028
		3341	0		3341	-0.515848		3341	-0.529486
		3340	0		3340	-0.513128		3340	-0.527446
		3339	0		3339	-0.51021		3339	-0.52501
		3338	0		3338	-0.50681		3338	-0.52161
		3337	0		3337	-0.503171		3337	-0.517613
		3336	0		3336	-0.499317		3336	-0.513079
		3335	0		3335	-0.495464		3335	-0.5082
		3334	0		3334	-0.49161		3334	-0.503213
		3333	0		3333	-0.488435		3333	-0.498678
		3332	0		3332	-0.485472		3332	-0.494409
		3331	0		3331	-0.483206		3331	-0.491008
		3330	0		3330	-0.481257		3330	-0.488033
		3329	0		3329	-0.47967		3329	-0.485539
		3328	0		3328	-0.478243		3328	-0.483843
		3327	0		3327	-0.476883		3327	-0.482483
		3326	0		3326	-0.475097		3326	-0.481974
		3325	0		3325	-0.473165		3325	-0.48156
		3324	0		3324	-0.470672		3324	-0.481334
		3323	0		3323	-0.467714		3323	-0.481107
		3322	0		3322	-0.464087		3322	-0.48088
		3321	0		3321	-0.460167		3321	-0.480507
		3320	0		3320	-0.456087		3320	-0.480054
		3319	0		3319	-0.452206		3319	-0.479401
		3318	0		3318	-0.448484		3318	-0.478721
		3317	0		3317	-0.445764		3317	-0.478041
		3316	0		3316	-0.443681		3316	-0.477361
		3315	0		3315	-0.442775		3315	-0.476681
		3314	0		3314	-0.442666		3314	-0.476134
		3313	0		3313	-0.443119		3313	-0.475681
		3312	0		3312	-0.444691		3312	-0.4756
		3311	0		3311	-0.446544		3311	-0.475613
		3310	0		3310	-0.449037		3310	-0.47584
		3309	0		3309	-0.451398		3309	-0.476199
		3308	0		3308	-0.453438		3308	-0.476879
		3307	0		3307	-0.454999		3307	-0.477799
		3306	0		3306	-0.456133		3306	-0.478932
		3305	0		3305	-0.456573		3305	-0.480066
		3304	0		3304	-0.4568		3304	-0.481199
		3303	0		3303	-0.456347		3303	-0.482786
		3302	0		3302	-0.455734		3302	-0.484266
		3301	0		3301	-0.4546		3301	-0.4854
		3300	0		3300	-0.45336		3300	-0.486426
		3299	0		3299	-0.452		3299	-0.487333
		3298	0		3298	-0.45048		3298	-0.48728
		3297	0		3297	-0.448894		3297	-0.486827
		3296	0		3296	-0.446667		3296	-0.485307
		3295	0		3295	-0.44432		3295	-0.48348
		3294	0		3294	-0.4416		3294	-0.480533
		3293	0		3293	-0.438599		3293	-0.477399
		3292	0		3292	-0.435199		3292	-0.473999
		3291	0		3291	-0.431359		3291	-0.470452
		3290	0		3290	-0.427279		3290	-0.466825
		3289	0		3289	-0.422998		3289	-0.463599
		3288	0		3288	-0.418718		3288	-0.460559
		3287	0		3287	-0.414638		3287	-0.458519
		3286	0		3286	-0.410638		3286	-0.456799
		3285	0		3285	-0.406784		3285	-0.455666
		3284	0		3284	-0.403331		3284	-0.454666
		3283	0		3283	-0.400157		3283	-0.453759
		3282	0		3282	-0.397171		3282	-0.452666
		3281	0		3281	-0.394224		3281	-0.451464
		3280	0		3280	-0.391277		3280	-0.449198
		3279	0		3279	-0.38833		3279	-0.446596
		3278	0		3278	-0.385383		3278	-0.443196
		3277	0		3277	-0.382196		3277	-0.439074
		3276	0		3276	-0.378796		3276	-0.434314
		3275	0		3275	-0.375395		3275	-0.429032
		3274	0		3274	-0.371995		3274	-0.423593
		3273	0		3273	-0.368595		3273	-0.418606
		3272	0		3272	-0.365409		3272	-0.413834
		3271	0		3271	-0.362916		3271	-0.409753
		3270	0		3270	-0.360744		3270	-0.406636
		3269	0		3269	-0.35893		3269	-0.404596
		3268	0		3268	-0.357919		3268	-0.404
		3267	0		3267	-0.357239		3267	-0.404
		3266	0		3266	-0.357628		3266	-0.40571
		3265	0		3265	-0.358162		3265	-0.407767
		3264	0		3264	-0.359069		3264	-0.41094
		3263	0		3263	-0.360163		3263	-0.414301
		3262	0		3262	-0.361523		3262	-0.417928
		3261	0		3261	-0.362736		3261	-0.421261
		3260	0		3260	-0.363869		3260	-0.424434
		3259	0		3259	-0.364602		3259	-0.426806
		3258	0		3258	-0.365173		3258	-0.428909
		3257	0		3257	-0.364946		3257	-0.429816
		3256	0		3256	-0.364397		3256	-0.430239
		3255	0		3255	-0.363264		3255	-0.429785
		3254	0		3254	-0.361728		3254	-0.428796
		3253	0		3253	-0.359915		3253	-0.427436
		3252	0		3252	-0.357727		3252	-0.425514
		3251	0		3251	-0.35546		3251	-0.423488
		3250	0		3250	-0.353193		3250	-0.421674
		3249	0		3249	-0.350994		3249	-0.420063
		3248	0		3248	-0.348953		3248	-0.41893
		3247	0		3247	-0.347276		3247	-0.418279
		3246	0		3246	-0.345915		3246	-0.418053
		3245	0		3245	-0.345078		3245	-0.418522
		3244	0		3244	-0.344398		3244	-0.419205
		3243	0		3243	-0.343945		3243	-0.420565
		3242	0		3242	-0.343546		3242	-0.421925
		3241	0		3241	-0.343319		3241	-0.423285
		3240	0		3240	-0.342877		3240	-0.42443
		3239	0		3239	-0.342197		3239	-0.425337
		3238	0		3238	-0.341035		3238	-0.425761
		3237	0		3237	-0.339675		3237	-0.425988
		3236	0		3236	-0.337886		3236	-0.425786
		3235	0		3235	-0.335991		3235	-0.425518
		3234	0		3234	-0.333724		3234	-0.425065
		3233	0		3233	-0.331363		3233	-0.424706
		3232	0		3232	-0.328869		3232	-0.424479
		3231	0		3231	-0.32608		3231	-0.424252
		3230	0		3230	-0.323134		3230	-0.424026
		3229	0		3229	-0.320187		3229	-0.424
		3228	0		3228	-0.317212		3228	-0.423972
		3227	0		3227	-0.314039		3227	-0.423746
		3226	0		3226	-0.310784		3226	-0.423357
		3225	0		3225	-0.307384		3225	-0.422677
		3224	0		3224	-0.303849		3224	-0.421593
		3223	0		3223	-0.300222		3223	-0.420233
		3222	0		3222	-0.296971		3222	-0.41831
		3221	0		3221	-0.293812		3221	-0.41627
		3220	0		3220	-0.290865		3220	-0.41423
		3219	0		3219	-0.288257		3219	-0.412257
		3218	0		3218	-0.286444		3218	-0.410444
		3217	0		3217	-0.284994		3217	-0.408994
		3216	0		3216	-0.283861		3216	-0.407861
		3215	0		3215	-0.282902		3215	-0.407251
		3214	0		3214	-0.281996		3214	-0.406797
		3213	0		3213	-0.281316		3213	-0.406344
		3212	0		3212	-0.280418		3212	-0.405891
		3211	0		3211	-0.278831		3211	-0.405437
		3210	0		3210	-0.276812		3210	-0.404768
		3209	0		3209	-0.274319		3209	-0.403861
		3208	0		3208	-0.271341		3208	-0.402632
		3207	0		3207	-0.268168		3207	-0.401272
		3206	0		3206	-0.264565		3206	-0.399697
		3205	0		3205	-0.260938		3205	-0.398152
		3204	0		3204	-0.257311		3204	-0.396792
		3203	0		3203	-0.254063		3203	-0.395431
		3202	0		3202	-0.251343		3202	-0.394071
		3201	0		3201	-0.249067		3201	-0.393008
		3200	0		3200	-0.247027		3200	-0.392101
		3199	0		3199	-0.24539		3199	-0.391194
		3198	0		3198	-0.243746		3198	-0.390203
		3197	0		3197	-0.241706		3197	-0.388616
		3196	0		3196	-0.239503		3196	-0.386622
		3195	0		3195	-0.23701		3195	-0.383901
		3194	0		3194	-0.233842		3194	-0.380507
		3193	0		3193	-0.230215		3193	-0.376653
		3192	0		3192	-0.225835		3192	-0.372423
		3191	0		3191	-0.221286		3191	-0.368131
		3190	0		3190	-0.216526		3190	-0.364051
		3189	0		3189	-0.21197		3189	-0.360175
		3188	0		3188	-0.20789		3188	-0.356775
		3187	0		3187	-0.204175		3187	-0.353983
		3186	0		3186	-0.200775		3186	-0.351716
		3185	0		3185	-0.198425		3185	-0.349975
		3184	0		3184	-0.196393		3184	-0.348393
		3183	0		3183	-0.195486		3183	-0.347486
		3182	0		3182	-0.19469		3182	-0.346414
		3181	0		3181	-0.194236		3181	-0.344828
		3180	0		3180	-0.194		3180	-0.343024
		3179	0		3179	-0.194		3179	-0.340984
		3178	0		3178	-0.193838		3178	-0.338135
		3177	0		3177	-0.193612		3177	-0.334961
		3176	0		3176	-0.192954		3176	-0.331142
		3175	0		3175	-0.192149		3175	-0.327288
		3174	0		3174	-0.190789		3174	-0.323435
		3173	0		3173	-0.189238		3173	-0.319676
		3172	0		3172	-0.187425		3172	-0.31605
		3171	0		3171	-0.185017		3171	-0.312868
		3170	0		3170	-0.182297		3170	-0.309922
		3169	0		3169	-0.178971		3169	-0.307379
		3168	0		3168	-0.175485		3168	-0.304971
		3167	0		3167	-0.171404		3167	-0.303157
		3166	0		3166	-0.167324		3166	-0.301344
		3165	0		3165	-0.163244		3165	-0.299531
		3164	0		3164	-0.159163		3164	-0.297717
		3163	0		3163	-0.155083		3163	-0.295904
		3162	0		3162	-0.151758		3162	-0.293713
		3161	0		3161	-0.148661		3161	-0.291431
		3160	0		3160	-0.146621		3160	-0.288937
		3159	0		3159	-0.144787		3159	-0.286375
		3158	0		3158	-0.143427		3158	-0.283655
		3157	0		3157	-0.142189		3157	-0.280812
		3156	0		3156	-0.141056		3156	-0.277865
		3155	0		3155	-0.139747		3155	-0.274567
		3154	0		3154	-0.138376		3154	-0.271165
		3153	0		3153	-0.135882		3153	-0.267538
		3152	0		3152	-0.133167		3152	-0.263911
		3151	0		3151	-0.129767		3151	-0.260284
		3150	0		3150	-0.125931		3150	-0.256766
		3149	0		3149	-0.121624		3149	-0.253366
		3148	0		3148	-0.117317		3148	-0.250615
		3147	0		3147	-0.11301		3147	-0.248121
		3146	0		3146	-0.10935		3146	-0.246491
		3145	0		3145	-0.105977		3145	-0.245115
		3144	0		3144	-0.10371		3144	-0.244662
		3143	0		3143	-0.102017		3143	-0.2444
		3142	0		3142	-0.101111		3142	-0.2444
		3141	0		3141	-0.100502		3141	-0.2444
		3140	0		3140	-0.100049		3140	-0.2444
		3139	0		3139	-0.0995952		3139	-0.243995
		3138	0		3138	-0.0990254		3138	-0.243455
		3137	0		3137	-0.0976653		3137	-0.242321
		3136	0		3136	-0.0958929		3136	-0.24094
		3135	0		3135	-0.0933994		3135	-0.239127
		3134	0		3134	-0.0903626		3134	-0.237178
		3133	0		3133	-0.0869624		3133	-0.235137
		3132	0		3132	-0.0831838		3132	-0.233097
		3131	0		3131	-0.0793619		3131	-0.231073
		3130	0		3130	-0.0759617		3130	-0.22926
		3129	0		3129	-0.0728384		3129	-0.227515
		3128	0		3128	-0.0381605		3128	-0.229426
		3127	0		3127	-0.0367984		3127	-0.228106
		3126	0		3126	-0.0364806		3126	-0.226694
		3125	0		3125	-0.0372898		3125	-0.225106
		3124	0		3124	-0.0384834		3124	-0.223503
		3123	0		3123	-0.0405286		3123	-0.222105
		3122	0		3122	-0.0423684		3122	-0.220712
		3121	0		3121	-0.0439381		3121	-0.219208
		3120	0		3120	-0.0445936		3120	-0.217605
		3119	0		3119	-0.0447359		3119	-0.215874
		3118	0		3118	-0.0436221		3118	-0.213728
		3117	0		3117	-0.0419418		3117	-0.211112
		3116	0		3116	-0.0395819		3116	-0.208356
		3115	0		3115	-0.0370029		3115	-0.204928
		3114	0		3114	-0.0344411		3114	-0.201495
		3113	0		3113	-0.0321668		3113	-0.19787
		3112	0		3112	-0.0305552		3112	-0.194576
		3111	0		3111	-0.0293774		3111	-0.191519
		3110	0		3110	-0.0292796		3110	-0.189472
		3109	0		3109	-0.0298147		3109	-0.188117
		3108	0		3108	-0.0310591		3108	-0.187996
		3107	0		3107	-0.0327814		3107	-0.188816
		3106	0		3106	-0.0347474		3106	-0.190285
		3105	0		3105	-0.03645		3105	-0.192271
		3104	0		3104	-0.0379667		3104	-0.194362
		3103	0		3103	-0.0389104		3103	-0.196499
		3102	0		3102	-0.0394524		3102	-0.197949
		3101	0		3101	-0.0396568		3101	-0.198998
		3100	0		3100	-0.0390535		3100	-0.198903
		3099	0		3099	-0.0381623		3099	-0.198402
		3098	0		3098	-0.0366912		3098	-0.197074
		3097	0		3097	-0.0348803		3097	-0.195066
		3096	0		3096	-0.0328277		3096	-0.192575
		3095	0		3095	-0.0304532		3095	-0.189643
		3094	0		3094	-0.0281078		3094	-0.186619
		3093	0		3093	-0.0256388		3093	-0.183228
		3092	0		3092	-0.0233823		3092	-0.179972
		3091	0		3091	-0.0209553		3091	-0.176716
		3090	0		3090	-0.0192404		3090	-0.173871
		3089	0		3089	-0.0177868		3089	-0.171215
		3088	0		3088	-0.0167964		3088	-0.169117
		3087	0		3087	-0.016061		3087	-0.167486
		3086	0		3086	-0.0157634		3086	-0.166351
		3085	0		3085	-0.0156608		3085	-0.16585
		3084	0		3084	-0.0157861		3084	-0.165768
		3083	0		3083	-0.0159345		3083	-0.166054
		3082	0		3082	-0.0157692		3082	-0.166695
		3081	0		3081	-0.0156311		3081	-0.167333
		3080	0		3080	-0.0151629		3080	-0.168116
		3079	0		3079	-0.0144909		3079	-0.168646
		3078	0		3078	-0.0135398		3078	-0.168939
		3077	0		3077	-0.0124962		3077	-0.168671
		3076	0		3076	-0.0114639		3076	-0.168363
		3075	0		3075	-0.0107542		3075	-0.167804
		3074	0		3074	-0.0102632		3074	-0.167231
		3073	0		3073	-0.0100366		3073	-0.166529
		3072	0		3072	-0.0104818		3072	-0.166013
		3071	0		3071	-0.0111942		3071	-0.165566
		3070	0		3070	-0.0126357		3070	-0.165642
		3069	0		3069	-0.0141355		3069	-0.165777
		3068	0		3068	-0.0156978		3068	-0.165974
		3067	0		3067	-0.0170603		3067	-0.166109
		3066	0		3066	-0.0182781		3066	-0.166214
		3065	0		3065	-0.0189067		3065	-0.165976
		3064	0		3064	-0.0191379		3064	-0.165482
		3063	0		3063	-0.0190172		3063	-0.164425
		3062	0		3062	-0.0184822		3062	-0.163283
		3061	0		3061	-0.0178785		3061	-0.161934
		3060	0		3060	-0.0172197		3060	-0.160724
		3059	0		3059	-0.0167657		3059	-0.159521
		3058	0		3058	-0.0166135		3058	-0.158372
		3057	0		3057	-0.0173508		3057	-0.15776
		3056	0		3056	-0.01842		3056	-0.15738
		3055	0		3055	-0.0202093		3055	-0.157213
		3054	0		3054	-0.0223934		3054	-0.157275
		3053	0		3053	-0.0249849		3053	-0.157392
		3052	0		3052	-0.0278631		3052	-0.157333
		3051	0		3051	-0.0305153		3051	-0.157093
		3050	0		3050	-0.0328242		3050	-0.156549
		3049	0		3049	-0.0344744		3049	-0.155712
		3048	0		3048	-0.0356966		3048	-0.154669
		3047	0		3047	-0.0357722		3047	-0.153299
		3046	0		3046	-0.0354394		3046	-0.151929
		3045	0		3045	-0.0342394		3045	-0.150532
		3044	0		3044	-0.0326467		3044	-0.149119
		3043	0		3043	-0.0308355		3043	-0.147707
		3042	0		3042	-0.028883		3042	-0.146367
		3041	0		3041	-0.0269351		3041	-0.144905
		3040	0		3040	-0.0248825		3040	-0.143116
		3039	0		3039	-0.0230011		3039	-0.141201
		3038	0		3038	-0.021088		3038	-0.139281
		3037	0		3037	-0.0133144		3037	-0.143694
		3036	0		3036	-0.010915		3036	-0.139744
		3035	0		3035	-0.0089831		3035	-0.135639
		3034	0		3034	-0.00721984		3034	-0.131871
		3033	0		3033	-0.00552947		3033	-0.128289
		3032	0		3032	-0.0038391		3032	-0.125633
		3031	0		3031	-0.00233481		3031	-0.123628
		3030	0		3030	-0.0011274		3030	-0.122662
		3029	0		3029	-0.000271996		3029	-0.122752
		3028	0		3028	0.0004		3028	-0.12334
		3027	0		3027	0.0004		3027	-0.125272
		3026	0		3026	-1.78322e-06		3026	-0.127404
		3025	0		3025	-0.000967709		3025	-0.129819
		3024	0		3024	-0.00230045		3024	-0.132417
		3023	0		3023	-0.00377423		3023	-0.134999
		3022	0		3022	-0.0054646		3022	-0.136931
		3021	0		3021	-0.00683141		3021	-0.138431
		3020	0		3020	-0.00779734		3020	-0.139397
		3019	0		3019	-0.00838163		3019	-0.1396
		3018	0		3018	-0.0087677		3018	-0.139439
		3017	0		3017	-0.00852622		3017	-0.138231
		3016	0		3016	-0.00793896		3016	-0.136563
		3015	0		3015	-0.00697303		3015	-0.134389
		3014	0		3014	-0.00620533		3014	-0.132018
		3013	0		3013	-0.00548088		3013	-0.129603
		3012	0		3012	-0.00475644		3012	-0.127188
		3011	0		3011	-0.00415466		3011	-0.125387
		3010	0		3010	-0.0036717		3010	-0.124179
		3009	0		3009	-0.00339437		3009	-0.124206
		3008	0		3008	-0.00310577		3008	-0.12473
		3007	0		3007	-0.00262281		3007	-0.12642
		3006	0		3006	-0.00200977		3006	-0.128891
		3005	0		3005	-0.00128533		3005	-0.13203
		3004	0		3004	-0.000134805		3004	-0.135596
		3003	0		3003	0.00112712		3003	-0.139109
		3002	0		3002	0.00257601		3002	-0.142248
		3001	0		3001	0.00388742		3001	-0.1447
		3000	0		3000	0.00509483		3000	-0.146632
		2999	0		2999	0.00608179		2999	-0.14658
		2998	0		2998	0.00692386		2998	-0.145967
		2997	0		2997	0.00740682		2997	-0.144276
		2996	0		2996	0.0076		2996	-0.141716
		2995	0		2995	0.0076		2995	-0.138577
		2994	0		2994	0.0076		2994	-0.134982
		2993	0		2993	0.0076		2993	-0.13136
		2992	0		2992	0.0076		2992	-0.127738
		2991	0		2991	0.0077523		2991	-0.124572
		2990	0		2990	0.00799378		2990	-0.121675
		2989	0		2989	0.00847052		2989	-0.119718
		2988	0		2988	0.00895349		2988	-0.118093
		2987	0		2987	0.00943645		2987	-0.117127
		2986	0		2986	0.00991941		2986	-0.1168
		2985	0		2985	0.0104		2985	-0.116804
		2984	0		2984	0.0104		2984	-0.117528
		2983	0		2983	0.0102317		2983	-0.118505
		2982	0		2982	0.00974874		2982	-0.119954
		2981	0		2981	0.00893155		2981	-0.121904
		2980	0		2980	0.00796562		2980	-0.124086
		2979	0		2979	0.00699969		2979	-0.126501
		2978	0		2978	0.00585065		2978	-0.128916
		2977	0		2977	0.00440176		2977	-0.13133
		2976	0		2976	0.00277835		2976	-0.133571
		2975	0		2975	0.00108798		2975	-0.135728
		2974	0		2974	-0.00060239		2974	-0.13766
		2973	0		2973	-0.00239173		2973	-0.139493
		2972	0		2972	-0.00432358		2972	-0.141183
		2971	0		2971	-0.00625543		2971	-0.142328
		2970	0		2970	-0.00818728		2970	-0.143247
		2969	0		2969	-0.0101191		2969	-0.14373
		2968	0		2968	-0.0121574		2968	-0.144106
		2967	0		2967	-0.0143307		2967	-0.144348
		2966	0		2966	-0.0163147		2966	-0.144211
		2965	0		2965	-0.0182157		2965	-0.143908
		2964	0		2964	-0.0199061		2964	-0.143183
		2963	0		2963	-0.0214827		2963	-0.142686
		2962	0		2962	-0.0229316		2962	-0.142445
		2961	0		2961	-0.0241837		2961	-0.142203
		2960	0		2960	-0.0253529		2960	-0.142
		2959	0		2959	-0.0263188		2959	-0.142
		2958	0		2958	-0.0271636		2958	-0.142364
		2957	0		2957	-0.027888		2957	-0.143088
		2956	0		2956	-0.0282042		2956	-0.143608
		2955	0		2955	-0.0283544		2955	-0.144046
		2954	0		2954	-0.0281129		2954	-0.144287
		2953	0		2953	-0.0274856		2953	-0.144143
		2952	0		2952	-0.0265197		2952	-0.14366
		2951	0		2951	-0.0251306		2951	-0.142119
		2950	0		2950	-0.0235757		2950	-0.140217
		2949	0		2949	-0.0216438		2949	-0.13756
		2948	0		2948	-0.019712		2948	-0.134632
		2947	0		2947	-0.0177801		2947	-0.131493
		2946	0		2946	-0.0160672		2946	-0.128572
		2945	0		2945	-0.0144978		2945	-0.125977
		2944	0		2944	-0.0132904		2944	-0.124286
		2943	0		2943	-0.0125132		2943	-0.123313
		2942	0		2942	-0.0120302		2942	-0.12283
		2941	0		2941	-0.0122264		2941	-0.123479
		2940	0		2940	-0.0124679		2940	-0.124543
		2939	0		2939	-0.0127093		2939	-0.126475
		2938	0		2938	-0.0129508		2938	-0.128407
		2937	0		2937	-0.0131923		2937	-0.130338
		2936	0		2936	-0.0124987		2936	-0.131569
		2935	0		2935	-0.0115484		2935	-0.132325
		2934	0		2934	-0.0100995		2934	-0.132083
		2933	0		2933	-0.00817596		2933	-0.130892
		2932	0		2932	-0.00600263		2932	-0.129202
		2931	0		2931	-0.0038293		2931	-0.126306
		2930	0		2930	-0.00173863		2930	-0.123243
		2929	0		2929	0.000193217		2929	-0.119862
		2928	0		2928	0.0017938		2928	-0.116647
		2927	0		2927	0.00320712		2927	-0.113536
		2926	0		2926	0.0034486		2926	-0.111363
		2925	0		2925	0.00341984		2925	-0.10982
		2924	0		2924	0.00293688		2924	-0.109337
		2923	0		2923	0.00228088		2923	-0.109892
		2922	0		2922	0.00154191		2922	-0.110916
		2921	0		2921	0.000575983		2921	-0.112848
		2920	0		2920	-0.000194972		2920	-0.115072
		2919	0		2919	-0.000677935		2919	-0.117729
		2918	0		2918	-0.000980449		2918	-0.120024
		2917	0		2917	-0.0012		2917	-0.12211
		2916	0		2916	-0.0012		2916	-0.123317
		2915	0		2915	-0.00109511		2915	-0.124
		2914	0		2914	-0.000853625		2914	-0.124
		2913	0		2913	-0.000987856		2913	-0.122873
		2912	0		2912	-0.00125868		2912	-0.121365
		2911	0		2911	-0.00174164		2911	-0.119433
		2910	0		2910	-0.0023369		2910	-0.117502
		2909	0		2909	-0.00306135		2909	-0.11557
		2908	0		2908	-0.00417632		2908	-0.114224
		2907	0		2907	-0.00534698		2907	-0.1132
		2906	0		2906	-0.00631291		2906	-0.1132
		2905	0		2905	-0.00727883		2905	-0.113679
		2904	0		2904	-0.00824476		2904	-0.114645
		2903	0		2903	-0.00921069		2903	-0.116421
		2902	0		2902	-0.0101766		2902	-0.118397
		2901	0		2901	-0.0111425		2901	-0.120571
		2900	0		2900	-0.0121085		2900	-0.122871
		2899	0		2899	-0.0130744		2899	-0.125286
		2898	0		2898	-0.0140403		2898	-0.127281
		2897	0		2897	-0.0150578		2897	-0.129109
		2896	0		2896	-0.0162652		2896	-0.130558
		2895	0		2895	-0.017069		2895	-0.131604
		2894	0		2894	-0.017552		2894	-0.132328
		2893	0		2893	-0.0173825		2893	-0.1324
		2892	0		2892	-0.0169052		2892	-0.132164
		2891	0		2891	-0.0156978		2891	-0.131198
		2890	0		2890	-0.0137807		2890	-0.129806
		2889	0		2889	-0.0113659		2889	-0.128116
		2888	0		2888	-0.00827638		2888	-0.125976
		2887	0		2887	-0.00526987		2887	-0.12367
		2886	0		2886	-0.00261357		2886	-0.121014
		2885	0		2885	-0.000405291		2885	-0.118805
		2884	0		2884	0.00152656		2884	-0.116873
		2883	0		2883	0.0020646		2883	-0.116103
		2882	0		2882	0.00210487		2882	-0.115748
		2881	0		2881	0.00113894		2881	-0.116231
		2880	0		2880	-0.000297223		2880	-0.11734
		2879	0		2879	-0.00198759		2879	-0.118789
		2878	0		2878	-0.00367796		2878	-0.120718
		2877	0		2877	-0.00504357		2877	-0.122244
		2876	0		2876	-0.00576802		2876	-0.122968
		2875	0		2875	-0.00550754		2875	-0.122543
		2874	0		2874	-0.00474928		2874	-0.121532
		2873	0		2873	-0.00257595		2873	-0.118635
		2872	0		2872	-0.000136822		2872	-0.115294
		2871	0		2871	0.00276096		2871	-0.111189
		2870	0		2870	0.00565873		2870	-0.10674
		2869	0		2869	0.0084913		2869	-0.102217
		2868	0		2868	0.0101817		2868	-0.0988367
		2867	0		2867	0.011296		2867	-0.096224
		2866	0		2866	0.0115375		2866	-0.0947751
		2865	0		2865	0.0110631		2865	-0.0949369
		2864	0		2864	0.0102773		2864	-0.0957636
		2863	0		2863	0.00882841		2863	-0.0976955
		2862	0		2862	0.00758635		2862	-0.0996273
		2861	0		2861	0.00662042		2861	-0.101559
		2860	0		2860	0.00677275		2860	-0.102932
		2859	0		2859	0.007395		2859	-0.103916
		2858	0		2858	0.00908538		2858	-0.103192
		2857	0		2857	0.0114407		2857	-0.101803
		2856	0		2856	0.0145799		2856	-0.0996293
		2855	0		2855	0.017913		2855	-0.0968746
		2854	0		2854	0.0211879		2854	-0.0940121
		2853	0		2853	0.0238442		2853	-0.0913558
		2852	0		2852	0.0259094		2852	-0.0891724
		2851	0		2851	0.0273583		2851	-0.087482
		2850	0		2850	0.0273988		2850	-0.0869988
		2849	0		2849	0.0269013		2849	-0.0868853
		2848	0		2848	0.0252109		2848	-0.0873683
		2847	0		2847	0.0231436		2847	-0.0879769
		2846	0		2846	0.0207288		2846	-0.0887014
		2845	0		2845	0.018314		2845	-0.0894258
		2844	0		2844	0.0160494		2844	-0.09
		2843	0		2843	0.0143591		2843	-0.09
		2842	0		2842	0.0132009		2842	-0.09
		2841	0		2841	0.0124764		2841	-0.09
		2840	0		2840	0.012616		2840	-0.089784
		2839	0		2839	0.0129725		2839	-0.0896575
		2838	0		2838	0.0136969		2838	-0.089899
		2837	0		2837	0.0144214		2837	-0.0904214
		2836	0		2836	0.0151458		2836	-0.0911458
		2835	0		2835	0.0156468		2835	-0.0918702
		2834	0		2834	0.016		2834	-0.0924649
		2833	0		2833	0.016		2833	-0.0927064
		2832	0		2832	0.016		2832	-0.0928
		2831	0		2831	0.016		2831	-0.0928
		2830	0		2830	0.0157692		2830	-0.0921075
		2829	0		2829	0.0156723		2829	-0.0913831
		2828	0		2828	0.0159138		2828	-0.0906586
		2827	0		2827	0.0163105		2827	-0.0900895
		2826	0		2826	0.0167935		2826	-0.0896065
		2825	0		2825	0.0175147		2825	-0.0893618
		2824	0		2824	0.0181594		2824	-0.0892797
		2823	0		2823	0.0186424		2823	-0.0895212
		2822	0		2822	0.0188		2822	-0.0897627
		2821	0		2821	0.0187917		2821	-0.0899958
		2820	0		2820	0.0183087		2820	-0.0897544
		2819	0		2819	0.0177386		2819	-0.0892515
		2818	0		2818	0.0170142		2818	-0.0882856
		2817	0		2817	0.0164598		2817	-0.0866393
		2816	0		2816	0.0159884		2816	-0.0846959
		2815	0		2815	0.015747		2815	-0.0825226
		2814	0		2814	0.0156945		2814	-0.0803493
		2813	0		2813	0.015936		2813	-0.0781759
		2812	0		2812	0.0165325		2812	-0.0765351
		2811	0		2811	0.0172949		2811	-0.0751621
		2810	0		2810	0.0185023		2810	-0.0746791
		2809	0		2809	0.0196077		2809	-0.0745019
		2808	0		2808	0.0205737		2808	-0.0747434
		2807	0		2807	0.0211698		2807	-0.0757245
		2806	0		2806	0.0215472		2806	-0.0769846
		2805	0		2805	0.0210643		2805	-0.078675
		2804	0		2804	0.0202533		2804	-0.0804747
		2803	0		2803	0.0190459		2803	-0.0824066
		2802	0		2802	0.0170693		2802	-0.0843384
		2801	0		2801	0.0148959		2801	-0.0862365
		2800	0		2800	0.0127226		2800	-0.0879269
		2799	0		2799	0.0107828		2799	-0.0896172
		2798	0		2798	0.00909239		2798	-0.0913076
		2797	0		2797	0.00820087		2797	-0.0927983
		2796	0		2796	0.00764119		2796	-0.0941236
		2795	0		2795	0.00788267		2795	-0.094848
		2794	0		2794	0.00874494		2794	-0.0953242
		2793	0		2793	0.0101938		2793	-0.0955656
		2792	0		2792	0.0124712		2792	-0.0953929
		2791	0		2791	0.0148374		2791	-0.0950056
		2790	0		2790	0.0170107		2790	-0.0940397
		2789	0		2789	0.0189209		2789	-0.0930737
		2788	0		2788	0.0206113		2788	-0.0921078
		2787	0		2787	0.0212291		2787	-0.0909274
		2786	0		2786	0.021376		2786	-0.08972
		2785	0		2785	0.02041		2785	-0.0885126
		2784	0		2784	0.0188882		2784	-0.0873051
		2783	0		2783	0.0169564		2783	-0.0860977
		2782	0		2782	0.0145807		2782	-0.0848903
		2781	0		2781	0.0122293		2781	-0.0836829
		2780	0		2780	0.0100559		2780	-0.0824755
		2779	0		2779	0.00861449		2779	-0.0811217
		2778	0		2778	0.00764856		2778	-0.0796728
		2777	0		2777	0.00851737		2777	-0.078224
		2776	0		2776	0.00983741		2776	-0.0767751
		2775	0		2775	0.0120107		2775	-0.0753262
		2774	0		2774	0.014953		2774	-0.0738773
		2773	0		2773	0.0183337		2773	-0.0724284
		2772	0		2772	0.0214777		2772	-0.0712163
		2771	0		2771	0.0243041		2771	-0.0700871
		2770	0		2770	0.0264774		2770	-0.0691212
		2769	0		2769	0.0278448		2769	-0.0681552
		2768	0		2768	0.028792		2768	-0.0671973
		2767	0		2767	0.0280675		2767	-0.0669558
		2766	0		2766	0.0269149		2766	-0.0669713
		2765	0		2765	0.024983		2765	-0.0674542
		2764	0		2764	0.0228826		2764	-0.0686116
		2763	0		2763	0.0207193		2763	-0.0701008
		2762	0		2762	0.0187875		2762	-0.0725156
		2761	0		2761	0.0170417		2761	-0.0750235
		2760	0		2760	0.0155928		2760	-0.0776798
		2759	0		2759	0.014848		2759	-0.0803361
		2758	0		2758	0.0144175		2758	-0.0829224
		2757	0		2757	0.014659		2757	-0.0846128
		2756	0		2756	0.0150009		2756	-0.0856
		2755	0		2755	0.0154839		2755	-0.0856
		2754	0		2754	0.0159668		2754	-0.0846829
		2753	0		2753	0.0164747		2753	-0.083351
		2752	0		2752	0.0171991		2752	-0.0809362
		2751	0		2751	0.0179236		2751	-0.0783057
		2750	0		2750	0.018648		2750	-0.0754079
		2749	0		2749	0.0193725		2749	-0.0728918
		2748	0		2748	0.0200646		2748	-0.0706062
		2747	0		2747	0.0205476		2747	-0.0691573
		2746	0		2746	0.0211458		2746	-0.0680542
		2745	0		2745	0.0218703		2745	-0.0673298
		2744	0		2744	0.0221982		2744	-0.0673982
		2743	0		2743	0.0223603		2743	-0.0677191
		2742	0		2742	0.0221188		2742	-0.0684436
		2741	0		2741	0.021632		2741	-0.0692907
		2740	0		2740	0.0209075		2740	-0.0702566
		2739	0		2739	0.0197718		2739	-0.0712226
		2738	0		2738	0.0185173		2738	-0.0721414
		2737	0		2737	0.0170684		2737	-0.0728658
		2736	0		2736	0.0157496		2736	-0.0733301
		2735	0		2735	0.0145422		2735	-0.0735716
		2734	0		2734	0.0137609		2734	-0.073387
		2733	0		2733	0.0130909		2733	-0.0730909
		2732	0		2732	0.012608		2732	-0.072608
		2731	0		2731	0.0124		2731	-0.07185
		2730	0		2730	0.0124		2730	-0.0708841
		2729	0		2729	0.0126205		2729	-0.0701386
		2728	0		2728	0.0127381		2728	-0.0694761
		2727	0		2727	0.0124966		2727	-0.0689932
		2726	0		2726	0.0118204		2726	-0.0692347
		2725	0		2725	0.0108545		2725	-0.0699591
		2724	0		2724	0.00897711		2724	-0.0718229
		2723	0		2723	0.00676788		2723	-0.0741015
		2722	0		2722	0.00387011		2722	-0.0772407
		2721	0		2721	0.000515409		2721	-0.0809892
		2720	0		2720	-0.00310681		2720	-0.0850944
		2719	0		2719	-0.00649377		2719	-0.0894348
		2718	0		2718	-0.00964426		2718	-0.0933978
		2717	0		2717	-0.0123006		2717	-0.096537
		2716	0		2716	-0.0138389		2716	-0.098718
		2715	0		2715	-0.0147976		2715	-0.100399
		2714	0		2714	-0.0143146		2714	-0.100157
		2713	0		2713	-0.0132426		2713	-0.0993267
		2712	0		2712	-0.0110692		2712	-0.0973949
		2711	0		2711	-0.00856167		2711	-0.0949617
		2710	0		2710	-0.00590537		2710	-0.0922882
		2709	0		2709	-0.00324907		2709	-0.0891489
		2708	0		2708	-0.000775909		2708	-0.0862843
		2707	0		2707	0.00139742		2707	-0.0838695
		2706	0		2706	0.00252359		2706	-0.0821528
		2705	0		2705	0.00315197		2705	-0.080784
		2704	0		2704	0.00242752		2704	-0.0805425
		2703	0		2703	0.00130719		2703	-0.0806969
		2702	0		2702	-0.000383183		2702	-0.0814214
		2701	0		2701	-0.00243743		2701	-0.0823277
		2700	0		2700	-0.00458734		2700	-0.0833171
		2699	0		2699	-0.00651919		2699	-0.0845245
		2698	0		2698	-0.00823828		2698	-0.0853064
		2697	0		2697	-0.00968717		2697	-0.0855479
		2696	0		2696	-0.0103787		2696	-0.0854107
		2695	0		2695	-0.0107692		2695	-0.0850767
		2694	0		2694	-0.0105277		2694	-0.0841108
		2693	0		2693	-0.0100586		2693	-0.0831448
		2692	0		2692	-0.00933419		2692	-0.0821789
		2691	0		2691	-0.00860975		2691	-0.0810162
		2690	0		2690	-0.00792353		2690	-0.0799235
		2689	0		2689	-0.00744057		2689	-0.0794406
		2688	0		2688	-0.0070788		2688	-0.0790788
		2687	0		2687	-0.00683732		2687	-0.0788373
		2686	0		2686	-0.00659584		2686	-0.0788
		2685	0		2685	-0.00644564		2685	-0.0788
		2684	0		2684	-0.00668712		2684	-0.0788
		2683	0		2683	-0.0068		2683	-0.0788
		2682	0		2682	-0.0068		2682	-0.0788
		2681	0		2681	-0.00658843		2681	-0.0788
		2680	0		2680	-0.0062939		2680	-0.078747
		2679	0		2679	-0.00581094		2679	-0.0785055
		2678	0		2678	-0.00505596		2678	-0.078264
		2677	0		2677	-0.00409003		2677	-0.0780225
		2676	0		2676	-0.00290513		2676	-0.0775621
		2675	0		2675	-0.00157681		2675	-0.0768977
		2674	0		2674	0.000113559		2674	-0.0756903
		2673	0		2673	0.00209077		2673	-0.0741961
		2672	0		2672	0.0042641		2672	-0.0725057
		2671	0		2671	0.0068902		2671	-0.0696834
		2670	0		2670	0.00954649		2670	-0.0665821
		2669	0		2669	0.0122028		2669	-0.0629598
		2668	0		2668	0.0148591		2668	-0.0593376
		2667	0		2667	0.0175154		2667	-0.0557154
		2666	0		2666	0.0192365		2666	-0.0530283
		2665	0		2665	0.0207011		2665	-0.0507484
		2664	0		2664	0.021667		2664	-0.0492995
		2663	0		2663	0.0215253		2663	-0.0492747
		2662	0		2662	0.0208009		2662	-0.0499991
		2661	0		2661	0.0191116		2661	-0.0528944
		2660	0		2660	0.0170905		2660	-0.0561228
		2659	0		2659	0.0144342		2659	-0.0599866
		2658	0		2658	0.0117779		2658	-0.0638503
		2657	0		2657	0.00915014		2657	-0.0676641
		2656	0		2656	0.00745977		2656	-0.0698374
		2655	0		2655	0.00630991		2655	-0.0712
		2654	0		2654	0.00606843		2654	-0.0712
		2653	0		2653	0.00721134		2653	-0.0694695
		2652	0		2652	0.00895983		2652	-0.0669675
		2651	0		2651	0.0116161		2651	-0.0631038
		2650	0		2650	0.0143699		2650	-0.0590451
		2649	0		2649	0.0172677		2649	-0.0546985
		2648	0		2648	0.019985		2648	-0.0508932
		2647	0		2647	0.0225316		2647	-0.0473806
		2646	0		2646	0.0239805		2646	-0.0449658
		2645	0		2645	0.0246951		2645	-0.0431804
		2644	0		2644	0.0244536		2644	-0.0422145
		2643	0		2643	0.0232728		2643	-0.0421879
		2642	0		2642	0.0217359		2642	-0.0424587
		2641	0		2641	0.0195626		2641	-0.0429417
		2640	0		2640	0.0173892		2640	-0.0432
		2639	0		2639	0.0152159		2639	-0.0432
		2638	0		2638	0.0140189		2638	-0.0426142
		2637	0		2637	0.0132735		2637	-0.0417427
		2636	0		2636	0.0137565		2636	-0.0400524
		2635	0		2635	0.0149577		2635	-0.0380028
		2634	0		2634	0.0168896		2634	-0.035588
		2633	0		2633	0.0196321		2633	-0.0331732
		2632	0		2632	0.0225299		2632	-0.0308026
		2631	0		2631	0.0254277		2631	-0.0286292
		2630	0		2630	0.0279441		2630	-0.0270915
		2629	0		2629	0.0301174		2629	-0.0261256
		2628	0		2628	0.0312403		2628	-0.0257899
		2627	0		2627	0.0318969		2627	-0.0258063
		2626	0		2626	0.0314139		2626	-0.0267722
		2625	0		2625	0.0299892		2625	-0.0282762
		2624	0		2624	0.0278159		2624	-0.0302081
		2623	0		2623	0.0249901		2623	-0.0323574
		2622	0		2622	0.0219743		2622	-0.0344718
		2621	0		2621	0.0185936		2621	-0.0364037
		2620	0		2620	0.0156387		2620	-0.0383355
		2619	0		2619	0.0129824		2619	-0.0402674
		2618	0		2618	0.0107759		2618	-0.0412996
		2617	0		2617	0.00900085		2617	-0.0421991
		2616	0		2616	0.00827641		2616	-0.0429236
		2615	0		2615	0.00785065		2615	-0.0433493
		2614	0		2614	0.00760917		2614	-0.0435908
		2613	0		2613	0.00829693		2613	-0.0438323
		2612	0		2612	0.00902137		2612	-0.044
		2611	0		2611	0.00974582		2611	-0.044
		2610	0		2610	0.0104703		2610	-0.0441568
		2609	0		2609	0.0111947		2609	-0.0443982
		2608	0		2608	0.0116794		2608	-0.0444
		2607	0		2607	0.012		2607	-0.0444
		2606	0		2606	0.012		2606	-0.0444
		2605	0		2605	0.0118358		2605	-0.0444
		2604	0		2604	0.0115887		2604	-0.0444113
		2603	0		2603	0.0111058		2603	-0.0448942
		2602	0		2602	0.0105342		2602	-0.045643
		2601	0		2601	0.00980974		2601	-0.0468504
		2600	0		2600	0.00874216		2600	-0.0489157
		2599	0		2599	0.00753475		2599	-0.0513827
		2598	0		2598	0.00632734		2598	-0.0547634
		2597	0		2597	0.00511993		2597	-0.0581442
		2596	0		2596	0.00391253		2596	-0.0615249
		2595	0		2595	0.00324205		2595	-0.0643687
		2594	0		2594	0.00286137		2594	-0.0668818
		2593	0		2593	0.00358582		2593	-0.0678478
		2592	0		2592	0.00472394		2592	-0.0676761
		2591	0		2591	0.00641432		2591	-0.0659857
		2590	0		2590	0.0090366		2590	-0.0628042
		2589	0		2589	0.012018		2589	-0.058987
		2588	0		2588	0.0156402		2588	-0.0536744
		2587	0		2587	0.0192624		2587	-0.048251
		2586	0		2586	0.0228846		2586	-0.0426969
		2585	0		2585	0.0261193		2585	-0.0381118
		2584	0		2584	0.0290469		2584	-0.0340825
		2583	0		2583	0.0307373		2583	-0.0319092
		2582	0		2582	0.0317182		2582	-0.0310365
		2581	0		2581	0.0319597		2581	-0.0315194
		2580	0		2580	0.0311952		2580	-0.0338132
		2579	0		2579	0.0300586		2579	-0.0367256
		2578	0		2578	0.0281267		2578	-0.0408308
		2577	0		2577	0.0261949		2577	-0.0448103
		2576	0		2576	0.024263		2576	-0.048674
		2575	0		2575	0.0231656		2575	-0.0512861
		2574	0		2574	0.0224501		2574	-0.0534004
		2573	0		2573	0.0226916		2573	-0.0543663
		2572	0		2572	0.0235983		2572	-0.0544008
		2571	0		2571	0.0250472		2571	-0.0536764
		2570	0		2570	0.0269281		2570	-0.0527359
		2569	0		2569	0.0286875		2569	-0.05177
		2568	0		2568	0.0298949		2568	-0.0508041
		2567	0		2567	0.0304		2567	-0.0505405
		2566	0		2566	0.0304		2566	-0.0507819
		2565	0		2565	0.0283892		2565	-0.0521405
		2564	0		2564	0.0258265		2564	-0.0537192
		2563	0		2563	0.0222042		2563	-0.0556511
		2562	0		2562	0.0178427		2562	-0.0575829
		2561	0		2561	0.013013		2561	-0.0595148
		2560	0		2560	0.00818342		2560	-0.0607541
		2559	0		2559	0.00371534		2559	-0.0617446
		2558	0		2558	9.31199e-05		2558	-0.0622276
		2557	0		2557	-0.00213164		2557	-0.0622447
		2556	0		2556	-0.00358053		2556	-0.0620032
		2555	0		2555	-0.00288529		2555	-0.0612853
		2554	0		2554	-0.00160282		2554	-0.0604811
		2553	0		2553	0.000811995		2553	-0.0595152
		2552	0		2552	0.00404022		2552	-0.058712
		2551	0		2551	0.0076666		2551	-0.0579875
		2550	0		2550	0.0115303		2550	-0.0572631
		2549	0		2549	0.0151326		2549	-0.0564515
		2548	0		2548	0.0182719		2548	-0.0554856
		2547	0		2547	0.0207308		2547	-0.0541795
		2546	0		2546	0.0228463		2546	-0.0527074
		2545	0		2545	0.0238122		2545	-0.0507756
		2544	0		2544	0.0243055		2544	-0.0488437
		2543	0		2543	0.024064		2543	-0.0469119
		2542	0		2542	0.0231125		2542	-0.04498
		2541	0		2541	0.0218672		2541	-0.0430672
		2540	0		2540	0.0201768		2540	-0.0413768
		2539	0		2539	0.0184864		2539	-0.0399922
		2538	0		2538	0.016796		2538	-0.0390263
		2537	0		2537	0.0152906		2537	-0.0378755
		2536	0		2536	0.0139736		2536	-0.0366417
		2535	0		2535	0.0137321		2535	-0.0351928
		2534	0		2534	0.0140374		2534	-0.0335252
		2533	0		2533	0.0150033		2533	-0.0315934
		2532	0		2532	0.0167385		2532	-0.0292769
		2531	0		2531	0.0187717		2531	-0.0268283
		2530	0		2530	0.021428		2530	-0.024172
		2529	0		2529	0.0242011		2529	-0.0219827
		2528	0		2528	0.0270988		2528	-0.0202923
		2527	0		2527	0.0297969		2527	-0.0194008
		2526	0		2526	0.0322884		2526	-0.0189648
		2525	0		2525	0.0339788		2525	-0.0199307
		2524	0		2524	0.0351725		2524	-0.0217658
		2523	0		2523	0.0358969		2523	-0.0244221
		2522	0		2522	0.0355857		2522	-0.028114
		2521	0		2521	0.0350542		2521	-0.0320749
		2520	0		2520	0.0343297		2520	-0.0364216
		2519	0		2519	0.0334737		2519	-0.0405051
		2518	0		2518	0.0325078		2518	-0.0443688
		2517	0		2517	0.0319709		2517	-0.0471599
		2516	0		2516	0.031712		2516	-0.049312
		2515	0		2515	0.032195		2515	-0.049795
		2514	0		2514	0.0330949		2514	-0.0493051
		2513	0		2513	0.0343023		2513	-0.0480977
		2512	0		2512	0.0363975		2512	-0.0453367
		2511	0		2511	0.0386342		2511	-0.0422487
		2510	0		2510	0.041049		2510	-0.0386264
		2509	0		2509	0.0433175		2509	-0.0350042
		2508	0		2508	0.0454908		2508	-0.031382
		2507	0		2507	0.0467467		2507	-0.0289065
		2506	0		2506	0.0476		2506	-0.0269167
		2505	0		2505	0.0476		2505	-0.0259508
		2504	0		2504	0.0465234		2504	-0.026369
		2503	0		2503	0.0448331		2503	-0.0275764
		2502	0		2502	0.0410119		2502	-0.0302043
		2501	0		2501	0.0366788		2501	-0.0332518
		2500	0		2500	0.0313662		2500	-0.0371155
		2499	0		2499	0.0254088		2499	-0.040818
		2498	0		2498	0.0191383		2498	-0.0444322
		2497	0		2497	0.0135842		2497	-0.04733
		2496	0		2496	0.00854403		2496	-0.0496282
		2495	0		2495	0.00443884		2495	-0.0508356
		2494	0		2494	0.00218835		2494	-0.0510314
		2493	0		2493	0.00083027		2493	-0.0507596
		2492	0		2492	0.00155471		2492	-0.0497937
		2491	0		2491	0.00283748		2491	-0.0489208
		2490	0		2490	0.00501081		2490	-0.0481964
		2489	0		2489	0.00788821		2489	-0.048176
		2488	0		2488	0.010975		2488	-0.0485575
		2487	0		2487	0.0133898		2487	-0.0507308
		2486	0		2486	0.0153023		2486	-0.0536074
		2485	0		2485	0.0165097		2485	-0.0574711
		2484	0		2484	0.0169834		2484	-0.0620685
		2483	0		2483	0.0171502		2483	-0.0668981
		2482	0		2482	0.0166672		2482	-0.0717277
		2481	0		2481	0.0162921		2481	-0.0759102
		2480	0		2480	0.0160507		2480	-0.0792909
		2479	0		2479	0.0165725		2479	-0.0805725
		2478	0		2478	0.0174262		2478	-0.0808122
		2477	0		2477	0.0191166		2477	-0.0779145
		2476	0		2476	0.021268		2476	-0.0736334
		2475	0		2475	0.0239243		2475	-0.0678378
		2474	0		2474	0.0263824		2474	-0.0602581
		2473	0		2473	0.028678		2473	-0.0522892
		2472	0		2472	0.0303684		2472	-0.0443203
		2471	0		2471	0.0314454		2471	-0.0370876
		2470	0		2470	0.0319283		2470	-0.0305676
		2469	0		2469	0.0309718		2469	-0.0263097
		2468	0		2468	0.0296701		2468	-0.0230586
		2467	0		2467	0.0279797		2467	-0.0223342
		2466	0		2466	0.0262894		2466	-0.0233009
		2465	0		2465	0.024599		2465	-0.0257157
		2464	0		2464	0.0237608		2464	-0.0294089
		2463	0		2463	0.0232		2463	-0.0333816
		2462	0		2462	0.0232		2462	-0.0377283
		2461	0		2461	0.0238875		2461	-0.0411125
		2460	0		2460	0.0250949		2460	-0.0437688
		2459	0		2459	0.0265228		2459	-0.0444409
		2458	0		2458	0.0278478		2458	-0.0442425
		2457	0		2457	0.0288137		2457	-0.0420692
		2456	0		2456	0.0294898		2456	-0.0388815
		2455	0		2455	0.0299728		2455	-0.0350178
		2454	0		2454	0.0297721		2454	-0.0304705
		2453	0		2453	0.0295306		2453	-0.0259517
		2452	0		2452	0.0292892		2452	-0.021605
		2451	0		2451	0.0288954		2451	-0.0180199
		2450	0		2450	0.0284124		2450	-0.0148807
		2449	0		2449	0.0284		2449	-0.0133883
		2448	0		2448	0.0283232		2448	-0.0123232
		2447	0		2447	0.0280818		2447	-0.0120818
		2446	0		2446	0.0276806		2446	-0.0124792
		2445	0		2445	0.027194		2445	-0.0132024
		2444	0		2444	0.0259866		2444	-0.0136854
		2443	0		2443	0.0245267		2443	-0.014
		2442	0		2442	0.0225948		2442	-0.014
		2441	0		2441	0.0208301		2441	-0.0133315
		2440	0		2440	0.0191656		2440	-0.0123397
		2439	0		2439	0.0181996		2439	-0.0106494
		2438	0		2438	0.0176		2438	-0.00868427
		2437	0		2437	0.0176		2437	-0.00626945
		2436	0		2436	0.0184727		2436	-0.00420371
		2435	0		2435	0.0197281		2435	-0.00228788
		2434	0		2434	0.02166		2434	-0.000597506
		2433	0		2433	0.0235918		2433	0.000795923
		2432	0		2432	0.0255237		2432	0.00176185
		2431	0		2431	0.0267278		2431	0.00236389
		2430	0		2430	0.0276		2430	0.0028937
		2429	0		2429	0.0276		2429	0.00385963
		2428	0		2428	0.0273872		2428	0.00503833
		2427	0		2427	0.0269043		2427	0.00648722
		2426	0		2426	0.0268		2426	0.00888286
		2425	0		2425	0.0269233		2425	0.0116008
		2424	0		2424	0.0278893		2424	0.0147401
		2423	0		2423	0.029538		2423	0.0177655
		2422	0		2422	0.0319528		2422	0.0206633
		2421	0		2421	0.0351546		2421	0.0225773
		2420	0		2420	0.0385736		2420	0.0239618
		2419	0		2419	0.0421958		2419	0.0237203
		2418	0		2418	0.0450908		2418	0.0222668
		2417	0		2417	0.0472642		2417	0.0196105
		2416	0		2416	0.0480083		2416	0.0157292
		2415	0		2415	0.0479892		2415	0.011487
		2414	0		2414	0.0458158		2414	0.00665741
		2413	0		2413	0.0427422		2413	0.00195639
		2412	0		2412	0.0388785		2412	-0.00263175
		2411	0		2411	0.0339569		2411	-0.00658518
		2410	0		2410	0.0289389		2410	-0.0103428
		2409	0		2409	0.0241093		2409	-0.0137235
		2408	0		2408	0.0195517		2408	-0.0165602
		2407	0		2407	0.015205		2407	-0.018975
		2406	0		2406	0.0119532		2406	-0.0207329
		2405	0		2405	0.0091163		2405	-0.0219395
		2404	0		2404	0.00718444		2404	-0.0216981
		2403	0		2403	0.0058263		2403	-0.0203092
		2402	0		2402	0.00486037		2402	-0.0181358
		2401	0		2401	0.00457361		2401	-0.0143778
		2400	0		2400	0.00446787		2400	-0.0101747
		2399	0		2399	0.00470935		2399	-0.00510361
		2398	0		2398	0.00495083		2398	-0.000334165
		2397	0		2397	0.00519231		2397	0.00425398
		2396	0		2396	0.0054338		2396	0.00720556
		2395	0		2395	0.00582583		2395	0.00927528
		2394	0		2394	0.00655028		2394	0.00951676
		2393	0		2393	0.00759121		2393	0.00801759
		2392	0		2392	0.00879861		2392	0.00560277
		2391	0		2391	0.0109708		2391	0.00149953
		2390	0		2390	0.0132269		2390	-0.0023576
		2389	0		2389	0.0156417		2389	-0.00573834
		2388	0		2388	0.0178908		2388	-0.00762824
		2387	0		2387	0.0200143		2387	-0.00874296
		2386	0		2386	0.0204972		2386	-0.00681111
		2385	0		2385	0.0197189		2385	-0.00388823
		2384	0		2384	0.0168211		2384	0.000699917
		2383	0		2383	0.0113275		2383	0.00546112
		2382	0		2382	0.00458942		2382	0.010189
		2381	0		2381	-0.0055528		2381	0.0133282
		2380	0		2380	-0.0165725		2380	0.0149075
		2379	0		2379	-0.0288881		2379	0.0141831
		2378	0		2378	-0.0404818		2378	0.0102103
		2377	0		2377	-0.0514364		2377	0.00485387
		2376	0		2376	-0.0584394		2376	-0.00335651
		2375	0		2375	-0.0622951		2375	-0.011462
		2374	0		2374	-0.0620536		2374	-0.0194309
		2373	0		2373	-0.0556124		2373	-0.0243938
		2372	0		2372	-0.0467269		2372	-0.0277652
		2371	0		2371	-0.0329625		2371	-0.0258333
		2370	0		2370	-0.0188611		2370	-0.0212059
		2369	0		2369	-0.00437217		2369	-0.0134785
		2368	0		2368	0.00464892		2368	-0.00418885
		2367	0		2367	0.010281		2367	0.00484549
		2366	0		2366	0.00424396		2366	0.0103996
		2365	0		2365	-0.0117301		2365	0.0100872
		2364	0		2364	-0.0378101		2364	0.00380868
		2363	0		2363	-0.0849695		2363	-0.0194955
		2362	0		2362	-0.141729		2362	-0.0515794
		2361	0		2361	-0.223349		2361	-0.108328
		2360	0		2360	-0.328235		2360	-0.190883
		2359	0		2359	-0.454047		2359	-0.296652
		2358	0		2358	-0.65003		2358	-0.486249
		2357	0		2357	-0.895694		2357	-0.738087
		2356	0		2356	-1.28569		2356	-1.173
		2355	0		2355	-1.93561		2355	-1.98649
		2354	0		2354	-2.79214		2354	-3.10093
		2353	0		2353	-3.48011		2353	-4.81589
		2352	0		2352	-3.03909		2352	-5.09771
		2351	0		2351	0.837655		2351	-0.740421
		2350	0		2350	2.86101		2350	1.86483
		2349	0		2349	3.58473		2349	3.24152
		2348	0		2348	3.83682		2348	3.61804
		2347	0		2347	4.08336		2347	3.87319
		2346	0		2346	4.40695		2346	4.00262
		2345	0		2345	4.6118		2345	3.91504
		2344	0		2344	4.7434		2344	3.6936
		2343	0		2343	3.5673		2343	2.56079
		2342	0		2342	1.97343		2342	1.29401
		2341	0		2341	-0.452497		2341	-0.195444
		2340	0		2340	-1.78376		2340	-0.890124
		2339	0		2339	-2.52342		2339	-1.15527
		2338	0		2338	-2.22962		2338	-0.950318
		2337	0		2337	-1.89529		2337	-0.749634
		2336	0		2336	-1.49588		2336	-0.564176
		2335	0		2335	-1.16066		2335	-0.425835
		2334	0		2334	-0.857941		2334	-0.310739
		2333	0		2333	-0.650267		2333	-0.239743
		2332	0		2332	-0.470506		2332	-0.178495
		2331	0		2331	-0.338898		2331	-0.134063
		2330	0		2330	-0.246754		2330	-0.100782
		2329	0		2329	-0.172724		2329	-0.0725946
		2328	0		2328	-0.134328		2328	-0.0540005
		2327	0		2327	-0.103998		2327	-0.038191
		2326	0		2326	-0.0858873		2326	-0.0265999
		2325	0		2325	-0.0727878		2325	-0.0187674
		2324	0		2324	-0.0613563		2324	-0.012493
		2323	0		2323	-0.0490407		2323	-0.0088708
		2322	0		2322	-0.0360012		2322	-0.00566229
		2321	0		2321	-0.0219952		2321	-0.00300599
		2320	0		2320	-0.0081757		2320	2.30848e-05
		2319	0		2319	0.00533789		2319	0.00324596
		2318	0		2318	0.016929		2318	0.00710967
		2317	0		2317	0.0274118		2317	0.0108625
		2316	0		2316	0.0365881		2316	0.0144848
		2315	0		2315	0.0446016		2315	0.0167504
		2314	0		2314	0.0522231		2314	0.0181883
		2313	0		2313	0.0592261		2313	0.0167394
		2312	0		2312	0.0657561		2312	0.0130439
		2311	0		2311	0.0717931		2311	0.00700688
		2310	0		2310	0.0754157		2310	-0.00265187
		2309	0		2309	0.0777012		2309	-0.0136332
		2308	0		2308	0.0760108		2308	-0.0273976
		2307	0		2307	0.0710535		2307	-0.0416647
		2306	0		2306	0.0630846		2306	-0.0563951
		2305	0		2305	0.0503176		2305	-0.0698738
		2304	0		2304	0.0361935		2304	-0.0824539
		2303	0		2303	0.0197728		2303	-0.0923546
		2302	0		2302	0.00361815		2302	-0.0998603
		2301	0		2301	-0.0123196		2301	-0.105414
		2300	0		2300	-0.024369		2300	-0.107296
		2299	0		2299	-0.0346376		2299	-0.108055
		2298	0		2298	-0.0406746		2298	-0.106606
		2297	0		2297	-0.0433405		2297	-0.104033
		2296	0		2296	-0.0435819		2296	-0.100653
		2295	0		2295	-0.0398017		2295	-0.0961549
		2294	0		2294	-0.0350474		2294	-0.0912421
		2293	0		2293	-0.0285274		2293	-0.0854466
		2292	0		2292	-0.0217117		2292	-0.0795032
		2291	0		2291	-0.0147087		2291	-0.0734661
		2290	0		2290	-0.00816742		2290	-0.0678908
		2289	0		2289	-0.00186437		2289	-0.0626983
		2288	0		2288	0.00393119		2288	-0.0583516
		2287	0		2287	0.00910562		2287	-0.0558683
		2286	0		2286	0.0139352		2286	-0.0544194
		2285	0		2285	0.0173354		2285	-0.0567824
		2284	0		2284	0.0200784		2284	-0.0603134
		2283	0		2283	0.0215272		2283	-0.066109
		2282	0		2282	0.0205358		2282	-0.0736941
		2281	0		2281	0.0182832		2281	-0.0821459
		2280	0		2280	0.0115218		2280	-0.0905978
		2279	0		2279	0.00336615		2279	-0.0978298
		2278	0		2278	-0.00725904		2278	-0.102901
		2277	0		2277	-0.019245		2277	-0.10389
		2276	0		2276	-0.0317094		2276	-0.10283
		2275	0		2275	-0.0423346		2275	-0.0951021
		2274	0		2274	-0.0508799		2274	-0.084633
		2273	0		2273	-0.0561925		2273	-0.0699027
		2272	0		2272	-0.05547		2272	-0.0510897
		2271	0		2271	-0.0518318		2271	-0.0306534
		2270	0		2270	-0.0395162		2270	-0.00843707
		2269	0		2269	-0.0240403		2269	0.0126578
		2268	0		2268	-0.00423877		2268	0.0322178
		2267	0		2267	0.0179666		2267	0.045121
		2266	0		2266	0.0405642		2266	0.0545889
		2265	0		2265	0.0603657		2265	0.052657
		2264	0		2264	0.0763397		2264	0.0441638
		2263	0		2263	0.0876893		2263	0.0277431
		2262	0		2262	0.0903846		2262	0.00343727
		2261	0		2261	0.0895832		2261	-0.0231208
		2260	0		2260	0.0808899		2260	-0.0511327
		2259	0		2259	0.0700948		2259	-0.0751746
		2258	0		2258	0.0570548		2258	-0.0949761
		2257	0		2257	0.046012		2257	-0.101795
		2256	0		2256	0.0365819		2256	-0.103263
		2255	0		2255	0.0329597		2255	-0.0919136
		2254	0		2254	0.0339318		2254	-0.0757213
		2253	0		2253	0.0392443		2253	-0.0549539
		2252	0		2252	0.0511852		2252	-0.0341865
		2251	0		2251	0.0654892		2251	-0.0150234
		2250	0		2250	0.0848077		2250	-0.00222487
		2249	0		2249	0.106363		2249	0.00452105
		2248	0		2248	0.129787		2248	0.00621142
		2247	0		2247	0.154498		2247	0.000178302
		2246	0		2246	0.178978		2246	-0.00710478
		2245	0		2245	0.20216		2245	-0.0153151
		2244	0		2244	0.221173		2244	-0.0194949
		2243	0		2243	0.237111		2243	-0.0207023
		2242	0		2242	0.241951		2242	-0.0114781
		2241	0		2241	0.241819		2241	0.000693846
		2240	0		2240	0.230469		2240	0.0185635
		2239	0		2239	0.210775		2239	0.0348228
		2238	0		2238	0.185661		2238	0.0500361
		2237	0		2237	0.152749		2237	0.0512587
		2236	0		2236	0.119566		2236	0.0447996
		2235	0		2235	0.0867246		2235	0.0216173
		2234	0		2234	0.0603427		2234	-0.0167912
		2233	0		2233	0.0376435		2233	-0.0638801
		2232	0		2232	0.02915		2232	-0.122807
		2231	0		2231	0.0249302		2231	-0.179701
		2230	0		2230	0.0290354		2230	-0.231861
		2229	0		2229	0.0353975		2229	-0.26919
		2228	0		2228	0.042835		2228	-0.298797
		2227	0		2227	0.0459742		2227	-0.298556
		2226	0		2226	0.0467152		2226	-0.287865
		2225	0		2225	0.043093		2225	-0.258162
		2224	0		2224	0.0372788		2224	-0.211599
		2223	0		2223	0.0307394		2223	-0.157132
		2222	0		2222	0.0292905		2222	-0.0885516
		2221	0		2221	0.03296		2221	-0.0195055
		2220	0		2220	0.0447926		2220	0.0502827
		2219	0		2219	0.0666585		2219	0.110918
		2218	0		2218	0.0926757		2218	0.166433
		2217	0		2217	0.124068		2217	0.199999
		2216	0		2216	0.152045		2216	0.221911
		2215	0		2215	0.175227		2215	0.227465
		2214	0		2214	0.183368		2214	0.212658
		2213	0		2213	0.184133		2213	0.18929
		2212	0		2212	0.162158		2212	0.147514
		2211	0		2211	0.131877		2211	0.101854
		2210	0		2210	0.091308		2210	0.0513844
		2209	0		2209	0.0501666		2209	0.00683072
		2208	0		2208	0.0115235		2208	-0.0331795
		2207	0		2207	-0.00996835		2207	-0.0539469
		2206	0		2206	-0.0169345		2206	-0.0614568
		2205	0		2205	-0.00799971		2205	-0.0544538
		2204	0		2204	0.0235352		2204	-0.0284192
		2203	0		2203	0.0627798		2203	0.00410989
		2202	0		2202	0.116147		2202	0.0485425
		2201	0		2201	0.172459		2201	0.0949381
		2200	0		2200	0.231622		2200	0.143234
		2199	0		2199	0.288317		2199	0.186389
		2198	0		2198	0.342697		2198	0.225585
		2197	0		2197	0.389303		2197	0.252148
		2196	0		2196	0.427973		2196	0.265441
		2195	0		2195	0.459849		2195	0.267373
		2194	0		2194	0.474892		2194	0.245655
		2193	0		2193	0.482782		2193	0.215601
		2192	0		2192	0.473847		2192	0.167787
		2191	0		2191	0.450887		2191	0.111448
		2190	0		2190	0.417321		2190	0.0486633
		2189	0		2189	0.358621		2189	-0.0211769
		2188	0		2188	0.289969		2188	-0.0914417
		2187	0		2187	0.199413		2187	-0.160988
		2186	0		2186	0.0939314		2186	-0.224594
		2185	0		2185	-0.0214967		2185	-0.28424
		2184	0		2184	-0.147635		2184	-0.32725
		2183	0		2183	-0.271777		2183	-0.365939
		2182	0		2182	-0.389379		2182	-0.396366
		2181	0		2181	-0.493271		2181	-0.434256
		2180	0		2180	-0.58914		2180	-0.476515
		2179	0		2179	-0.671832		2179	-0.558067
		2178	0		2178	-0.756326		2178	-0.65808
		2177	0		2177	-0.845433		2177	-0.795482
		2176	0		2176	-0.950513		2176	-0.967706
		2175	0		2175	-1.06392		2175	-1.15795
		2174	0		2174	-1.20857		2174	-1.38711
		2173	0		2173	-1.36298		2173	-1.62167
		2172	0		2172	-1.53564		2172	-1.86629
		2171	0		2171	-1.71616		2171	-2.10071
		2170	0		2170	-1.89973		2170	-2.3291
		2169	0		2169	-2.07142		2169	-2.51673
		2168	0		2168	-2.22974		2168	-2.68448
		2167	0		2167	-2.36618		2167	-2.81971
		2166	0		2166	-2.46736		2166	-2.91881
		2165	0		2165	-2.55093		2165	-3.00058
		2164	0		2164	-2.57701		2164	-3.03342
		2163	0		2163	-2.57112		2163	-3.03904
		2162	0		2162	-2.5192		2162	-3.00547
		2161	0		2161	-2.39432		2161	-2.90732
		2160	0		2160	-2.23526		2160	-2.77849
		2159	0		2159	-1.98025		2159	-2.56091
		2158	0		2158	-1.68248		2158	-2.30174
		2157	0		2157	-1.3304		2157	-1.98974
		2156	0		2156	-0.918857		2156	-1.61526
		2155	0		2155	-0.48392		2155	-1.21553
		2154	0		2154	-0.000956743		2154	-0.760818
		2153	0		2153	0.497597		2153	-0.28551
		2152	0		2152	1.01364		2152	0.212908
		2151	0		2151	1.52733		2151	0.72077
		2150	0		2150	2.03		2150	1.22397
		2149	0		2149	2.47698		2149	1.691
		2148	0		2148	2.85281		2148	2.10857
		2147	0		2147	3.15804		2147	2.47707
		2146	0		2146	3.35956		2146	2.79493
		2145	0		2145	3.56841		2145	3.13774
		2144	0		2144	3.89007		2144	3.62723
		2143	0		2143	4.43191		2143	4.32224
		2142	0		2142	5.16698		2142	5.19761
		2141	0		2141	6.18642		2141	6.30086
		2140	0		2140	7.26557		2140	7.4458
		2139	0		2139	8.41405		2139	8.62447
		2138	0		2138	9.54758		2138	9.77689
		2137	0		2137	10.6695		2137	10.909
		2136	0		2136	11.7794		2136	12.0248

## Sheet: Figure1_E
			CsF							HCL							NaCl							NaOH
			Conc(M)	Signal	Conc(M)	Error	Conc(M)	Fit		Conc(M)	Signal	Conc(M)	Error	Conc(M)	Fit		Conc(M)	Signal	Conc(M)	Error	Conc(M)	Fit		Conc(M)	Signal	Conc(M)	Error	Conc(M)	Fit
			0	1	0	1e-10	0	1.01285		0	1	0	1e-10	0	1.58195		0	1	0	1e-10	0	1.03205		0	1	0	1e-10	0	1
			0.333	1.42681	0.333	0.00026719	0.103448	1.13992		0.1	2.49206	0.1	0.000997127	0.103448	2.03573		0.667	0.779834	0.667	0.000954329	0.103448	0.983644		1	1.58728	1	0.214618	0.103448	1.08329
			0.667	1.75198	0.667	0.00138174	0.206897	1.26332		0.333	3.18118	0.333	0.000989	0.206897	2.44827		1	0.662595	1	0.00069004	0.206897	0.936926		3	1.81164	3	0.195046	0.206897	1.16088
			1	2.13398	1	0.000777912	0.310345	1.38318		1	4.29478	1	0.000323296	0.310345	2.82128		2	0.387161	2	0.000773747	0.310345	0.891854						0.310345	1.23297
			2	2.92736	2	0.00256877	0.413793	1.49963		2	4.6135	2	1e-10	0.413793	3.15645		2.5	0.167591	2.5	5.84001e-05	0.413793	0.848385						0.413793	1.29975
			3.75	4.26595	3.75	0.00051742	0.517241	1.6128		3	4.38121	3	1e-10	0.517241	3.45548		3	0.091585	3	0.00143852	0.517241	0.806475						0.517241	1.36142
							0.62069	1.72284						0.62069	3.72006						0.62069	0.76608						0.62069	1.41817
							0.724138	1.82987						0.724138	3.9519						0.724138	0.727158						0.724138	1.47019
							0.827586	1.93403						0.827586	4.15268						0.827586	0.689664						0.827586	1.51768
							0.931034	2.03545						0.931034	4.32411						0.931034	0.653557						0.931034	1.56083
							1.03448	2.13427						1.03448	4.46788						1.03448	0.618791						1.03448	1.59983
							1.13793	2.23062						1.13793	4.58569						1.13793	0.585325						1.13793	1.63489
							1.24138	2.32463						1.24138	4.67924						1.24138	0.553115						1.24138	1.66619
							1.34483	2.41644						1.34483	4.75021						1.34483	0.522117						1.34483	1.69393
							1.44828	2.50618						1.44828	4.80031						1.44828	0.492287						1.44828	1.7183
							1.55172	2.59399						1.55172	4.83124						1.55172	0.463584						1.55172	1.7395
							1.65517	2.67999						1.65517	4.84469						1.65517	0.435963						1.65517	1.75771
							1.75862	2.76433						1.75862	4.84235						1.75862	0.409381						1.75862	1.77314
							1.86207	2.84714						1.86207	4.82593						1.86207	0.383794						1.86207	1.78598
							1.96552	2.92854						1.96552	4.79712						1.96552	0.35916						1.96552	1.79642
							2.06897	3.00868						2.06897	4.75762						2.06897	0.335435						2.06897	1.80466
							2.17241	3.08769						2.17241	4.70912						2.17241	0.312576						2.17241	1.81089
							2.27586	3.16571						2.27586	4.65332						2.27586	0.290539						2.27586	1.8153
							2.37931	3.24285						2.37931	4.59191						2.37931	0.269281						2.37931	1.81809
							2.48276	3.31927						2.48276	4.5266						2.48276	0.248759						2.48276	1.81945
							2.58621	3.3951						2.58621	4.45908						2.58621	0.228929						2.58621	1.81958
							2.68966	3.47046						2.68966	4.39105						2.68966	0.209748						2.68966	1.81867
							2.7931	3.54549						2.7931	4.3242						2.7931	0.191173						2.7931	1.81692
							2.89655	3.62033						2.89655	4.26023						2.89655	0.173161						2.89655	1.81451
							3	3.69511						3	4.20083						3	0.155667						3	1.81164

## Sheet: Figure1_F
			CsF							HCL							NaCl							NaOH
			Conc(M)	Signal	Conc(M)	Error	Conc(M)	Fit		Conc(M)	Signal	Conc(M)	Error	Conc(M)	Fit		Conc(M)	Signal	Conc(M)	Error	Conc(M)	Fit		Conc(M)	Signal	Conc(M)	Error	Conc(M)	Fit
			0	1	0	1e-10	0	1.00944		0	1	0	1e-10	0	1.08957		0	1	0	1e-10	0	0.999824		0	1	0	1e-10	0	1
			0.333	0.991098	0.333	8.70001e-05	0.103448	0.999743		0.1	1.21601	0.1	0.000768584	0.103448	1.16313		0.667	0.991869	0.667	0.000568101	0.103448	0.998095		1	0.934374	1	0.0381296	0.103448	0.998319
			0.667	0.953748	0.667	0.000909507	0.206897	0.990314		0.333	1.37096	0.333	0.00097055	0.206897	1.23064		1	0.980412	1	0.000546541	0.206897	0.996461		3	0.616118	3	0.0333969	0.206897	0.995319
			1	0.925786	1	0.000582331	0.310345	0.981148		1	1.55375	1	7.71001e-05	0.310345	1.29233		2	0.992019	2	0.000192385	0.310345	0.994916						0.310345	0.991055
			2	0.850579	2	0.000588119	0.413793	0.972232		2	1.63857	2	1e-10	0.413793	1.34844		2.5	0.964505	2.5	0.000597399	0.413793	0.993454						0.413793	0.985582
			3.75	0.759225	3.75	0.000276028	0.517241	0.963556		3	1.6655	3	1e-10	0.517241	1.3992		3	0.954894	3	0.000849518	0.517241	0.992067						0.517241	0.978954
							0.62069	0.955109						0.62069	1.44485						0.62069	0.990751						0.62069	0.971228
							0.724138	0.94688						0.724138	1.48561						0.724138	0.989499						0.724138	0.962456
							0.827586	0.938859						0.827586	1.52174						0.827586	0.988305						0.827586	0.952694
							0.931034	0.931033						0.931034	1.55346						0.931034	0.987161						0.931034	0.941998
							1.03448	0.923393						1.03448	1.58101						1.03448	0.986063						1.03448	0.930421
							1.13793	0.915926						1.13793	1.60463						1.13793	0.985004						1.13793	0.918019
							1.24138	0.908623						1.24138	1.62455						1.24138	0.983978						1.24138	0.904846
							1.34483	0.901472						1.34483	1.64101						1.34483	0.982978						1.34483	0.890957
							1.44828	0.894462						1.44828	1.65424						1.44828	0.981998						1.44828	0.876407
							1.55172	0.887583						1.55172	1.66447						1.55172	0.981032						1.55172	0.861251
							1.65517	0.880823						1.65517	1.67196						1.65517	0.980074						1.65517	0.845544
							1.75862	0.874171						1.75862	1.67692						1.75862	0.979118						1.75862	0.82934
							1.86207	0.867616						1.86207	1.67959						1.86207	0.978157						1.86207	0.812695
							1.96552	0.861148						1.96552	1.68022						1.96552	0.977185						1.96552	0.795662
							2.06897	0.854755						2.06897	1.67904						2.06897	0.976195						2.06897	0.778298
							2.17241	0.848427						2.17241	1.67628						2.17241	0.975182						2.17241	0.760656
							2.27586	0.842152						2.27586	1.67218						2.27586	0.97414						2.27586	0.742792
							2.37931	0.83592						2.37931	1.66697						2.37931	0.973062						2.37931	0.72476
							2.48276	0.829719						2.48276	1.66089						2.48276	0.971941						2.48276	0.706615
							2.58621	0.823539						2.58621	1.65418						2.58621	0.970773						2.58621	0.688413
							2.68966	0.817368						2.68966	1.64706						2.68966	0.969549						2.68966	0.670207
							2.7931	0.811196						2.7931	1.63979						2.7931	0.968265						2.7931	0.652052
							2.89655	0.805012						2.89655	1.63259						2.89655	0.966914						2.89655	0.634005
							3	0.798804						3	1.62569						3	0.965489						3	0.616118

## Sheet: Figure1_G
			CsF							HCL							NaCl							NaOH
			Conc(M)	Signal	Conc(M)	Error	Conc(M)	Fit		Conc(M)	Signal	Conc(M)	Error	Conc(M)	Fit		Conc(M)	Signal	Conc(M)	Error	Conc(M)	Fit		Conc(M)	Signal	Conc(M)	Error	Conc(M)	Fit
			0	1	0	1e-10	0	1.00303		0	1	0	1e-10	0	1.00107		0	1	0	1e-10	0	1.0017		0	1	0	1e-10	0	1
			0.333	0.997634	0.333	0.0013223	0.103448	0.999726		0.1	0.993289	0.1	0.00113007	0.103448	0.993112		0.667	1.0074	0.667	0.000653878	0.103448	1.00305		1	1.02861	1	0.0872385	0.103448	1.0017
			0.667	0.985944	0.667	0.000763715	0.206897	0.996533		0.333	0.978108	0.333	0.000679565	0.206897	0.985292		1	0.996888	1	0.00107049	0.206897	1.00397		3	1.0882	3	0.0917389	0.206897	1.00376
			1	0.97114	1	0.00148384	0.310345	0.993452		1	0.927626	1	0.000637969	0.310345	0.977601		2	0.971842	2	0.00128769	0.310345	1.00447						0.310345	1.00617
			2	0.963232	2	9.511e-07	0.413793	0.990487		2	0.862216	2	1e-10	0.413793	0.970031		2.5	0.938564	2.5	0.00130881	0.413793	1.00459						0.413793	1.00888
			3.75	0.9817	3.75	0.000574011	0.517241	0.987642		3	0.79164	3	1e-10	0.517241	0.962571		3	0.940175	3	0.00079637	0.517241	1.00432						0.517241	1.01187
							0.62069	0.984921						0.62069	0.955212						0.62069	1.00369						0.62069	1.01511
							0.724138	0.982327						0.724138	0.947945						0.724138	1.00272						0.724138	1.01856
							0.827586	0.979866						0.827586	0.940758						0.827586	1.00142						0.827586	1.0222
							0.931034	0.97754						0.931034	0.933644						0.931034	0.999806						0.931034	1.026
							1.03448	0.975354						1.03448	0.926592						1.03448	0.997901						1.03448	1.02993
							1.13793	0.973311						1.13793	0.919592						1.13793	0.995719						1.13793	1.03395
							1.24138	0.971417						1.24138	0.912634						1.24138	0.993277						1.24138	1.03803
							1.34483	0.969674						1.34483	0.90571						1.34483	0.990592						1.34483	1.04215
							1.44828	0.968087						1.44828	0.898809						1.44828	0.987681						1.44828	1.04628
							1.55172	0.96666						1.55172	0.891922						1.55172	0.984562						1.55172	1.05038
							1.65517	0.965396						1.65517	0.885038						1.65517	0.98125						1.65517	1.05442
							1.75862	0.9643						1.75862	0.878149						1.75862	0.977763						1.75862	1.05838
							1.86207	0.963376						1.86207	0.871244						1.86207	0.974117						1.86207	1.06223
							1.96552	0.962628						1.96552	0.864314						1.96552	0.970331						1.96552	1.06593
							2.06897	0.962059						2.06897	0.857349						2.06897	0.96642						2.06897	1.06945
							2.17241	0.961674						2.17241	0.85034						2.17241	0.962402						2.17241	1.07276
							2.27586	0.961476						2.27586	0.843276						2.27586	0.958293						2.27586	1.07584
							2.37931	0.961471						2.37931	0.836148						2.37931	0.954111						2.37931	1.07865
							2.48276	0.961661						2.48276	0.828947						2.48276	0.949872						2.48276	1.08116
							2.58621	0.96205						2.58621	0.821662						2.58621	0.945594						2.58621	1.08334
							2.68966	0.962644						2.68966	0.814285						2.68966	0.941293						2.68966	1.08517
							2.7931	0.963444						2.7931	0.806804						2.7931	0.936987						2.7931	1.08661
							2.89655	0.964457						2.89655	0.799211						2.89655	0.932692						2.89655	1.08763
							3	0.965685						3	0.791496						3	0.928425						3	1.0882
