# Supplementary material for: Surface stratification determines the interfacial water structure of simple electrolyte solutions
Source: Nat Chem. 2024 Jan 15;16(4):644–50. doi: 10.1038/s41557-023-01416-6 (PMC10997511; doi:10.1038/s41557-023-01416-6)
Supplement: Supplementary file 3 — Data corresponding to all panels of Fig. 2. [file 41557_2023_1416_MOESM3_ESM.xlsx]

## Sheet: A
		Frequency (cm-1)	baseline	Frequency (cm-1)	Water	Frequency (cm-1)	NaOH 1M	Frequency (cm-1)	NaOH 3M	Frequency (cm-1)	NaOH 5M
		3994	0	3994	5.71044	3994	5.4248	3994	5.25014	3994	8.77115
		3993	0	3993	5.34077	3993	4.99556	3993	4.89905	3993	8.21169
		3992	0	3992	4.82704	3992	4.42556	3992	4.40506	3992	7.43947
		3991	0	3991	3.69018	3991	3.24667	3991	3.29293	3991	5.747
		3990	0	3990	2.35585	3990	1.90283	3990	1.97669	3990	3.78576
		3989	0	3989	0.752387	3989	0.334142	3989	0.382255	3989	1.45821
		3988	0	3988	-0.324344	3988	-0.630441	3988	-0.706982	3988	-0.0389059
		3987	0	3987	-1.12804	3987	-1.28188	3987	-1.53434	3987	-1.10555
		3986	0	3986	-0.74695	3986	-0.724112	3986	-1.1864	3986	-0.419613
		3985	0	3985	-0.19839	3985	-0.00238702	3985	-0.670262	3985	0.508599
		3984	0	3984	0.53192	3984	0.857983	3984	0.0400701	3984	1.66896
		3983	0	3983	1.07639	3983	1.52246	3983	0.569777	3983	2.54933
		3982	0	3982	1.29732	3982	1.8459	3982	0.78504	3982	2.94228
		3981	0	3981	1.19625	3981	1.84386	3981	0.681419	3981	2.856
		3980	0	3980	0.880737	3980	1.62507	3980	0.36544	3980	2.45058
		3979	0	3979	0.395022	3979	1.20697	3979	-0.126577	3979	1.74367
		3978	0	3978	-0.0989689	3978	0.768003	3978	-0.629535	3978	1.00409
		3977	0	3977	-0.263789	3977	0.568552	3977	-0.823165	3977	0.612341
		3976	0	3976	-0.252637	3976	0.516006	3976	-0.846467	3976	0.435961
		3975	0	3975	0.156666	3975	0.795844	3975	-0.484385	3975	0.746864
		3974	0	3974	0.668261	3974	1.17103	3974	-0.0194859	3974	1.19465
		3973	0	3973	1.26632	3973	1.62681	3973	0.532325	3973	1.75814
		3972	0	3972	1.70789	3972	1.96498	3972	0.940512	3972	2.14529
		3971	0	3971	2.10063	3971	2.2663	3971	1.30389	3971	2.47754
		3970	0	3970	2.18304	3970	2.3228	3970	1.38333	3970	2.46909
		3969	0	3969	2.19786	3969	2.32849	3969	1.40477	3969	2.39926
		3968	0	3968	2.00793	3968	2.18023	3968	1.2505	3968	2.14346
		3967	0	3967	1.73772	3967	1.98044	3967	1.04188	3967	1.85868
		3966	0	3966	1.38179	3966	1.72563	3966	0.775191	3966	1.54295
		3965	0	3965	1.01288	3965	1.48308	3965	0.537574	3965	1.32901
		3964	0	3964	0.638893	3964	1.24534	3964	0.311317	3964	1.15485
		3963	0	3963	0.38064	3963	1.1129	3963	0.234324	3963	1.21025
		3962	0	3962	0.158904	3962	1.00565	3962	0.192599	3962	1.30433
		3961	0	3961	0.0694306	3961	0.984412	3961	0.270973	3961	1.51669
		3960	0	3960	0.0178374	3960	0.970595	3960	0.357792	3960	1.69895
		3959	0	3959	0.017445	3959	0.966803	3959	0.456026	3959	1.84053
		3958	0	3958	0.00305266	3958	0.916166	3958	0.472259	3958	1.82613
		3957	0	3957	-0.0185309	3957	0.841467	3957	0.44637	3957	1.73161
		3956	0	3956	-0.115014	3956	0.684542	3956	0.23935	3956	1.40175
		3955	0	3955	-0.229575	3955	0.513643	3955	-0.0139045	3955	1.02392
		3954	0	3954	-0.406168	3954	0.313434	3954	-0.433791	3954	0.5095
		3953	0	3953	-0.584921	3953	0.138962	3953	-0.89024	3953	0.00378798
		3952	0	3952	-0.7674	3952	0.00890137	3952	-1.40978	3952	-0.486901
		3951	0	3951	-0.911116	3951	-0.0284343	3951	-1.91095	3951	-0.871242
		3950	0	3950	-1.02924	3950	-0.0045457	3950	-2.39999	3950	-1.18536
		3949	0	3949	-1.07175	3949	0.152439	3949	-2.78178	3949	-1.32697
		3948	0	3948	-1.09464	3948	0.341501	3948	-3.13188	3948	-1.42646
		3947	0	3947	-1.05462	3947	0.610343	3947	-3.3436	3947	-1.4156
		3946	0	3946	-1.00357	3946	0.877196	3946	-3.52063	3946	-1.40648
		3945	0	3945	-0.927831	3945	1.13959	3945	-3.61992	3945	-1.40125
		3944	0	3944	-0.846755	3944	1.35475	3944	-3.69163	3944	-1.46231
		3943	0	3943	-0.761206	3943	1.53032	3943	-3.74022	3943	-1.57895
		3942	0	3942	-0.689114	3942	1.59092	3942	-3.783	3942	-1.86706
		3941	0	3941	-0.621209	3941	1.61661	3941	-3.82336	3941	-2.20674
		3940	0	3940	-0.578434	3940	1.48504	3940	-3.81165	3940	-2.74851
		3939	0	3939	-0.528099	3939	1.33904	3939	-3.75062	3939	-3.27095
		3938	0	3938	-0.455107	3938	1.14983	3938	-3.54174	3938	-3.7355
		3937	0	3937	-0.332757	3937	1.0118	3937	-3.21041	3937	-3.98558
		3936	0	3936	-0.158126	3936	0.928005	3936	-2.74938	3936	-4.00851
		3935	0	3935	0.0804524	3935	0.953294	3935	-2.21676	3935	-3.70489
		3934	0	3934	0.343772	3934	1.02079	3934	-1.65644	3934	-3.27493
		3933	0	3933	0.624732	3933	1.15538	3933	-1.16667	3933	-2.65917
		3932	0	3932	0.901753	3932	1.28975	3932	-0.706513	3932	-2.03704
		3931	0	3931	1.15879	3931	1.41033	3931	-0.357553	3931	-1.42368
		3930	0	3930	1.40225	3930	1.5011	3930	-0.0628404	3930	-0.848982
		3929	0	3929	1.62751	3929	1.55191	3929	0.159161	3929	-0.326117
		3928	0	3928	1.84288	3928	1.53236	3928	0.324523	3928	0.123717
		3927	0	3927	2.05322	3927	1.477	3927	0.461057	3927	0.536378
		3926	0	3926	2.27061	3926	1.2987	3926	0.580074	3926	0.827307
		3925	0	3925	2.48875	3925	1.08883	3925	0.707663	3925	1.07408
		3924	0	3924	2.70655	3924	0.764632	3924	0.903775	3924	1.12396
		3923	0	3923	2.88019	3923	0.444346	3923	1.15091	3923	1.03776
		3922	0	3922	2.97829	3922	0.13076	3922	1.48533	3922	0.71881
		3921	0	3921	2.88762	3921	-0.0327247	3921	1.80347	3921	0.206619
		3920	0	3920	2.67335	3920	-0.0979444	3920	2.11093	3920	-0.432081
		3919	0	3919	2.19643	3919	0.0313946	3919	2.17896	3919	-1.09172
		3918	0	3918	1.65613	3918	0.198598	3918	2.17736	3918	-1.74683
		3917	0	3917	0.952501	3917	0.374919	3917	1.88124	3917	-2.29705
		3916	0	3916	0.20902	3916	0.514141	3916	1.50945	3916	-2.8294
		3915	0	3915	-0.622929	3915	0.571018	3915	0.969698	3915	-3.3221
		3914	0	3914	-1.53587	3914	0.541975	3914	0.318799	3914	-3.8227
		3913	0	3913	-2.51616	3913	0.441491	3913	-0.424514	3913	-4.32988
		3912	0	3912	-3.60377	3912	0.206485	3912	-1.30223	3912	-4.87132
		3911	0	3911	-4.72113	3911	-0.0691368	3911	-2.21857	3911	-5.42286
		3910	0	3910	-5.82189	3910	-0.519229	3910	-3.19524	3910	-6.00485
		3909	0	3909	-6.82069	3909	-1.00481	3909	-4.11885	3909	-6.58491
		3908	0	3908	-7.51725	3908	-1.59558	3908	-4.88521	3908	-7.15926
		3907	0	3907	-7.79087	3907	-2.20021	3907	-5.38455	3907	-7.71419
		3906	0	3906	-7.62016	3906	-2.81942	3906	-5.60336	3906	-8.24871
		3905	0	3905	-6.78773	3905	-3.34349	3905	-5.37188	3905	-8.73933
		3904	0	3904	-5.70188	3904	-3.83112	3904	-4.96795	3904	-9.21313
		3903	0	3903	-4.24064	3903	-4.06579	3903	-4.23635	3903	-9.57397
		3902	0	3902	-2.8082	3902	-4.23231	3902	-3.49268	3902	-9.88632
		3901	0	3901	-1.56302	3901	-4.16102	3901	-2.75788	3901	-10.0174
		3900	0	3900	-0.556248	3900	-4.00541	3900	-2.13027	3900	-9.99505
		3899	0	3899	0.133642	3899	-3.7377	3899	-1.64513	3899	-9.76861
		3898	0	3898	0.47867	3898	-3.45412	3898	-1.38771	3898	-9.24539
		3897	0	3897	0.649769	3897	-3.16253	3897	-1.24515	3897	-8.57251
		3896	0	3896	0.586312	3896	-2.98357	3896	-1.36435	3896	-7.57342
		3895	0	3895	0.498754	3895	-2.84183	3895	-1.53215	3895	-6.52669
		3894	0	3894	0.423407	3894	-2.85776	3894	-1.82473	3894	-5.40696
		3893	0	3893	0.400326	3893	-2.92362	3893	-2.11388	3893	-4.36735
		3892	0	3892	0.465861	3892	-3.07416	3892	-2.39723	3892	-3.4636
		3891	0	3891	0.599932	3891	-3.2424	3891	-2.61306	3891	-2.7835
		3890	0	3890	0.778487	3890	-3.42214	3890	-2.78506	3890	-2.24857
		3889	0	3889	0.970586	3889	-3.53803	3889	-2.82451	3889	-2.0082
		3888	0	3888	1.15978	3888	-3.63135	3888	-2.82675	3888	-1.84101
		3887	0	3887	1.28378	3887	-3.59836	3887	-2.68206	3887	-1.88687
		3886	0	3886	1.37368	3886	-3.52222	3886	-2.49889	3886	-1.96352
		3885	0	3885	1.3886	3885	-3.35121	3885	-2.23115	3885	-2.10792
		3884	0	3884	1.34716	3884	-3.13199	3884	-1.92802	3884	-2.25716
		3883	0	3883	1.25925	3883	-2.873	3883	-1.59573	3883	-2.4104
		3882	0	3882	1.11386	3882	-2.59738	3882	-1.25927	3882	-2.54378
		3881	0	3881	0.951723	3881	-2.31784	3881	-0.922436	3881	-2.67129
		3880	0	3880	0.745698	3880	-2.07327	3880	-0.625962	3880	-2.77828
		3879	0	3879	0.532987	3879	-1.84624	3879	-0.347885	3879	-2.88363
		3878	0	3878	0.300669	3878	-1.67068	3878	-0.123757	3878	-2.98418
		3877	0	3877	0.0614331	3877	-1.53504	3877	0.0550445	3877	-3.08295
		3876	0	3876	-0.185012	3876	-1.441	3876	0.186614	3876	-3.17989
		3875	0	3875	-0.428042	3875	-1.39783	3875	0.239236	3875	-3.25903
		3874	0	3874	-0.669778	3874	-1.37394	3874	0.261933	3874	-3.33142
		3873	0	3873	-0.868543	3873	-1.37992	3873	0.176306	3873	-3.33428
		3872	0	3872	-1.04555	3872	-1.38029	3872	0.0688554	3872	-3.30985
		3871	0	3871	-1.14052	3871	-1.35261	3871	-0.10988	3871	-3.18516
		3870	0	3870	-1.1737	3870	-1.28224	3870	-0.297183	3870	-3.00132
		3869	0	3869	-1.12543	3869	-1.15559	3869	-0.495778	3869	-2.73948
		3868	0	3868	-0.992378	3868	-0.957136	3868	-0.654647	3868	-2.42374
		3867	0	3867	-0.816963	3867	-0.7228	3867	-0.793663	3867	-2.08107
		3866	0	3866	-0.584191	3866	-0.439202	3866	-0.841814	3866	-1.74456
		3865	0	3865	-0.34531	3865	-0.152611	3865	-0.867572	3865	-1.41851
		3864	0	3864	-0.107106	3864	0.119264	3864	-0.814731	3864	-1.15386
		3863	0	3863	0.116313	3863	0.365962	3863	-0.739666	3863	-0.924621
		3862	0	3862	0.314882	3862	0.570342	3862	-0.627247	3862	-0.75489
		3861	0	3861	0.479784	3861	0.71889	3861	-0.497566	3861	-0.638998
		3860	0	3860	0.62302	3860	0.831508	3860	-0.356777	3860	-0.557753
		3859	0	3859	0.714928	3859	0.863491	3859	-0.211797	3859	-0.532849
		3858	0	3858	0.792796	3858	0.873731	3858	-0.0670829	3858	-0.521367
		3857	0	3857	0.817911	3857	0.80472	3857	0.0655503	3857	-0.544694
		3856	0	3856	0.827837	3856	0.71602	3856	0.189032	3856	-0.57068
		3855	0	3855	0.804684	3855	0.584443	3855	0.292586	3855	-0.602454
		3854	0	3854	0.764692	3854	0.437639	3854	0.373704	3854	-0.627148
		3853	0	3853	0.71093	3853	0.278381	3853	0.436474	3853	-0.646052
		3852	0	3852	0.650077	3852	0.124485	3852	0.464702	3852	-0.649159
		3851	0	3851	0.587477	3851	-0.0272885	3851	0.482696	3851	-0.647674
		3850	0	3850	0.533715	3850	-0.148248	3850	0.463191	3850	-0.633195
		3849	0	3849	0.484378	3849	-0.259099	3849	0.437504	3849	-0.618097
		3848	0	3848	0.447882	3848	-0.340624	3848	0.393884	3848	-0.601204
		3847	0	3847	0.419878	3847	-0.404434	3847	0.346079	3847	-0.587872
		3846	0	3846	0.400649	3846	-0.449936	3846	0.293947	3846	-0.578219
		3845	0	3845	0.389695	3845	-0.476137	3845	0.246716	3845	-0.575001
		3844	0	3844	0.381847	3844	-0.495096	3844	0.201323	3844	-0.574196
		3843	0	3843	0.377776	3843	-0.499091	3843	0.17095	3843	-0.580361
		3842	0	3842	0.373851	3842	-0.501077	3842	0.144671	3842	-0.587592
		3841	0	3841	0.369927	3841	-0.497285	3841	0.132614	3841	-0.598049
		3840	0	3840	0.365152	3840	-0.492507	3840	0.126858	3840	-0.609378
		3839	0	3839	0.359266	3839	-0.48644	3839	0.129341	3839	-0.621847
		3838	0	3838	0.353379	3838	-0.48012	3838	0.136092	3838	-0.635391
		3837	0	3837	0.347493	3837	-0.473673	3837	0.144958	3837	-0.649468
		3836	0	3836	0.343736	3836	-0.466199	3836	0.153183	3836	-0.664273
		3835	0	3835	0.340587	3835	-0.458138	3835	0.160448	3835	-0.678986
		3834	0	3834	0.339803	3834	-0.447142	3834	0.162221	3834	-0.692661
		3833	0	3833	0.339312	3833	-0.434155	3833	0.161068	3833	-0.704676
		3832	0	3832	0.339312	3832	-0.41785	3832	0.155039	3832	-0.713927
		3831	0	3831	0.336677	3831	-0.398535	3831	0.144031	3831	-0.717285
		3830	0	3830	0.33236	3830	-0.377301	3830	0.129845	3830	-0.716882
		3829	0	3829	0.320076	3829	-0.354142	3829	0.11086	3829	-0.706273
		3828	0	3828	0.305256	3828	-0.330818	3828	0.0905106	3828	-0.692791
		3827	0	3827	0.278179	3827	-0.309583	3827	0.0646223	3827	-0.667855
		3826	0	3826	0.247124	3826	-0.290751	3826	0.0372738	3826	-0.640115
		3825	0	3825	0.207489	3825	-0.2771	3825	0.00677527	3825	-0.60633
		3824	0	3824	0.163086	3824	-0.268684	3824	-0.026073	3824	-0.570768
		3823	0	3823	0.114818	3823	-0.264513	3823	-0.0608271	3823	-0.533766
		3822	0	3822	0.0668581	3822	-0.266613	3822	-0.0975363	3822	-0.498347
		3821	0	3821	0.0191621	3821	-0.270466	3821	-0.134732	3821	-0.463466
		3820	0	3820	-0.0208656	3820	-0.276912	3820	-0.170196	3820	-0.433301
		3819	0	3819	-0.0575471	3819	-0.282378	3819	-0.203735	3819	-0.404071
		3818	0	3818	-0.0846247	3818	-0.285033	3818	-0.231751	3818	-0.377525
		3817	0	3817	-0.104532	3817	-0.283193	3817	-0.254338	3817	-0.352171
		3816	0	3816	-0.11709	3816	-0.276747	3816	-0.271361	3816	-0.328039
		3815	0	3815	-0.121635	3815	-0.262282	3815	-0.278815	3815	-0.304494
		3814	0	3814	-0.123205	3814	-0.24484	3814	-0.282716	3814	-0.281166
		3813	0	3813	-0.117582	3813	-0.220082	3813	-0.275328	3813	-0.259002
		3812	0	3812	-0.111068	3812	-0.194676	3812	-0.266036	3812	-0.237605
		3811	0	3811	-0.102042	3811	-0.167754	3811	-0.250787	3811	-0.219103
		3810	0	3810	-0.0926741	3810	-0.143144	3810	-0.234302	3810	-0.203054
		3809	0	3809	-0.0828634	3809	-0.12153	3809	-0.216215	3809	-0.190183
		3808	0	3808	-0.0717364	3808	-0.106022	3808	-0.199081	3808	-0.18163
		3807	0	3807	-0.0599635	3807	-0.0935089	3807	-0.182413	3807	-0.175195
		3806	0	3806	-0.0464124	3806	-0.0888998	3806	-0.168316	3806	-0.173134
		3805	0	3805	-0.0322881	3805	-0.0858602	3805	-0.154787	3805	-0.171525
		3804	0	3804	-0.0158061	3804	-0.0873769	3804	-0.143084	3804	-0.169916
		3803	0	3803	0.00111987	3803	-0.0884647	3803	-0.131649	3803	-0.166942
		3802	0	3802	0.0187792	3802	-0.0888438	3802	-0.120655	3802	-0.161714
		3801	0	3801	0.0349962	3801	-0.0855068	3801	-0.108793	3801	-0.152543
		3800	0	3800	0.0503009	3800	-0.0798191	3800	-0.0963804	3800	-0.140879
		3799	0	3799	0.0606142	3799	-0.0670576	3799	-0.0836675	3799	-0.125805
		3798	0	3798	0.0692801	3798	-0.0525537	3798	-0.0710485	3798	-0.110186
		3797	0	3797	0.0696725	3797	-0.0328361	3797	-0.0600548	3797	-0.0953044
		3796	0	3796	0.0671877	3796	-0.012635	3796	-0.0503047	3796	-0.0826025
		3795	0	3795	0.0585543	3795	0.00859935	3795	-0.043212	3795	-0.0745584
		3794	0	3794	0.0466586	3794	0.027312	3794	-0.0398535	3794	-0.0727555
		3793	0	3793	0.0321388	3793	0.0439961	3793	-0.0394989	3793	-0.0759731
		3792	0	3792	0.0176189	3792	0.0537939	3792	-0.0439046	3792	-0.0880831
		3791	0	3791	0.00324636	3791	0.0615386	3791	-0.0496498	3791	-0.102723
		3790	0	3790	-0.00538707	3790	0.0607802	3790	-0.058161	3790	-0.123638
		3789	0	3789	-0.0114654	3789	0.0584418	3789	-0.0660257	3789	-0.144238
		3788	0	3788	-0.0102882	3788	0.0516164	3788	-0.0720545	3788	-0.163946
		3787	0	3787	-0.00405165	3787	0.0444151	3787	-0.0747422	3787	-0.179067
		3786	0	3786	0.00732877	3786	0.0368314	3786	-0.0740329	3786	-0.189525
		3785	0	3785	0.0235877	3785	0.0317433	3785	-0.0668404	3785	-0.19057
		3784	0	3784	0.0416394	3784	0.0275722	3784	-0.0572652	3784	-0.188157
		3783	0	3783	0.0619672	3783	0.0285329	3783	-0.0401481	3783	-0.17408
		3782	0	3782	0.081739	3782	0.0308199	3782	-0.021911	3782	-0.158137
		3781	0	3781	0.0990059	3781	0.0376452	3781	-0.000278367	3781	-0.136418
		3780	0	3780	0.113354	3780	0.0454659	3780	0.0211992	3780	-0.114347
		3779	0	3779	0.12395	3779	0.0545664	3779	0.0424772	3779	-0.091824
		3778	0	3778	0.129	3778	0.0634116	3778	0.0611302	3778	-0.0733603
		3777	0	3777	0.131354	3777	0.0721329	3777	0.0785073	3777	-0.05687
		3776	0	3776	0.127649	3776	0.0780987	3776	0.0897639	3776	-0.048417
		3775	0	3775	0.122768	3775	0.0833504	3775	0.0996383	3775	-0.0418737
		3774	0	3774	0.114527	3774	0.0860047	3774	0.104958	3774	-0.0418737
		3773	0	3773	0.105542	3773	0.0877963	3773	0.108933	3773	-0.0432462
		3772	0	3772	0.095339	3772	0.0881755	3772	0.110706	3772	-0.046866
		3771	0	3771	0.0856182	3771	0.0883217	3771	0.112261	3771	-0.0497443
		3770	0	3770	0.0762	3770	0.0883217	3770	0.11368	3770	-0.0521575
		3769	0	3769	0.0674488	3769	0.0892886	3769	0.115701	3769	-0.0508102
		3768	0	3768	0.0588489	3768	0.0905233	3768	0.117889	3768	-0.0483869
		3767	0	3767	0.0506079	3767	0.0927984	3767	0.120726	3767	-0.0415495
		3766	0	3766	0.0423669	3766	0.0951952	3766	0.12345	3766	-0.0339378
		3765	0	3765	0.0341259	3765	0.0978494	3765	0.125932	3765	-0.0246871
		3764	0	3764	0.0258849	3764	0.0994492	3764	0.127034	3764	-0.0154364
		3763	0	3763	0.0176439	3763	0.100208	3763	0.127034	3763	-0.00618571
		3762	0	3762	0.0106456	3762	0.0982643	3762	0.124507	3762	0.000836145
		3761	0	3761	0.00403801	3761	0.0955073	3761	0.121248	3761	0.00718432
		3760	0	3760	-0.000278707	3760	0.0890612	3760	0.115574	3760	0.010402
		3759	0	3759	-0.00377138	3759	0.0818188	3759	0.109621	3759	0.0131973
		3758	0	3758	-0.00494867	3758	0.0723392	3758	0.102883	3758	0.0148061
		3757	0	3757	-0.00475824	3757	0.062482	3757	0.0964977	3757	0.0166152
		3756	0	3756	-0.00318852	3756	0.052244	3756	0.0904689	3756	0.0186262
		3755	0	3755	-0.000467724	3755	0.0428402	3755	0.0857404	3755	0.0224069
		3754	0	3754	0.0026717	3754	0.0337398	3754	0.0814848	3754	0.0268311
		3753	0	3753	0.00543098	3753	0.027578	3753	0.0799775	3753	0.0351516
		3752	0	3752	0.00777743	3752	0.0222851	3752	0.0788486	3752	0.0440084
		3751	0	3751	0.00856229	3751	0.02001	3751	0.0788486	3751	0.0544657
		3750	0	3750	0.00813969	3750	0.0194016	3750	0.0791603	3750	0.064923
		3749	0	3749	0.00617755	3749	0.0209183	3749	0.0798696	3749	0.0753803
		3748	0	3748	0.00289103	3748	0.0244826	3748	0.0803395	3748	0.0844802
		3747	0	3747	-0.00103326	3747	0.0290328	3747	0.0806941	3747	0.0929265
		3746	0	3746	-0.00460028	3746	0.035309	3746	0.0810488	3746	0.0977112
		3745	0	3745	-0.00761721	3745	0.0419763	3745	0.0815585	3745	0.101666
		3744	0	3744	-0.00761721	3744	0.0499391	3744	0.082977	3744	0.102873
		3743	0	3743	-0.00537325	3743	0.0586248	3743	0.0854771	3743	0.103466
		3742	0	3742	0.000513183	3742	0.0684836	3742	0.0897327	3742	0.103064
		3741	0	3741	0.0107553	3741	0.0797452	3741	0.0961751	3741	0.10415
		3740	0	3740	0.0237054	3740	0.0918791	3740	0.103977	3740	0.106161
		3739	0	3739	0.0423397	3739	0.106921	3739	0.116009	3739	0.111942
		3738	0	3738	0.0624073	3738	0.122832	3738	0.129241	3738	0.11894
		3737	0	3737	0.0871303	3737	0.14255	3737	0.147328	3737	0.13181
		3736	0	3736	0.112994	3736	0.163369	3736	0.166788	3736	0.147018
		3735	0	3735	0.141248	3735	0.186499	3735	0.18913	3735	0.167128
		3734	0	3734	0.169942	3734	0.211958	3734	0.213452	3734	0.190831
		3733	0	3733	0.198981	3733	0.23926	3733	0.23934	3733	0.217377
		3732	0	3732	0.228021	3732	0.268367	3732	0.267199	3732	0.247434
		3731	0	3731	0.257015	3731	0.297998	3731	0.295621	3731	0.278462
		3730	0	3730	0.284485	3730	0.32947	3730	0.325765	3730	0.311443
		3729	0	3729	0.311747	3729	0.361143	3729	0.355815	3729	0.34453
		3728	0	3728	0.338432	3728	0.393374	3728	0.385604	3728	0.377913
		3727	0	3727	0.364921	3727	0.425226	3727	0.415216	3727	0.41029
		3726	0	3726	0.391214	3726	0.456698	3726	0.444651	3726	0.441662
		3725	0	3725	0.418084	3725	0.487613	3725	0.472782	3725	0.470964
		3724	0	3724	0.445162	3724	0.518327	3724	0.500443	3724	0.49952
		3723	0	3723	0.474144	3723	0.547936	3723	0.526383	3723	0.526124
		3722	0	3722	0.503831	3722	0.577434	3722	0.552125	3722	0.552504
		3721	0	3721	0.53601	3721	0.606632	3721	0.577304	3721	0.578245
		3720	0	3720	0.569229	3720	0.635661	3720	0.60264	3720	0.604341
		3719	0	3719	0.603763	3719	0.664479	3719	0.628173	3719	0.630887
		3718	0	3718	0.63989	3718	0.693811	3718	0.655148	3718	0.658794
		3717	0	3717	0.676779	3717	0.723387	3717	0.682809	3717	0.68735
		3716	0	3716	0.714025	3716	0.752964	3716	0.712736	3716	0.718476
		3715	0	3715	0.751074	3715	0.78254	3715	0.743246	3715	0.750145
		3714	0	3714	0.786785	3714	0.812116	3714	0.775873	3714	0.783528
		3713	0	3713	0.821443	3713	0.841112	3713	0.808771	3713	0.816911
		3712	0	3712	0.854407	3712	0.869171	3712	0.842107	3712	0.850293
		3711	0	3711	0.883972	3711	0.895119	3711	0.873906	3711	0.881686
		3710	0	3710	0.911442	3710	0.919766	3710	0.90476	3710	0.911851
		3709	0	3709	0.933884	3709	0.940527	3709	0.931069	3709	0.936864
		3708	0	3708	0.954871	3708	0.960115	3708	0.955873	3708	0.960276
		3707	0	3707	0.969783	3707	0.974524	3707	0.97325	3707	0.976364
		3706	0	3706	0.982655	3706	0.986715	3706	0.987747	3706	0.989577
		3705	0	3705	0.991289	3705	0.994299	3705	0.996258	3705	0.996817
		3704	0	3704	0.996844	3704	0.998483	3704	1	3704	1
		3703	0	3703	0.999983	3703	1	3703	1	3703	1
		3702	0	3702	1	3702	0.997896	3702	0.994638	3702	0.996479
		3701	0	3701	0.999093	3701	0.994756	3701	0.987801	3701	0.992043
		3700	0	3700	0.994384	3700	0.98831	3700	0.977871	3700	0.987216
		3699	0	3699	0.989151	3699	0.98146	3699	0.967658	3699	0.982711
		3698	0	3698	0.98248	3698	0.973497	3698	0.956664	3698	0.979092
		3697	0	3697	0.974233	3697	0.964772	3697	0.945492	3697	0.976683
		3696	0	3696	0.964422	3696	0.955293	3696	0.934144	3696	0.975477
		3695	0	3695	0.952875	3695	0.944695	3695	0.922796	3695	0.97516
		3694	0	3694	0.94071	3694	0.933698	3694	0.911447	3694	0.97516
		3693	0	3693	0.925109	3693	0.920489	3693	0.898374	3693	0.973595
		3692	0	3692	0.908758	3692	0.906507	3692	0.884883	3692	0.971148
		3691	0	3691	0.889922	3691	0.889823	3691	0.869989	3691	0.965517
		3690	0	3690	0.869344	3690	0.871624	3690	0.853836	3690	0.957745
		3689	0	3689	0.846583	3689	0.851528	3689	0.836104	3689	0.947288
		3688	0	3688	0.82169	3688	0.829371	3688	0.817409	3688	0.93328
		3687	0	3687	0.79579	3687	0.806241	3687	0.798259	3687	0.917594
		3686	0	3686	0.768096	3686	0.781377	3686	0.778136	3686	0.898598
		3685	0	3685	0.740174	3685	0.756294	3685	0.758081	3685	0.879051
		3684	0	3684	0.711919	3684	0.730888	3684	0.738931	3684	0.858137
		3683	0	3683	0.684118	3683	0.706067	3683	0.720464	3683	0.837377
		3682	0	3682	0.657041	3682	0.682179	3682	0.703086	3682	0.816865
		3681	0	3681	0.631425	3681	0.659702	3681	0.68681	3681	0.7981
		3680	0	3680	0.606702	3680	0.638089	3680	0.671206	3680	0.780403
		3679	0	3679	0.585338	3679	0.618748	3679	0.65712	3679	0.76546
		3678	0	3678	0.564827	3678	0.599997	3678	0.643419	3678	0.751202
		3677	0	3677	0.547168	3677	0.583313	3677	0.631007	3677	0.739136
		3676	0	3676	0.530791	3676	0.567372	3676	0.618827	3676	0.727727
		3675	0	3675	0.517056	3675	0.552963	3675	0.607124	3675	0.717672
		3674	0	3674	0.504425	3674	0.538981	3674	0.596019	3674	0.708522
		3673	0	3673	0.492652	3673	0.52533	3673	0.58538	3673	0.700076
		3672	0	3672	0.482131	3672	0.511982	3672	0.57559	3672	0.692592
		3671	0	3671	0.471941	3671	0.498748	3671	0.566086	3671	0.685419
		3670	0	3670	0.462131	3670	0.486614	3670	0.558638	3670	0.68019
		3669	0	3669	0.452425	3669	0.474786	3669	0.551667	3669	0.675502
		3668	0	3668	0.443007	3668	0.46379	3668	0.545993	3668	0.672284
		3667	0	3667	0.433589	3667	0.453749	3667	0.541392	3667	0.670486
		3666	0	3666	0.42417	3666	0.444649	3666	0.537845	3666	0.670083
		3665	0	3665	0.415333	3665	0.43723	3665	0.53561	3665	0.671466
		3664	0	3664	0.406699	3664	0.430405	3664	0.533837	3664	0.673477
		3663	0	3663	0.399596	3663	0.426537	3663	0.532409	3663	0.677056
		3662	0	3662	0.392697	3662	0.423144	3662	0.530991	3662	0.680591
		3661	0	3661	0.386418	3661	0.421248	3661	0.529572	3661	0.683809
		3660	0	3660	0.380664	3660	0.420197	3660	0.527996	3660	0.686489
		3659	0	3659	0.375563	3659	0.420197	3659	0.526223	3659	0.6885
		3658	0	3658	0.370461	3658	0.420714	3658	0.524208	3658	0.689689
		3657	0	3657	0.36536	3657	0.421472	3657	0.52208	3657	0.690494
		3656	0	3656	0.360258	3656	0.421883	3656	0.519627	3656	0.690192
		3655	0	3655	0.355037	3655	0.422032	3655	0.517145	3655	0.689729
		3654	0	3654	0.349151	3654	0.420894	3654	0.514662	3654	0.688924
		3653	0	3653	0.34296	3653	0.419316	3653	0.512455	3653	0.688276
		3652	0	3652	0.336289	3652	0.417041	3652	0.510681	3652	0.687874
		3651	0	3651	0.329373	3651	0.413821	3651	0.509129	3651	0.687972
		3650	0	3650	0.32231	3650	0.410029	3650	0.507711	3650	0.688374
		3649	0	3649	0.315583	3649	0.40461	3649	0.505988	3649	0.688777
		3648	0	3648	0.309022	3648	0.398816	3648	0.504215	3648	0.689179
		3647	0	3647	0.303528	3647	0.391991	3647	0.502441	3647	0.689581
		3646	0	3646	0.29855	3646	0.384916	3646	0.500435	3646	0.689454
		3645	0	3645	0.294626	3645	0.377332	3645	0.497952	3645	0.688247
		3644	0	3644	0.291366	3644	0.369748	3644	0.49527	3644	0.685906
		3643	0	3643	0.288619	3643	0.362165	3643	0.492433	3643	0.682688
		3642	0	3642	0.287127	3642	0.354884	3642	0.489879	3642	0.677862
		3641	0	3641	0.285964	3641	0.347747	3641	0.487409	3641	0.672619
		3640	0	3640	0.285179	3640	0.342438	3640	0.485282	3640	0.666988
		3639	0	3639	0.284394	3639	0.337643	3639	0.483346	3639	0.661575
		3638	0	3638	0.283609	3638	0.33423	3638	0.481927	3638	0.656749
		3637	0	3637	0.282427	3637	0.331969	3637	0.481047	3637	0.652736
		3636	0	3636	0.280858	3636	0.330831	3636	0.480692	3636	0.649519
		3635	0	3635	0.278997	3635	0.331099	3635	0.480601	3635	0.648091
		3634	0	3634	0.277035	3634	0.331858	3634	0.480601	3634	0.647286
		3633	0	3633	0.274306	3633	0.334098	3633	0.480601	3633	0.648053
		3632	0	3632	0.271476	3632	0.336373	3632	0.48045	3632	0.648943
		3631	0	3631	0.268336	3631	0.338648	3631	0.479741	3631	0.65015
		3630	0	3630	0.265021	3630	0.340584	3630	0.478555	3630	0.650816
		3629	0	3629	0.261489	3629	0.3421	3629	0.476782	3629	0.650816
		3628	0	3628	0.257957	3628	0.342322	3628	0.473798	3628	0.648893
		3627	0	3627	0.254425	3627	0.341943	3627	0.470251	3627	0.646077
		3626	0	3626	0.250173	3626	0.339822	3626	0.465076	3626	0.640676
		3625	0	3625	0.245614	3625	0.337138	3625	0.459484	3625	0.634673
		3624	0	3624	0.239728	3624	0.332209	3624	0.452391	3624	0.626629
		3623	0	3623	0.23323	3623	0.326394	3623	0.444608	3623	0.617646
		3622	0	3622	0.225774	3622	0.319189	3622	0.435742	3622	0.607188
		3621	0	3621	0.216847	3621	0.3108	3621	0.42599	3621	0.596228
		3620	0	3620	0.207036	3620	0.3017	3620	0.415705	3620	0.584967
		3619	0	3619	0.195537	3619	0.291621	3619	0.405116	3619	0.574051
		3618	0	3618	0.183614	3618	0.281346	3618	0.394511	3618	0.563268
		3617	0	3617	0.170272	3617	0.270729	3617	0.384226	3617	0.553213
		3616	0	3616	0.156929	3616	0.260363	3616	0.374529	3616	0.543957
		3615	0	3615	0.143587	3615	0.250504	3615	0.366018	3615	0.536315
		3614	0	3614	0.130689	3614	0.241505	3614	0.358712	3614	0.529812
		3613	0	3613	0.118131	3613	0.233163	3613	0.352329	3613	0.524182
		3612	0	3612	0.107461	3612	0.226037	3612	0.34822	3612	0.520486
		3611	0	3611	0.0973607	3611	0.219282	3611	0.344766	3611	0.517343
		3610	0	3610	0.0899046	3610	0.214353	3610	0.343702	3610	0.516137
		3609	0	3609	0.0831976	3609	0.209734	3609	0.343122	3609	0.515369
		3608	0	3608	0.0784884	3608	0.205942	3608	0.343831	3608	0.515771
		3607	0	3607	0.0749757	3607	0.202343	3607	0.344721	3607	0.516786
		3606	0	3606	0.0726211	3606	0.19893	3606	0.345785	3606	0.518395
		3605	0	3605	0.0717255	3605	0.195799	3605	0.346585	3605	0.520602
		3604	0	3604	0.0713331	3604	0.192766	3604	0.347294	3604	0.523015
		3603	0	3603	0.071709	3603	0.18899	3603	0.34592	3603	0.524641
		3602	0	3602	0.0720173	3602	0.185035	3602	0.344046	3602	0.526077
		3601	0	3601	0.0720173	3601	0.180485	3601	0.340499	3601	0.526882
		3600	0	3600	0.0714878	3600	0.175594	3600	0.335837	3600	0.527324
		3599	0	3599	0.0703105	3599	0.170285	3599	0.329808	3599	0.527324
		3598	0	3598	0.0683265	3598	0.164977	3598	0.322321	3598	0.526222
		3597	0	3597	0.0659719	3597	0.159668	3597	0.314164	3597	0.524613
		3596	0	3596	0.0625336	3596	0.154709	3596	0.305355	3596	0.521894
		3595	0	3595	0.0588792	3595	0.149779	3595	0.296434	3595	0.51889
		3594	0	3594	0.0545625	3594	0.14485	3594	0.287213	3594	0.514868
		3593	0	3593	0.0500922	3593	0.139772	3593	0.278132	3593	0.510688
		3592	0	3592	0.0453831	3592	0.134463	3592	0.269266	3592	0.506264
		3591	0	3591	0.0406739	3591	0.128442	3591	0.261289	3591	0.501588
		3590	0	3590	0.0359648	3590	0.121996	3590	0.253842	3590	0.496761
		3589	0	3589	0.0305789	3589	0.114896	3589	0.247006	3589	0.491935
		3588	0	3588	0.0250465	3588	0.107506	3588	0.240407	3588	0.487108
		3587	0	3587	0.0191601	3587	0.0984054	3587	0.235087	3587	0.482282
		3586	0	3586	0.0127508	3586	0.0887998	3586	0.230122	3586	0.477456
		3585	0	3585	0.00529468	3585	0.0781826	3585	0.225866	3585	0.472629
		3584	0	3584	-0.00305386	3584	0.0673499	3584	0.222014	3584	0.468031
		3583	0	3583	-0.0120797	3583	0.0563535	3583	0.218468	3583	0.463607
		3582	0	3582	-0.022052	3582	0.0450523	3582	0.215206	3582	0.459183
		3581	0	3581	-0.0323169	3581	0.0337066	3581	0.212001	3581	0.454727
		3580	0	3580	-0.0440898	3580	0.0230895	3580	0.208454	3580	0.449498
		3579	0	3579	-0.0559704	3579	0.0126807	3579	0.204713	3579	0.444049
		3578	0	3578	-0.0681357	3578	0.00282186	3578	0.200458	3578	0.438016
		3577	0	3577	-0.080301	3577	-0.00665004	3577	0.195659	3577	0.431162
		3576	0	3576	-0.0924663	3576	-0.0157505	3576	0.19034	3576	0.42352
		3575	0	3575	-0.104046	3575	-0.0245682	3575	0.183962	3575	0.414379
		3574	0	3574	-0.115427	3574	-0.0332894	3574	0.177224	3574	0.404726
		3573	0	3573	-0.126422	3573	-0.0427546	3573	0.169095	3573	0.393889
		3572	0	3572	-0.137156	3572	-0.0524804	3572	0.160785	3572	0.382943
		3571	0	3571	-0.146966	3571	-0.0630976	3571	0.151919	3571	0.371681
		3570	0	3570	-0.156777	3570	-0.0744001	3570	0.142572	3570	0.360783
		3569	0	3569	-0.166588	3569	-0.086534	3569	0.132643	3569	0.350325
		3568	0	3568	-0.176938	3568	-0.099189	3568	0.1232	3568	0.34125
		3567	0	3567	-0.187533	3567	-0.112081	3567	0.11398	3567	0.332804
		3566	0	3566	-0.198853	3566	-0.124974	3566	0.105086	3566	0.326213
		3565	0	3565	-0.210358	3565	-0.137746	3565	0.0964448	3565	0.320159
		3564	0	3564	-0.222523	3564	-0.14988	3564	0.0889975	3564	0.316137
		3563	0	3563	-0.234997	3563	-0.161566	3563	0.0821084	3563	0.31259
		3562	0	3562	-0.247947	3562	-0.172563	3562	0.0760796	3562	0.309774
		3561	0	3561	-0.26065	3561	-0.182605	3561	0.0707199	3561	0.307465
		3560	0	3560	-0.273208	3560	-0.192085	3560	0.065755	3560	0.305454
		3559	0	3559	-0.285766	3559	-0.200581	3559	0.0610967	3559	0.3024
		3558	0	3558	-0.298245	3558	-0.208999	3558	0.0563803	3558	0.298982
		3557	0	3557	-0.310018	3557	-0.218099	3557	0.0507062	3557	0.293753
		3556	0	3556	-0.321923	3556	-0.227708	3556	0.0445566	3556	0.28785
		3555	0	3555	-0.334088	3555	-0.238325	3555	0.0374639	3555	0.280611
		3554	0	3554	-0.346925	3554	-0.250673	3554	0.0287526	3554	0.271765
		3553	0	3553	-0.360267	3553	-0.264324	3553	0.0188228	3553	0.26171
		3552	0	3552	-0.375191	3552	-0.279808	3552	0.00689229	3552	0.250358
		3551	0	3551	-0.390561	3551	-0.295828	3551	-0.00559329	3551	0.238661
		3550	0	3550	-0.407435	3550	-0.314029	3550	-0.0197787	3550	0.226192
		3549	0	3549	-0.424636	3549	-0.332439	3549	-0.0341603	3549	0.213613
		3548	0	3548	-0.442687	3548	-0.351399	3548	-0.049055	3548	0.200742
		3547	0	3547	-0.460739	3547	-0.369775	3547	-0.0639496	3547	0.18849
		3546	0	3546	-0.478791	3546	-0.387597	3546	-0.0788442	3546	0.176826
		3545	0	3545	-0.495962	3545	-0.403718	3545	-0.0924132	3545	0.165463
		3544	0	3544	-0.512837	3544	-0.419264	3544	-0.105535	3544	0.154201
		3543	0	3543	-0.527397	3543	-0.431456	3543	-0.116564	3543	0.144125
		3542	0	3542	-0.541402	3542	-0.443093	3542	-0.127248	3542	0.134158
		3541	0	3541	-0.553567	3541	-0.452952	3541	-0.136823	3541	0.124505
		3540	0	3540	-0.564664	3540	-0.462122	3540	-0.146077	3540	0.115035
		3539	0	3539	-0.574475	3539	-0.470464	3539	-0.154942	3539	0.105784
		3538	0	3538	-0.584015	3538	-0.478545	3538	-0.163808	3538	0.0962563
		3537	0	3537	-0.593433	3537	-0.486508	3537	-0.172674	3537	0.0866034
		3536	0	3536	-0.603214	3536	-0.495523	3536	-0.182852	3536	0.0773224
		3535	0	3535	-0.613151	3535	-0.504805	3535	-0.19342	3535	0.0680717
		3534	0	3534	-0.623746	3534	-0.515043	3534	-0.205477	3534	0.058821
		3533	0	3533	-0.635118	3533	-0.525881	3533	-0.217816	3533	0.0498885
		3532	0	3532	-0.647676	3532	-0.537636	3532	-0.230582	3532	0.0414422
		3531	0	3531	-0.660729	3531	-0.54963	3531	-0.243797	3531	0.034011
		3530	0	3530	-0.674071	3530	-0.561764	3530	-0.257273	3530	0.0271735
		3529	0	3529	-0.688094	3529	-0.574226	3529	-0.270134	3529	0.0206845
		3528	0	3528	-0.702261	3528	-0.586701	3528	-0.282793	3528	0.0143311
		3527	0	3527	-0.716781	3527	-0.598834	3527	-0.294496	3527	0.00870028
		3526	0	3526	-0.731301	3526	-0.610968	3526	-0.30584	3526	0.00293381
		3525	0	3525	-0.745821	3525	-0.623102	3525	-0.316479	3525	-0.00309925
		3524	0	3524	-0.760341	3524	-0.635019	3524	-0.326509	3524	-0.00982322
		3523	0	3523	-0.77486	3523	-0.646774	3523	-0.336084	3523	-0.0170629
		3522	0	3522	-0.78938	3522	-0.658835	3522	-0.345086	3522	-0.0259275
		3521	0	3521	-0.8039	3521	-0.670969	3521	-0.353921	3521	-0.0352131
		3520	0	3520	-0.81842	3520	-0.683103	3520	-0.362078	3520	-0.0452682
		3519	0	3519	-0.83283	3519	-0.695131	3519	-0.369938	3519	-0.0553233
		3518	0	3518	-0.846958	3518	-0.706885	3518	-0.37703	3518	-0.0653784
		3517	0	3517	-0.860682	3517	-0.718055	3517	-0.383576	3517	-0.0750198
		3516	0	3516	-0.874024	3516	-0.728672	3516	-0.389605	3516	-0.0842705
		3515	0	3515	-0.886484	3515	-0.738721	3515	-0.394038	3515	-0.0923151
		3514	0	3514	-0.898649	3514	-0.74858	3514	-0.397939	3514	-0.099957
		3513	0	3513	-0.909655	3513	-0.757318	3513	-0.400443	3513	-0.105618
		3512	0	3512	-0.920383	3512	-0.765956	3512	-0.402847	3512	-0.110983
		3511	0	3511	-0.930194	3511	-0.774298	3511	-0.404975	3511	-0.115407
		3510	0	3510	-0.940005	3510	-0.783158	3510	-0.407426	3510	-0.119831
		3509	0	3509	-0.949816	3509	-0.792638	3509	-0.410263	3509	-0.124255
		3508	0	3508	-0.959898	3508	-0.802904	3508	-0.414326	3508	-0.129792
		3507	0	3507	-0.970101	3507	-0.813521	3507	-0.418936	3507	-0.135825
		3506	0	3506	-0.97994	3506	-0.825895	3506	-0.426176	3506	-0.144094
		3505	0	3505	-0.989815	3505	-0.838593	3505	-0.434026	3505	-0.152932
		3504	0	3504	-1.00002	3504	-0.852244	3504	-0.443955	3504	-0.163791
		3503	0	3503	-1.00975	3503	-0.865894	3503	-0.45459	3503	-0.175291
		3502	0	3502	-1.01878	3502	-0.879545	3502	-0.466293	3502	-0.187759
		3501	0	3501	-1.02706	3501	-0.892235	3501	-0.478445	3501	-0.200227
		3500	0	3500	-1.03491	3500	-0.904369	3500	-0.490857	3500	-0.212696
		3499	0	3499	-1.04139	3499	-0.914857	3499	-0.502038	3499	-0.224116
		3498	0	3498	-1.04755	3498	-0.92478	3498	-0.512847	3498	-0.235127
		3497	0	3497	-1.05265	3497	-0.931984	3497	-0.522068	3497	-0.243976
		3496	0	3496	-1.05789	3496	-0.938546	3496	-0.530566	3496	-0.252278
		3495	0	3495	-1.06338	3495	-0.943854	3495	-0.537659	3495	-0.259518
		3494	0	3494	-1.0691	3494	-0.948073	3494	-0.543936	3494	-0.265833
		3493	0	3493	-1.07499	3493	-0.951486	3493	-0.549611	3493	-0.271464
		3492	0	3492	-1.08183	3492	-0.955206	3492	-0.55471	3492	-0.276769
		3491	0	3491	-1.08894	3491	-0.959015	3491	-0.559691	3491	-0.282016
		3490	0	3490	-1.09718	3490	-0.963186	3490	-0.565011	3490	-0.287647
		3489	0	3489	-1.10576	3489	-0.967783	3489	-0.57043	3489	-0.293504
		3488	0	3488	-1.11517	3488	-0.973471	3488	-0.576104	3488	-0.299939
		3487	0	3487	-1.12459	3487	-0.979942	3487	-0.581961	3487	-0.306167
		3486	0	3486	-1.13401	3486	-0.987146	3486	-0.58799	3486	-0.3122
		3485	0	3485	-1.14313	3485	-0.995206	3485	-0.594019	3485	-0.317628
		3484	0	3484	-1.15216	3484	-1.00355	3484	-0.600048	3484	-0.322857
		3483	0	3483	-1.16041	3483	-1.01264	3483	-0.605376	3483	-0.327291
		3482	0	3482	-1.16865	3482	-1.02174	3482	-0.610538	3482	-0.331447
		3481	0	3481	-1.17689	3481	-1.03084	3481	-0.615148	3481	-0.334665
		3480	0	3480	-1.18513	3480	-1.03977	3480	-0.619109	3480	-0.33733
		3479	0	3479	-1.19338	3479	-1.04849	3479	-0.6223	3479	-0.339341
		3478	0	3478	-1.20107	3478	-1.05616	3478	-0.625246	3478	-0.341352
		3477	0	3477	-1.20853	3477	-1.06336	3477	-0.628083	3477	-0.343363
		3476	0	3476	-1.21562	3476	-1.06951	3476	-0.629603	3476	-0.345747
		3475	0	3475	-1.22223	3475	-1.07527	3475	-0.630963	3475	-0.348227
		3474	0	3474	-1.22655	3474	-1.07944	3474	-0.632027	3474	-0.351042
		3473	0	3473	-1.22993	3473	-1.0827	3473	-0.632666	3473	-0.354179
		3472	0	3472	-1.23189	3472	-1.08459	3472	-0.632666	3472	-0.357799
		3471	0	3471	-1.23186	3471	-1.08577	3471	-0.632215	3471	-0.361419
		3470	0	3470	-1.23068	3470	-1.08653	3470	-0.631506	3470	-0.365038
		3469	0	3469	-1.22711	3469	-1.08662	3469	-0.630797	3469	-0.369008
		3468	0	3468	-1.22314	3468	-1.08662	3468	-0.630088	3468	-0.37303
		3467	0	3467	-1.21883	3467	-1.08662	3467	-0.629378	3467	-0.377052
		3466	0	3466	-1.21491	3466	-1.08688	3466	-0.629032	3466	-0.381212
		3465	0	3465	-1.21177	3465	-1.08764	3465	-0.629387	3465	-0.385636
		3464	0	3464	-1.20977	3464	-1.08906	3464	-0.630764	3464	-0.390524
		3463	0	3463	-1.20859	3463	-1.09095	3463	-0.632892	3463	-0.395753
		3462	0	3462	-1.20932	3462	-1.09346	3462	-0.63646	3462	-0.401961
		3461	0	3461	-1.21057	3461	-1.09612	3461	-0.640445	3461	-0.408435
		3460	0	3460	-1.21332	3460	-1.09877	3460	-0.646119	3460	-0.415675
		3459	0	3459	-1.21618	3459	-1.10153	3459	-0.651893	3459	-0.423142
		3458	0	3458	-1.21932	3458	-1.10457	3458	-0.657922	3458	-0.431186
		3457	0	3457	-1.22205	3457	-1.10681	3457	-0.663767	3457	-0.43923
		3456	0	3456	-1.22441	3456	-1.10833	3456	-0.669441	3456	-0.447274
		3455	0	3455	-1.22558	3455	-1.10899	3455	-0.673512	3455	-0.454409
		3454	0	3454	-1.22636	3454	-1.10937	3454	-0.677058	3454	-0.461246
		3453	0	3453	-1.22521	3453	-1.10825	3453	-0.67885	3453	-0.465696
		3452	0	3452	-1.22376	3452	-1.10677	3452	-0.680146	3452	-0.469669
		3451	0	3451	-1.22141	3451	-1.10412	3451	-0.679791	3451	-0.472082
		3450	0	3450	-1.21942	3450	-1.10094	3450	-0.678947	3450	-0.4732
		3449	0	3449	-1.21785	3449	-1.09715	3449	-0.677528	3449	-0.472798
		3448	0	3448	-1.2171	3448	-1.09309	3448	-0.676357	3448	-0.471277
		3447	0	3447	-1.2167	3447	-1.08892	3447	-0.675293	3447	-0.469266
		3446	0	3446	-1.21777	3446	-1.0844	3446	-0.675879	3446	-0.466132
		3445	0	3445	-1.21901	3445	-1.07991	3445	-0.676883	3445	-0.462914
		3444	0	3444	-1.22058	3444	-1.07574	3444	-0.679366	3444	-0.459697
		3443	0	3443	-1.22231	3443	-1.07218	3443	-0.682703	3443	-0.456802
		3442	0	3442	-1.22427	3442	-1.06952	3442	-0.687313	3442	-0.454389
		3441	0	3441	-1.22574	3441	-1.06759	3441	-0.692375	3441	-0.453001
		3440	0	3440	-1.22691	3440	-1.06608	3440	-0.697695	3440	-0.452196
		3439	0	3439	-1.22741	3439	-1.06621	3439	-0.703014	3439	-0.452796
		3438	0	3438	-1.22771	3438	-1.06676	3438	-0.708257	3438	-0.453774
		3437	0	3437	-1.22732	3437	-1.06865	3437	-0.712867	3437	-0.456187
		3436	0	3436	-1.22693	3436	-1.07081	3436	-0.716869	3436	-0.459152
		3435	0	3435	-1.22654	3435	-1.07346	3435	-0.719706	3435	-0.463174
		3434	0	3434	-1.22683	3434	-1.07634	3434	-0.721722	3434	-0.467662
		3433	0	3433	-1.22761	3433	-1.07937	3433	-0.723141	3433	-0.472488
		3432	0	3432	-1.22967	3432	-1.08209	3432	-0.72427	3432	-0.477315
		3431	0	3431	-1.23207	3431	-1.08467	3431	-0.725299	3431	-0.482161
		3430	0	3430	-1.23521	3430	-1.08581	3430	-0.725654	3430	-0.48739
		3429	0	3429	-1.23846	3429	-1.08662	3429	-0.726211	3429	-0.492389
		3428	0	3428	-1.24199	3428	-1.08662	3428	-0.727274	3428	-0.496814
		3427	0	3427	-1.24511	3427	-1.08603	3427	-0.728154	3427	-0.501238
		3426	0	3426	-1.24786	3426	-1.08489	3426	-0.728863	3426	-0.505662
		3425	0	3425	-1.24972	3425	-1.08318	3425	-0.72984	3425	-0.509782
		3424	0	3424	-1.25129	3424	-1.08129	3424	-0.730904	3424	-0.513804
		3423	0	3423	-1.2513	3423	-1.07939	3423	-0.731617	3423	-0.517029
		3422	0	3422	-1.25094	3422	-1.07767	3422	-0.732085	3422	-0.520247
		3421	0	3421	-1.24937	3421	-1.07653	3421	-0.73173	3421	-0.523464
		3420	0	3420	-1.24726	3420	-1.07539	3420	-0.731048	3420	-0.52631
		3419	0	3419	-1.24451	3419	-1.07426	3419	-0.729984	3419	-0.528723
		3418	0	3418	-1.24095	3418	-1.07365	3418	-0.728425	3418	-0.530856
		3417	0	3417	-1.23702	3417	-1.07327	3417	-0.726652	3417	-0.532867
		3416	0	3416	-1.2331	3416	-1.07253	3416	-0.724548	3416	-0.533753
		3415	0	3415	-1.22911	3415	-1.07171	3415	-0.72248	3415	-0.534557
		3414	0	3414	-1.22479	3414	-1.07057	3414	-0.720707	3414	-0.535361
		3413	0	3413	-1.22031	3413	-1.06944	3413	-0.719506	3413	-0.535841
		3412	0	3412	-1.21561	3412	-1.0683	3412	-0.719152	3412	-0.535841
		3411	0	3411	-1.2109	3411	-1.06716	3411	-0.71925	3411	-0.536355
		3410	0	3410	-1.20619	3410	-1.06602	3410	-0.719605	3410	-0.53716
		3409	0	3409	-1.20114	3409	-1.06456	3409	-0.7212	3409	-0.538316
		3408	0	3408	-1.19608	3408	-1.06304	3408	-0.723012	3408	-0.539567
		3407	0	3407	-1.19137	3407	-1.06152	3407	-0.72514	3407	-0.541175
		3406	0	3406	-1.18652	3406	-1.05987	3406	-0.727268	3406	-0.543062
		3405	0	3405	-1.18142	3405	-1.05798	3405	-0.729396	3405	-0.545475
		3404	0	3404	-1.17609	3404	-1.0552	3404	-0.731112	3404	-0.547655
		3403	0	3403	-1.1706	3403	-1.05179	3403	-0.73253	3403	-0.549666
		3402	0	3402	-1.16446	3402	-1.04776	3402	-0.732791	3402	-0.551677
		3401	0	3401	-1.15814	3401	-1.04351	3401	-0.732718	3401	-0.553646
		3400	0	3400	-1.15108	3400	-1.03782	3400	-0.731299	3400	-0.554853
		3399	0	3399	-1.1439	3399	-1.03224	3399	-0.729677	3399	-0.555829
		3398	0	3398	-1.13645	3398	-1.02693	3398	-0.727549	3398	-0.556231
		3397	0	3397	-1.1292	3397	-1.02202	3397	-0.724866	3397	-0.556843
		3396	0	3396	-1.12213	3396	-1.01747	3396	-0.721674	3396	-0.557648
		3395	0	3395	-1.11566	3395	-1.01464	3395	-0.71902	3395	-0.558757
		3394	0	3394	-1.10939	3394	-1.01237	3394	-0.716537	3394	-0.559963
		3393	0	3393	-1.10467	3393	-1.01198	3393	-0.714759	3393	-0.562369
		3392	0	3392	-1.10041	3392	-1.01212	3392	-0.713392	3392	-0.564966
		3391	0	3391	-1.09766	3391	-1.01401	3391	-0.713392	3391	-0.568183
		3390	0	3390	-1.09564	3390	-1.01661	3390	-0.713885	3390	-0.571961
		3389	0	3389	-1.09446	3389	-1.02003	3389	-0.714949	3389	-0.576385
		3388	0	3388	-1.09411	3388	-1.02344	3388	-0.716509	3388	-0.581091
		3387	0	3387	-1.09411	3387	-1.02685	3387	-0.718283	3387	-0.585917
		3386	0	3386	-1.09448	3386	-1.0292	3386	-0.720056	3386	-0.590368
		3385	0	3385	-1.09467	3385	-1.03109	3385	-0.721648	3385	-0.594723
		3384	0	3384	-1.09388	3384	-1.03109	3384	-0.722357	3384	-0.598746
		3383	0	3383	-1.09262	3383	-1.03047	3383	-0.722635	3383	-0.602278
		3382	0	3382	-1.09066	3382	-1.02896	3382	-0.72228	3382	-0.605093
		3381	0	3381	-1.08794	3381	-1.02598	3381	-0.720788	3381	-0.607393
		3380	0	3380	-1.0848	3380	-1.02219	3380	-0.718661	3380	-0.609404
		3379	0	3379	-1.08029	3379	-1.01773	3379	-0.715289	3379	-0.611062
		3378	0	3378	-1.07549	3378	-1.01318	3378	-0.711743	3378	-0.612626
		3377	0	3377	-1.06999	3377	-1.00863	3377	-0.708197	3377	-0.613833
		3376	0	3376	-1.06423	3376	-1.00421	3376	-0.70465	3376	-0.615179
		3375	0	3375	-1.05795	3375	-1.00004	3375	-0.701104	3375	-0.616788
		3374	0	3374	-1.05144	3374	-0.995871	3374	-0.698178	3374	-0.618162
		3373	0	3373	-1.04477	3373	-0.9917	3373	-0.695695	3373	-0.619369
		3372	0	3372	-1.03778	3372	-0.98784	3372	-0.693793	3372	-0.620905
		3371	0	3371	-1.03065	3371	-0.984027	3371	-0.692058	3371	-0.622514
		3370	0	3370	-1.02241	3370	-0.979856	3370	-0.690994	3370	-0.624122
		3369	0	3369	-1.01406	3369	-0.975357	3369	-0.690033	3369	-0.625382
		3368	0	3368	-1.00542	3368	-0.970048	3368	-0.689323	3368	-0.625785
		3367	0	3367	-0.996583	3367	-0.964342	3367	-0.688428	3367	-0.625976
		3366	0	3366	-0.987557	3366	-0.958275	3366	-0.687364	3366	-0.625976
		3365	0	3365	-0.979128	3365	-0.951632	3365	-0.685762	3365	-0.624448
		3364	0	3364	-0.970887	3364	-0.944806	3364	-0.683988	3364	-0.622437
		3363	0	3363	-0.963818	3363	-0.936849	3363	-0.681156	3363	-0.619225
		3362	0	3362	-0.957116	3362	-0.928886	3362	-0.678237	3362	-0.615729
		3361	0	3361	-0.951622	3361	-0.920923	3361	-0.675046	3361	-0.611304
		3360	0	3360	-0.94686	3360	-0.91296	3360	-0.671689	3360	-0.606318
		3359	0	3359	-0.942935	3359	-0.904997	3359	-0.668142	3359	-0.600687
		3358	0	3358	-0.939837	3358	-0.897566	3358	-0.664845	3358	-0.595056
		3357	0	3357	-0.93709	3357	-0.890362	3357	-0.661653	3357	-0.589425
		3356	0	3356	-0.934711	3356	-0.884578	3356	-0.659126	3356	-0.584548
		3355	0	3355	-0.932289	3355	-0.879217	3355	-0.656705	3355	-0.57986
		3354	0	3354	-0.929542	3354	-0.875426	3354	-0.654577	3354	-0.575838
		3353	0	3353	-0.926635	3353	-0.872407	3353	-0.652593	3353	-0.572472
		3352	0	3352	-0.923495	3352	-0.870511	3352	-0.65082	3352	-0.570059
		3351	0	3351	-0.920356	3351	-0.869835	3351	-0.649275	3351	-0.568939
		3350	0	3350	-0.917216	3350	-0.869835	3350	-0.647857	3350	-0.568537
		3349	0	3349	-0.914422	3349	-0.871834	3349	-0.647061	3349	-0.568842
		3348	0	3348	-0.911719	3348	-0.874152	3348	-0.646393	3348	-0.56929
		3347	0	3347	-0.909365	3347	-0.876806	3347	-0.646038	3347	-0.570094
		3346	0	3346	-0.90701	3346	-0.879593	3346	-0.645807	3346	-0.570899
		3345	0	3345	-0.904656	3345	-0.882626	3345	-0.645807	3345	-0.571703
		3344	0	3344	-0.902301	3344	-0.884995	3344	-0.6456	3344	-0.572507
		3343	0	3343	-0.899947	3343	-0.886891	3343	-0.645245	3343	-0.573312
		3342	0	3342	-0.896626	3342	-0.886609	3342	-0.644891	3342	-0.573126
		3341	0	3341	-0.893029	3341	-0.885703	3341	-0.644477	3341	-0.572679
		3340	0	3340	-0.88832	3340	-0.88229	3340	-0.643058	3340	-0.571473
		3339	0	3339	-0.883268	3339	-0.878215	3339	-0.64133	3339	-0.570149
		3338	0	3338	-0.877381	3338	-0.872528	3338	-0.638847	3338	-0.56854
		3337	0	3337	-0.871082	3337	-0.865842	3337	-0.635805	3337	-0.56672
		3336	0	3336	-0.86441	3336	-0.858258	3336	-0.632259	3336	-0.564709
		3335	0	3335	-0.857739	3335	-0.850096	3335	-0.628172	3335	-0.562698
		3334	0	3334	-0.851068	3334	-0.841754	3334	-0.623916	3334	-0.560687
		3333	0	3333	-0.845571	3333	-0.834169	3333	-0.619307	3333	-0.559077
		3332	0	3332	-0.840442	3332	-0.827026	3332	-0.614862	3332	-0.557749
		3331	0	3331	-0.836518	3331	-0.821338	3331	-0.610961	3331	-0.557347
		3330	0	3330	-0.833145	3330	-0.816361	3330	-0.607392	3330	-0.557321
		3329	0	3329	-0.830398	3329	-0.81219	3329	-0.6042	3329	-0.557723
		3328	0	3328	-0.827927	3328	-0.809353	3328	-0.602006	3328	-0.559823
		3327	0	3327	-0.825572	3327	-0.807078	3327	-0.600233	3327	-0.562639
		3326	0	3326	-0.822481	3326	-0.806227	3326	-0.599792	3326	-0.566587
		3325	0	3325	-0.819136	3325	-0.805534	3325	-0.599623	3325	-0.57089
		3324	0	3324	-0.814819	3324	-0.805155	3324	-0.600332	3324	-0.576521
		3323	0	3323	-0.809698	3323	-0.804776	3323	-0.601478	3323	-0.582481
		3322	0	3322	-0.803419	3322	-0.804397	3322	-0.603251	3322	-0.588917
		3321	0	3321	-0.796634	3321	-0.803773	3321	-0.605482	3321	-0.595352
		3320	0	3320	-0.78957	3320	-0.803015	3320	-0.607964	3320	-0.601787
		3319	0	3319	-0.782852	3319	-0.801922	3319	-0.611071	3319	-0.60716
		3318	0	3318	-0.776409	3318	-0.800785	3318	-0.614304	3318	-0.612248
		3317	0	3317	-0.7717	3317	-0.799647	3317	-0.61785	3317	-0.61627
		3316	0	3316	-0.768094	3316	-0.79851	3316	-0.621521	3316	-0.619868
		3315	0	3315	-0.766524	3315	-0.797372	3315	-0.625422	3315	-0.622684
		3314	0	3314	-0.766337	3314	-0.796457	3314	-0.629531	3314	-0.624791
		3313	0	3313	-0.767121	3313	-0.795699	3313	-0.633787	3313	-0.6264
		3312	0	3312	-0.769843	3312	-0.795564	3312	-0.638334	3312	-0.627678
		3311	0	3311	-0.77305	3311	-0.795586	3311	-0.642904	3311	-0.628908
		3310	0	3310	-0.777367	3310	-0.795965	3310	-0.646805	3310	-0.630516
		3309	0	3309	-0.781453	3309	-0.796567	3309	-0.650602	3309	-0.632243
		3308	0	3308	-0.784985	3308	-0.797704	3308	-0.654148	3308	-0.634254
		3307	0	3307	-0.787687	3307	-0.799243	3307	-0.656757	3307	-0.63669
		3306	0	3306	-0.789649	3306	-0.801139	3306	-0.65853	3306	-0.639506
		3305	0	3305	-0.790412	3305	-0.803035	3305	-0.65922	3305	-0.642629
		3304	0	3304	-0.790805	3304	-0.80493	3304	-0.659574	3304	-0.645846
		3303	0	3303	-0.790021	3303	-0.807584	3303	-0.658157	3303	-0.649064
		3302	0	3302	-0.788959	3302	-0.81006	3302	-0.656405	3302	-0.652093
		3301	0	3301	-0.786997	3301	-0.811956	3301	-0.653568	3301	-0.654506
		3300	0	3300	-0.78485	3300	-0.813674	3300	-0.650064	3300	-0.656162
		3299	0	3299	-0.782496	3299	-0.815191	3299	-0.645808	3299	-0.656967
		3298	0	3298	-0.779864	3298	-0.815102	3298	-0.641052	3298	-0.656352
		3297	0	3297	-0.777117	3297	-0.814344	3297	-0.636087	3297	-0.655146
		3296	0	3296	-0.773262	3296	-0.811801	3296	-0.630789	3296	-0.652047
		3295	0	3295	-0.7692	3295	-0.808745	3295	-0.625469	3295	-0.648616
		3294	0	3294	-0.764491	3294	-0.803816	3294	-0.62015	3294	-0.644192
		3293	0	3293	-0.759297	3293	-0.798574	3293	-0.615122	3293	-0.639271
		3292	0	3292	-0.75341	3292	-0.792886	3292	-0.610512	3292	-0.63364
		3291	0	3291	-0.746762	3291	-0.786953	3291	-0.606131	3291	-0.628269
		3290	0	3290	-0.739698	3290	-0.780886	3290	-0.601876	3290	-0.62304
		3289	0	3289	-0.732288	3289	-0.775489	3289	-0.598872	3289	-0.618522
		3288	0	3288	-0.724878	3288	-0.770404	3288	-0.596161	3288	-0.614193
		3287	0	3287	-0.717814	3287	-0.766992	3287	-0.594388	3287	-0.610573
		3286	0	3286	-0.710889	3286	-0.764115	3286	-0.592865	3286	-0.607664
		3285	0	3285	-0.704218	3285	-0.762219	3285	-0.591802	3285	-0.606055
		3284	0	3284	-0.69824	3284	-0.760547	3284	-0.591155	3284	-0.605157
		3283	0	3283	-0.692746	3283	-0.75903	3283	-0.590801	3283	-0.604755
		3282	0	3282	-0.687576	3282	-0.7572	3282	-0.590446	3282	-0.605679
		3281	0	3281	-0.682474	3281	-0.755191	3281	-0.590091	3281	-0.60691
		3280	0	3280	-0.677372	3280	-0.751399	3280	-0.589737	3280	-0.608518
		3279	0	3279	-0.672271	3279	-0.747048	3279	-0.589173	3279	-0.610365
		3278	0	3278	-0.667169	3278	-0.74136	3278	-0.588109	3278	-0.612778
		3277	0	3277	-0.661651	3277	-0.734465	3277	-0.587045	3277	-0.615404
		3276	0	3276	-0.655765	3276	-0.726502	3276	-0.585981	3276	-0.61822
		3275	0	3275	-0.649878	3275	-0.717668	3275	-0.584646	3275	-0.621343
		3274	0	3274	-0.643992	3274	-0.708569	3274	-0.583229	3274	-0.624562
		3273	0	3273	-0.638106	3273	-0.700226	3273	-0.582874	3273	-0.628584
		3272	0	3272	-0.632591	3272	-0.692244	3272	-0.582771	3272	-0.632702
		3271	0	3271	-0.628274	3271	-0.685418	3271	-0.583481	3271	-0.637126
		3270	0	3270	-0.624514	3270	-0.680205	3270	-0.58486	3270	-0.64155
		3269	0	3269	-0.621374	3269	-0.676792	3269	-0.586988	3269	-0.645974
		3268	0	3268	-0.619623	3268	-0.675795	3268	-0.590621	3268	-0.650968
		3267	0	3267	-0.618446	3267	-0.675795	3267	-0.594877	3267	-0.656196
		3266	0	3266	-0.619119	3266	-0.678655	3266	-0.60047	3266	-0.661425
		3265	0	3265	-0.620044	3265	-0.682095	3265	-0.606271	3265	-0.666654
		3264	0	3264	-0.621614	3264	-0.687404	3264	-0.612654	3264	-0.671882
		3263	0	3263	-0.623509	3263	-0.693026	3263	-0.618891	3263	-0.676778
		3262	0	3262	-0.625863	3262	-0.699093	3262	-0.62492	3262	-0.681202
		3261	0	3261	-0.627963	3261	-0.704668	3261	-0.630488	3261	-0.685627
		3260	0	3260	-0.629925	3260	-0.709976	3260	-0.635808	3260	-0.690051
		3259	0	3259	-0.631193	3259	-0.713943	3259	-0.639244	3259	-0.694119
		3258	0	3258	-0.632181	3258	-0.717461	3258	-0.642266	3258	-0.698045
		3257	0	3257	-0.631789	3257	-0.718978	3257	-0.644039	3257	-0.701262
		3256	0	3256	-0.630838	3256	-0.719686	3256	-0.645181	3256	-0.704337
		3255	0	3255	-0.628876	3255	-0.718927	3255	-0.645181	3255	-0.707152
		3254	0	3254	-0.626218	3254	-0.717273	3254	-0.644762	3254	-0.70973
		3253	0	3253	-0.623079	3253	-0.714997	3253	-0.644053	3253	-0.712143
		3252	0	3252	-0.619291	3252	-0.711782	3252	-0.64393	3252	-0.713892
		3251	0	3251	-0.615366	3251	-0.708393	3251	-0.643974	3251	-0.715525
		3250	0	3250	-0.611442	3250	-0.70536	3250	-0.644683	3250	-0.717536
		3249	0	3249	-0.607635	3249	-0.702664	3249	-0.646025	3249	-0.719547
		3248	0	3248	-0.604103	3248	-0.700768	3248	-0.648862	3248	-0.721558
		3247	0	3247	-0.601198	3247	-0.69968	3247	-0.652455	3247	-0.723784
		3246	0	3246	-0.598843	3246	-0.699301	3246	-0.65671	3246	-0.726197
		3245	0	3245	-0.597393	3245	-0.700087	3245	-0.662055	3245	-0.729537
		3244	0	3244	-0.596217	3244	-0.701228	3244	-0.667728	3244	-0.733161
		3243	0	3243	-0.595432	3243	-0.703504	3243	-0.673048	3243	-0.737987
		3242	0	3242	-0.594741	3242	-0.705779	3242	-0.678283	3242	-0.743102
		3241	0	3241	-0.594349	3241	-0.708054	3241	-0.683247	3241	-0.749135
		3240	0	3240	-0.593584	3240	-0.709969	3240	-0.687539	3240	-0.75555
		3239	0	3239	-0.592407	3239	-0.711486	3239	-0.691086	3239	-0.762387
		3238	0	3238	-0.590394	3238	-0.712195	3238	-0.693374	3238	-0.769225
		3237	0	3237	-0.588039	3237	-0.712574	3237	-0.695147	3237	-0.776062
		3236	0	3236	-0.584943	3236	-0.712237	3236	-0.695914	3236	-0.7829
		3235	0	3235	-0.581662	3235	-0.711789	3235	-0.696496	3235	-0.789592
		3234	0	3234	-0.577738	3234	-0.711031	3234	-0.696496	3234	-0.795625
		3233	0	3233	-0.57365	3233	-0.71043	3233	-0.696496	3233	-0.800821
		3232	0	3232	-0.569333	3232	-0.710051	3232	-0.696496	3232	-0.804844
		3231	0	3231	-0.564505	3231	-0.709672	3231	-0.696727	3231	-0.807818
		3230	0	3230	-0.559404	3230	-0.709293	3230	-0.697081	3230	-0.810231
		3229	0	3229	-0.554302	3229	-0.70925	3229	-0.697121	3229	-0.810861
		3228	0	3228	-0.549153	3228	-0.709203	3228	-0.697165	3228	-0.811066
		3227	0	3227	-0.543659	3227	-0.708824	3227	-0.697519	3227	-0.80986
		3226	0	3226	-0.538024	3226	-0.708174	3226	-0.697747	3226	-0.808365
		3225	0	3225	-0.532138	3225	-0.707036	3225	-0.697747	3225	-0.806354
		3224	0	3224	-0.526019	3224	-0.705224	3224	-0.697537	3224	-0.804105
		3223	0	3223	-0.51974	3223	-0.702949	3223	-0.697182	3223	-0.801691
		3222	0	3222	-0.514111	3222	-0.699731	3222	-0.697121	3222	-0.799945
		3221	0	3221	-0.508642	3221	-0.696319	3221	-0.697121	3221	-0.798413
		3220	0	3220	-0.503541	3220	-0.692906	3220	-0.697121	3220	-0.798011
		3219	0	3219	-0.499026	3219	-0.689607	3219	-0.697334	3219	-0.79809
		3218	0	3218	-0.495887	3218	-0.686573	3218	-0.698043	3218	-0.799297
		3217	0	3217	-0.493377	3217	-0.684148	3217	-0.698942	3217	-0.801148
		3216	0	3216	-0.491415	3216	-0.682252	3216	-0.700006	3216	-0.803562
		3215	0	3215	-0.489755	3215	-0.681232	3215	-0.70107	3215	-0.806594
		3214	0	3214	-0.488187	3214	-0.680474	3214	-0.70213	3214	-0.809812
		3213	0	3213	-0.48701	3213	-0.679716	3213	-0.702484	3213	-0.81303
		3212	0	3212	-0.485455	3212	-0.678957	3212	-0.702668	3212	-0.81615
		3211	0	3211	-0.482708	3211	-0.678199	3211	-0.702313	3211	-0.818966
		3210	0	3210	-0.479213	3210	-0.677079	3210	-0.70179	3210	-0.82159
		3209	0	3209	-0.474896	3209	-0.675563	3209	-0.701081	3209	-0.824003
		3208	0	3208	-0.469742	3208	-0.673506	3208	-0.699866	3208	-0.826416
		3207	0	3207	-0.464247	3207	-0.671231	3207	-0.698448	3207	-0.828829
		3206	0	3206	-0.45801	3206	-0.668597	3206	-0.697365	3206	-0.831623
		3205	0	3205	-0.451731	3205	-0.666012	3205	-0.696496	3205	-0.834439
		3204	0	3204	-0.445452	3204	-0.663737	3204	-0.696496	3204	-0.837254
		3203	0	3203	-0.43983	3203	-0.661461	3203	-0.69694	3203	-0.840238
		3202	0	3202	-0.435121	3202	-0.659186	3202	-0.698004	3202	-0.843456
		3201	0	3201	-0.431181	3201	-0.657407	3201	-0.699068	3201	-0.84641
		3200	0	3200	-0.427649	3200	-0.65589	3200	-0.700132	3200	-0.849226
		3199	0	3199	-0.424815	3199	-0.654373	3199	-0.701196	3199	-0.850969
		3198	0	3198	-0.42197	3198	-0.652715	3198	-0.701995	3198	-0.852378
		3197	0	3197	-0.418438	3197	-0.650061	3197	-0.700932	3197	-0.852378
		3196	0	3196	-0.414624	3196	-0.646725	3196	-0.69923	3196	-0.851799
		3195	0	3195	-0.410307	3195	-0.642174	3195	-0.696393	3195	-0.85019
		3194	0	3194	-0.404823	3194	-0.636496	3194	-0.692289	3194	-0.847863
		3193	0	3193	-0.398544	3193	-0.63005	3193	-0.687325	3193	-0.845048
		3192	0	3192	-0.390962	3192	-0.622974	3192	-0.681476	3192	-0.841898
		3191	0	3191	-0.383087	3191	-0.615794	3191	-0.675424	3191	-0.838654
		3190	0	3190	-0.374846	3190	-0.608969	3190	-0.669041	3190	-0.835034
		3189	0	3189	-0.36696	3189	-0.602487	3189	-0.662871	3189	-0.831536
		3188	0	3188	-0.359896	3188	-0.596799	3188	-0.657197	3188	-0.828318
		3187	0	3187	-0.353464	3187	-0.592129	3187	-0.652474	3187	-0.825748
		3186	0	3186	-0.347578	3186	-0.588337	3186	-0.648573	3186	-0.823737
		3185	0	3185	-0.34351	3185	-0.585423	3185	-0.645768	3185	-0.821726
		3184	0	3184	-0.339993	3184	-0.582778	3184	-0.643293	3184	-0.819718
		3183	0	3183	-0.338423	3183	-0.581261	3183	-0.641875	3183	-0.818109
		3182	0	3182	-0.337044	3182	-0.579468	3182	-0.640715	3182	-0.8165
		3181	0	3181	-0.336259	3181	-0.576814	3181	-0.64036	3181	-0.814892
		3180	0	3180	-0.33585	3180	-0.573796	3180	-0.639836	3180	-0.813475
		3179	0	3179	-0.33585	3179	-0.570384	3179	-0.639127	3179	-0.812269
		3178	0	3178	-0.33557	3178	-0.565618	3178	-0.638417	3178	-0.811062
		3177	0	3177	-0.335177	3177	-0.560309	3177	-0.637708	3177	-0.809855
		3176	0	3176	-0.33404	3176	-0.553921	3176	-0.636662	3176	-0.809412
		3175	0	3175	-0.332645	3175	-0.547475	3175	-0.635533	3175	-0.809084
		3174	0	3174	-0.33029	3174	-0.541028	3174	-0.634114	3174	-0.809084
		3173	0	3173	-0.327606	3173	-0.534742	3173	-0.632547	3173	-0.809084
		3172	0	3172	-0.324467	3172	-0.528675	3172	-0.630774	3172	-0.809084
		3171	0	3171	-0.320298	3171	-0.523353	3171	-0.628768	3171	-0.808821
		3170	0	3170	-0.315589	3170	-0.518424	3170	-0.62664	3170	-0.808419
		3169	0	3169	-0.309831	3169	-0.51417	3169	-0.624512	3169	-0.807658
		3168	0	3168	-0.303796	3168	-0.510143	3168	-0.622295	3168	-0.806701
		3167	0	3167	-0.296732	3167	-0.507109	3167	-0.619458	3167	-0.80469
		3166	0	3166	-0.289669	3166	-0.504076	3166	-0.616749	3166	-0.802679
		3165	0	3165	-0.282605	3165	-0.501042	3165	-0.614267	3165	-0.800668
		3164	0	3164	-0.275541	3164	-0.498009	3164	-0.611996	3164	-0.798657
		3163	0	3163	-0.268478	3163	-0.494975	3163	-0.609868	3163	-0.796646
		3162	0	3162	-0.262721	3162	-0.491311	3162	-0.608626	3162	-0.795305
		3161	0	3161	-0.25736	3161	-0.487493	3161	-0.607586	3161	-0.794126
		3160	0	3160	-0.253828	3160	-0.483322	3160	-0.606877	3160	-0.793321
		3159	0	3159	-0.250654	3159	-0.479036	3159	-0.606383	3159	-0.792395
		3158	0	3158	-0.248299	3158	-0.474486	3158	-0.606383	3158	-0.791188
		3157	0	3157	-0.246156	3157	-0.469731	3157	-0.606001	3157	-0.789765
		3156	0	3156	-0.244194	3156	-0.464802	3156	-0.605292	3156	-0.788156
		3155	0	3155	-0.241928	3155	-0.459285	3155	-0.603484	3155	-0.785302
		3154	0	3154	-0.239554	3154	-0.453594	3154	-0.601343	3154	-0.782072
		3153	0	3153	-0.235238	3153	-0.447527	3153	-0.597796	3153	-0.777648
		3152	0	3152	-0.230536	3152	-0.44146	3152	-0.593815	3152	-0.773027
		3151	0	3151	-0.22465	3151	-0.435393	3151	-0.588496	3151	-0.767798
		3150	0	3150	-0.218009	3150	-0.429508	3150	-0.582836	3150	-0.762763
		3149	0	3149	-0.210553	3149	-0.42382	3149	-0.576807	3149	-0.757936
		3148	0	3148	-0.203097	3148	-0.419218	3148	-0.571032	3148	-0.753686
		3147	0	3147	-0.195641	3147	-0.415047	3147	-0.565358	3147	-0.749664
		3146	0	3146	-0.189305	3146	-0.412319	3146	-0.560696	3146	-0.747555
		3145	0	3145	-0.183465	3145	-0.410019	3145	-0.556417	3145	-0.745769
		3144	0	3144	-0.179541	3144	-0.409261	3144	-0.553579	3144	-0.744965
		3143	0	3143	-0.176611	3143	-0.408822	3143	-0.551191	3143	-0.7445
		3142	0	3142	-0.175041	3142	-0.408822	3142	-0.549418	3142	-0.7445
		3141	0	3141	-0.173987	3141	-0.408822	3141	-0.547878	3141	-0.743971
		3140	0	3140	-0.173202	3140	-0.408822	3140	-0.54646	3140	-0.743166
		3139	0	3139	-0.172418	3139	-0.408145	3139	-0.545041	3139	-0.740925
		3138	0	3138	-0.171431	3138	-0.407241	3138	-0.543441	3138	-0.738306
		3137	0	3137	-0.169077	3137	-0.405345	3137	-0.540603	3137	-0.734284
		3136	0	3136	-0.166008	3136	-0.403035	3136	-0.53725	3136	-0.729823
		3135	0	3135	-0.161692	3135	-0.400002	3135	-0.532995	3135	-0.724594
		3134	0	3134	-0.156434	3134	-0.396741	3134	-0.528314	3134	-0.719124
		3133	0	3133	-0.150548	3133	-0.393328	3133	-0.523349	3133	-0.713493
		3132	0	3132	-0.144006	3132	-0.389916	3132	-0.518089	3132	-0.708534
		3131	0	3131	-0.13739	3131	-0.386529	3131	-0.512843	3131	-0.70382
		3130	0	3130	-0.131504	3130	-0.383496	3130	-0.508588	3130	-0.700603
		3129	0	3129	-0.126097	3129	-0.380578	3129	-0.504549	3129	-0.697876
		3128	0	3128	-0.0660628	3128	-0.383774	3128	-0.534836	3128	-0.735323
		3127	0	3127	-0.0637048	3127	-0.381566	3127	-0.536366	3127	-0.738266
		3126	0	3126	-0.0631546	3126	-0.379204	3126	-0.539469	3126	-0.741693
		3125	0	3125	-0.0645555	3125	-0.376548	3125	-0.543909	3125	-0.744761
		3124	0	3124	-0.0666218	3124	-0.373866	3124	-0.548636	3124	-0.747591
		3123	0	3123	-0.0701624	3123	-0.371529	3123	-0.553216	3123	-0.749506
		3122	0	3122	-0.0733476	3122	-0.369197	3122	-0.556827	3122	-0.750477
		3121	0	3121	-0.0760649	3121	-0.366683	3121	-0.559341	3121	-0.750464
		3120	0	3120	-0.0771997	3120	-0.364	3120	-0.558864	3120	-0.74865
		3119	0	3119	-0.0774462	3119	-0.361106	3119	-0.557155	3119	-0.746042
		3118	0	3118	-0.0755179	3118	-0.357516	3118	-0.55249	3118	-0.742199
		3117	0	3117	-0.0726089	3117	-0.353139	3117	-0.54645	3117	-0.738244
		3116	0	3116	-0.0685236	3116	-0.348529	3116	-0.53931	3116	-0.733996
		3115	0	3115	-0.0640589	3115	-0.342796	3115	-0.531429	3115	-0.730069
		3114	0	3114	-0.0596239	3114	-0.337052	3114	-0.523904	3114	-0.726394
		3113	0	3113	-0.0556867	3113	-0.330989	3113	-0.517277	3113	-0.724162
		3112	0	3112	-0.0528967	3112	-0.325478	3112	-0.511999	3112	-0.722872
		3111	0	3111	-0.0508577	3111	-0.320364	3111	-0.507889	3111	-0.722256
		3110	0	3110	-0.0506884	3110	-0.316941	3110	-0.506095	3110	-0.72298
		3109	0	3109	-0.0516147	3109	-0.314674	3109	-0.505124	3109	-0.724197
		3108	0	3108	-0.053769	3108	-0.314472	3108	-0.505514	3108	-0.72595
		3107	0	3107	-0.0567507	3107	-0.315844	3107	-0.506761	3107	-0.727379
		3106	0	3106	-0.0601541	3106	-0.3183	3106	-0.508533	3106	-0.728598
		3105	0	3105	-0.0631018	3105	-0.321624	3105	-0.510005	3105	-0.728882
		3104	0	3104	-0.0657273	3104	-0.325122	3104	-0.51108	3104	-0.728915
		3103	0	3103	-0.067361	3103	-0.328695	3103	-0.511188	3103	-0.727778
		3102	0	3102	-0.0682993	3102	-0.331121	3102	-0.510634	3102	-0.72576
		3101	0	3101	-0.0686533	3101	-0.332875	3101	-0.509572	3101	-0.723081
		3100	0	3100	-0.0676088	3100	-0.332717	3100	-0.507819	3100	-0.71962
		3099	0	3099	-0.066066	3099	-0.331879	3099	-0.505886	3099	-0.716016
		3098	0	3098	-0.0635193	3098	-0.329658	3098	-0.503585	3098	-0.712134
		3097	0	3097	-0.0603842	3097	-0.326299	3097	-0.501384	3097	-0.708256
		3096	0	3096	-0.0568308	3096	-0.322132	3096	-0.499129	3096	-0.704225
		3095	0	3095	-0.05272	3095	-0.317227	3095	-0.496929	3095	-0.700625
		3094	0	3094	-0.0486598	3094	-0.312168	3094	-0.494658	3094	-0.697203
		3093	0	3093	-0.0443855	3093	-0.306497	3093	-0.49194	3093	-0.693706
		3092	0	3092	-0.040479	3092	-0.30105	3092	-0.489046	3092	-0.690685
		3091	0	3091	-0.0362775	3091	-0.295603	3091	-0.485622	3091	-0.687654
		3090	0	3090	-0.0333087	3090	-0.290844	3090	-0.482298	3090	-0.685253
		3089	0	3089	-0.0307923	3089	-0.286401	3089	-0.478815	3089	-0.683008
		3088	0	3088	-0.0290776	3088	-0.282891	3088	-0.47521	3088	-0.681326
		3087	0	3087	-0.0278046	3087	-0.280163	3087	-0.471872	3087	-0.679907
		3086	0	3086	-0.0272893	3086	-0.278265	3086	-0.468851	3086	-0.678754
		3085	0	3085	-0.0271117	3085	-0.277427	3085	-0.466592	3085	-0.677815
		3084	0	3084	-0.0273286	3084	-0.27729	3084	-0.464623	3084	-0.676791
		3083	0	3083	-0.0275855	3083	-0.277769	3083	-0.462885	3083	-0.675723
		3082	0	3082	-0.0272995	3082	-0.278841	3082	-0.461424	3082	-0.67477
		3081	0	3081	-0.0270602	3081	-0.279907	3081	-0.460181	3081	-0.673783
		3080	0	3080	-0.0262498	3080	-0.281218	3080	-0.458997	3080	-0.672401
		3079	0	3079	-0.0250864	3079	-0.282103	3079	-0.457654	3079	-0.670929
		3078	0	3078	-0.0234398	3078	-0.282594	3078	-0.455963	3078	-0.669159
		3077	0	3077	-0.0216332	3077	-0.282146	3077	-0.454155	3077	-0.667575
		3076	0	3076	-0.0198461	3076	-0.281631	3076	-0.452304	3076	-0.666037
		3075	0	3075	-0.0186175	3075	-0.280695	3075	-0.450284	3075	-0.664817
		3074	0	3074	-0.0177676	3074	-0.279737	3074	-0.448692	3074	-0.66418
		3073	0	3073	-0.0173751	3073	-0.278562	3073	-0.447381	3073	-0.663979
		3072	0	3072	-0.018146	3072	-0.2777	3072	-0.446819	3072	-0.664289
		3071	0	3071	-0.0193792	3071	-0.276952	3071	-0.446575	3071	-0.664821
		3070	0	3070	-0.0218747	3070	-0.27708	3070	-0.447307	3070	-0.665905
		3069	0	3069	-0.0244712	3069	-0.277305	3069	-0.448295	3069	-0.667031
		3068	0	3068	-0.0271757	3068	-0.277635	3068	-0.449428	3068	-0.668128
		3067	0	3067	-0.0295345	3067	-0.277861	3067	-0.450993	3067	-0.668829
		3066	0	3066	-0.0316427	3066	-0.278036	3066	-0.452496	3066	-0.669164
		3065	0	3065	-0.0327309	3065	-0.277638	3065	-0.453287	3065	-0.668631
		3064	0	3064	-0.0331313	3064	-0.276812	3064	-0.453627	3064	-0.667503
		3063	0	3063	-0.0329223	3063	-0.275044	3063	-0.453341	3063	-0.665855
		3062	0	3062	-0.0319961	3062	-0.273133	3062	-0.452084	3062	-0.663623
		3061	0	3061	-0.030951	3061	-0.270877	3061	-0.450438	3061	-0.661635
		3060	0	3060	-0.0298104	3060	-0.268852	3060	-0.448058	3060	-0.659599
		3059	0	3059	-0.0290246	3059	-0.266839	3059	-0.445449	3059	-0.658105
		3058	0	3058	-0.028761	3058	-0.264919	3058	-0.442753	3058	-0.656952
		3057	0	3057	-0.0300375	3057	-0.263895	3057	-0.440322	3057	-0.656806
		3056	0	3056	-0.0318884	3056	-0.263259	3056	-0.438384	3056	-0.657221
		3055	0	3055	-0.034986	3055	-0.262979	3055	-0.436896	3055	-0.658389
		3054	0	3054	-0.0387671	3054	-0.263083	3054	-0.43606	3054	-0.659726
		3053	0	3053	-0.0432535	3053	-0.263279	3053	-0.435705	3053	-0.661082
		3052	0	3052	-0.0482362	3052	-0.26318	3052	-0.436392	3052	-0.662569
		3051	0	3051	-0.0528277	3051	-0.262779	3051	-0.437035	3051	-0.663518
		3050	0	3050	-0.0568248	3050	-0.261868	3050	-0.437837	3050	-0.664038
		3049	0	3049	-0.0596816	3049	-0.260468	3049	-0.43832	3049	-0.663627
		3048	0	3048	-0.0617974	3048	-0.258724	3048	-0.438767	3048	-0.662901
		3047	0	3047	-0.0619282	3047	-0.256432	3047	-0.438317	3047	-0.661158
		3046	0	3046	-0.0613521	3046	-0.254141	3046	-0.437508	3046	-0.659185
		3045	0	3045	-0.0592747	3045	-0.251804	3045	-0.435854	3045	-0.656732
		3044	0	3044	-0.0565174	3044	-0.24944	3044	-0.433921	3044	-0.654221
		3043	0	3043	-0.053382	3043	-0.247078	3043	-0.431855	3043	-0.651715
		3042	0	3042	-0.0500018	3042	-0.244837	3042	-0.429346	3042	-0.649128
		3041	0	3041	-0.0466296	3041	-0.242391	3041	-0.426954	3041	-0.646558
		3040	0	3040	-0.0430762	3040	-0.239398	3040	-0.424853	3040	-0.644215
		3039	0	3039	-0.0398191	3039	-0.236195	3039	-0.42313	3039	-0.641934
		3038	0	3038	-0.0365072	3038	-0.232984	3038	-0.421606	3038	-0.639792
		3037	0	3037	-0.0230496	3037	-0.240365	3037	-0.459292	3037	-0.698294
		3036	0	3036	-0.0188958	3036	-0.233758	3036	-0.457805	3036	-0.694009
		3035	0	3035	-0.0155514	3035	-0.226891	3035	-0.457049	3035	-0.689725
		3034	0	3034	-0.0124989	3034	-0.220589	3034	-0.457085	3034	-0.685739
		3033	0	3033	-0.00957254	3033	-0.214597	3033	-0.457415	3033	-0.681901
		3032	0	3032	-0.00664619	3032	-0.210153	3032	-0.45666	3032	-0.678473
		3031	0	3031	-0.00404198	3031	-0.2068	3031	-0.455613	3031	-0.675376
		3030	0	3030	-0.00195174	3030	-0.205184	3030	-0.454102	3030	-0.672805
		3029	0	3029	-0.000470875	3029	-0.205335	3029	-0.451765	3029	-0.671171
		3028	0	3028	0.000692474	3028	-0.206318	3028	-0.44912	3028	-0.669917
		3027	0	3027	0.000692474	3027	-0.209549	3027	-0.446476	3027	-0.66906
		3026	0	3026	-3.08709e-06	3026	-0.213117	3026	-0.444145	3026	-0.668737
		3025	0	3025	-0.00167528	3025	-0.217156	3025	-0.442257	3025	-0.669166
		3024	0	3024	-0.00398251	3024	-0.221503	3024	-0.441228	3024	-0.669594
		3023	0	3023	-0.00653389	3023	-0.225821	3023	-0.440629	3023	-0.670023
		3022	0	3022	-0.00946023	3022	-0.229052	3022	-0.441384	3022	-0.670451
		3021	0	3021	-0.0118264	3021	-0.231562	3021	-0.442477	3021	-0.670688
		3020	0	3020	-0.0134986	3020	-0.233178	3020	-0.443988	3020	-0.670688
		3019	0	3019	-0.0145102	3019	-0.233517	3019	-0.444902	3019	-0.670011
		3018	0	3018	-0.0151785	3018	-0.233247	3018	-0.445405	3018	-0.669097
		3017	0	3017	-0.0147605	3017	-0.231227	3017	-0.444272	3017	-0.667812
		3016	0	3016	-0.0137438	3016	-0.228436	3016	-0.442237	3016	-0.666117
		3015	0	3015	-0.0120716	3015	-0.224801	3015	-0.439215	3015	-0.663975
		3014	0	3014	-0.0107426	3014	-0.220834	3014	-0.434952	3014	-0.661481
		3013	0	3013	-0.00948842	3013	-0.216794	3013	-0.430232	3013	-0.658769
		3012	0	3012	-0.00823427	3012	-0.212755	3012	-0.424565	3012	-0.655342
		3011	0	3011	-0.00719249	3011	-0.209742	3011	-0.419282	3011	-0.651696
		3010	0	3010	-0.00635639	3010	-0.207722	3010	-0.414371	3010	-0.64784
		3009	0	3009	-0.00587628	3009	-0.207766	3009	-0.411068	3009	-0.644349
		3008	0	3008	-0.00537667	3008	-0.208643	3008	-0.408415	3008	-0.640921
		3007	0	3007	-0.00454057	3007	-0.21147	3007	-0.407281	3007	-0.637493
		3006	0	3006	-0.00347929	3006	-0.215604	3006	-0.407369	3006	-0.634758
		3005	0	3005	-0.00222514	3005	-0.220855	3005	-0.408502	3005	-0.632616
		3004	0	3004	-0.000233372	3004	-0.226819	3004	-0.410636	3004	-0.631607
		3003	0	3003	0.00195126	3003	-0.232695	3003	-0.412988	3003	-0.631041
		3002	0	3002	0.00445955	3002	-0.237947	3002	-0.415632	3002	-0.631469
		3001	0	3001	0.00672984	3001	-0.242048	3001	-0.417846	3001	-0.632629
		3000	0	3000	0.00882008	3000	-0.24528	3000	-0.419735	3000	-0.634343
		2999	0	2999	0.0105287	2999	-0.245192	2999	-0.420245	2999	-0.636057
		2998	0	2998	0.0119865	2998	-0.244167	2998	-0.420138	2998	-0.637551
		2997	0	2997	0.0128226	2997	-0.241339	2997	-0.418627	2997	-0.638408
		2996	0	2996	0.013157	2996	-0.237057	2996	-0.416209	2996	-0.638237
		2995	0	2995	0.013157	2995	-0.231806	2995	-0.413187	2995	-0.63738
		2994	0	2994	0.013157	2994	-0.225793	2994	-0.408739	2994	-0.634501
		2993	0	2993	0.013157	2993	-0.219734	2993	-0.403988	2993	-0.630641
		2992	0	2992	0.013157	2992	-0.213674	2992	-0.398699	2992	-0.624643
		2991	0	2991	0.0134207	2991	-0.20838	2991	-0.393648	2991	-0.617833
		2990	0	2990	0.0138387	2990	-0.203532	2990	-0.388737	2990	-0.61055
		2989	0	2989	0.014664	2989	-0.200259	2989	-0.38493	2989	-0.603266
		2988	0	2988	0.0155001	2988	-0.197541	2988	-0.381633	2988	-0.596254
		2987	0	2987	0.0163362	2987	-0.195925	2987	-0.379366	2987	-0.589827
		2986	0	2986	0.0171723	2986	-0.195378	2986	-0.378598	2986	-0.585384
		2985	0	2985	0.0180043	2985	-0.195384	2985	-0.378609	2985	-0.581973
		2984	0	2984	0.0180043	2984	-0.196596	2984	-0.380876	2984	-0.581973
		2983	0	2983	0.017713	2983	-0.19823	2983	-0.383538	2983	-0.583167
		2982	0	2982	0.0168769	2982	-0.200654	2982	-0.386938	2982	-0.586595
		2981	0	2981	0.0154622	2981	-0.203916	2981	-0.390599	2981	-0.592098
		2980	0	2980	0.01379	2980	-0.207566	2980	-0.394391	2980	-0.598541
		2979	0	2979	0.0121178	2979	-0.211605	2979	-0.398546	2979	-0.605396
		2978	0	2978	0.0101286	2978	-0.215645	2978	-0.402559	2978	-0.612089
		2977	0	2977	0.00762026	2977	-0.219684	2977	-0.406337	2977	-0.618516
		2976	0	2976	0.00480984	2976	-0.223432	2976	-0.409568	2976	-0.623704
		2975	0	2975	0.0018835	2975	-0.22704	2975	-0.412591	2975	-0.628247
		2974	0	2974	-0.00104285	2974	-0.230272	2974	-0.415613	2974	-0.630389
		2973	0	2973	-0.00414052	2973	-0.233338	2973	-0.418481	2973	-0.632005
		2972	0	2972	-0.00748491	2972	-0.236165	2972	-0.421125	2972	-0.632862
		2971	0	2971	-0.0108293	2971	-0.23808	2971	-0.424054	2971	-0.633073
		2970	0	2970	-0.0141737	2970	-0.239617	2970	-0.427076	2970	-0.633156
		2969	0	2969	-0.0175181	2969	-0.240425	2969	-0.430099	2969	-0.634013
		2968	0	2968	-0.0210466	2968	-0.241055	2968	-0.432955	2968	-0.635248
		2967	0	2967	-0.0248091	2967	-0.241459	2967	-0.435599	2967	-0.636961
		2966	0	2966	-0.0282437	2966	-0.24123	2966	-0.437651	2966	-0.640355
		2965	0	2965	-0.0315348	2965	-0.240723	2965	-0.439492	2965	-0.644375
		2964	0	2964	-0.0344611	2964	-0.239511	2964	-0.441003	2964	-0.649517
		2963	0	2963	-0.0371905	2963	-0.23868	2963	-0.442158	2963	-0.65486
		2962	0	2962	-0.0396988	2962	-0.238276	2962	-0.442914	2962	-0.66043
		2961	0	2961	-0.0418665	2961	-0.237872	2961	-0.443669	2961	-0.666
		2960	0	2960	-0.0438905	2960	-0.237532	2960	-0.444485	2960	-0.671502
		2959	0	2959	-0.0455627	2959	-0.237532	2959	-0.445618	2959	-0.676644
		2958	0	2958	-0.0470251	2958	-0.23814	2958	-0.446752	2958	-0.68114
		2957	0	2957	-0.0482793	2957	-0.239352	2957	-0.447885	2957	-0.684996
		2956	0	2956	-0.0488266	2956	-0.240222	2956	-0.449338	2956	-0.687042
		2955	0	2955	-0.0490866	2955	-0.240954	2955	-0.450706	2955	-0.688351
		2954	0	2954	-0.0486686	2954	-0.241358	2954	-0.451462	2954	-0.687922
		2953	0	2953	-0.0475827	2953	-0.241116	2953	-0.451412	2953	-0.685896
		2952	0	2952	-0.0459105	2952	-0.240308	2952	-0.450657	2952	-0.682469
		2951	0	2951	-0.0435058	2951	-0.237731	2951	-0.448577	2951	-0.676789
		2950	0	2950	-0.0408138	2950	-0.234548	2950	-0.445896	2950	-0.670226
		2949	0	2949	-0.0374695	2949	-0.230105	2949	-0.44174	2949	-0.661656
		2948	0	2948	-0.0341251	2948	-0.225207	2948	-0.437159	2948	-0.652605
		2947	0	2947	-0.0307807	2947	-0.219956	2947	-0.432248	2947	-0.643178
		2946	0	2946	-0.0278153	2946	-0.215071	2946	-0.427336	2946	-0.634141
		2945	0	2945	-0.0250983	2945	-0.210729	2945	-0.422614	2945	-0.625894
		2944	0	2944	-0.0230081	2944	-0.207901	2944	-0.418459	2944	-0.619895
		2943	0	2943	-0.0216626	2943	-0.206273	2943	-0.415425	2943	-0.616187
		2942	0	2942	-0.0208265	2942	-0.205465	2942	-0.413158	2942	-0.614045
		2941	0	2941	-0.0211661	2941	-0.206551	2941	-0.411954	2941	-0.615919
		2940	0	2940	-0.0215842	2940	-0.20833	2940	-0.411139	2940	-0.619024
		2939	0	2939	-0.0220022	2939	-0.211562	2939	-0.411139	2939	-0.624594
		2938	0	2938	-0.0224203	2938	-0.214793	2938	-0.411139	2938	-0.631235
		2937	0	2937	-0.0228383	2937	-0.218025	2937	-0.411139	2937	-0.638519
		2936	0	2936	-0.0216375	2936	-0.220083	2936	-0.410407	2936	-0.644973
		2935	0	2935	-0.0199924	2935	-0.221347	2935	-0.409181	2935	-0.650332
		2934	0	2934	-0.0174842	2934	-0.220943	2934	-0.406914	2934	-0.653331
		2933	0	2933	-0.0141541	2933	-0.218951	2933	-0.40341	2933	-0.653803
		2932	0	2932	-0.0103917	2932	-0.216124	2932	-0.399254	2932	-0.652946
		2931	0	2931	-0.00662922	2931	-0.211279	2931	-0.394721	2931	-0.648666
		2930	0	2930	-0.0030099	2930	-0.206155	2930	-0.390058	2930	-0.643648
		2929	0	2929	0.000334495	2929	-0.2005	2929	-0.385147	2929	-0.637221
		2928	0	2928	0.0031054	2928	-0.195122	2928	-0.380495	2928	-0.6305
		2927	0	2927	0.00555211	2927	-0.189918	2927	-0.376017	2927	-0.623695
		2926	0	2926	0.00597016	2926	-0.186283	2926	-0.373373	2926	-0.618554
		2925	0	2925	0.00592038	2925	-0.183702	2925	-0.371433	2925	-0.614371
		2924	0	2924	0.00508428	2924	-0.182894	2924	-0.370677	2924	-0.6118
		2923	0	2923	0.00394862	2923	-0.183823	2923	-0.371275	2923	-0.611072
		2922	0	2922	0.00266933	2922	-0.185536	2922	-0.372477	2922	-0.611149
		2921	0	2921	0.000997133	2921	-0.188768	2921	-0.374743	2921	-0.612434
		2920	0	2920	-0.000337532	2920	-0.192488	2920	-0.377163	2920	-0.613893
		2919	0	2919	-0.00117363	2919	-0.196932	2919	-0.379807	2919	-0.615607
		2918	0	2918	-0.00169734	2918	-0.200771	2918	-0.381887	2918	-0.61668
		2917	0	2917	-0.00207742	2917	-0.20426	2917	-0.383673	2917	-0.617459
		2916	0	2916	-0.00207742	2916	-0.20628	2916	-0.384429	2916	-0.617459
		2915	0	2915	-0.00189583	2915	-0.207422	2915	-0.384528	2915	-0.616715
		2914	0	2914	-0.00147778	2914	-0.207422	2914	-0.383772	2914	-0.615001
		2913	0	2913	-0.00171016	2913	-0.205537	2913	-0.382135	2913	-0.612954
		2912	0	2912	-0.002179	2912	-0.203015	2912	-0.380246	2912	-0.610811
		2911	0	2911	-0.0030151	2911	-0.199783	2911	-0.378357	2911	-0.608669
		2910	0	2910	-0.00404561	2910	-0.196552	2910	-0.376468	2910	-0.606925
		2909	0	2909	-0.00529976	2909	-0.19332	2909	-0.374579	2909	-0.60564
		2908	0	2908	-0.00722998	2908	-0.191069	2908	-0.374218	2908	-0.605394
		2907	0	2907	-0.00925661	2907	-0.189356	2907	-0.374448	2907	-0.605524
		2906	0	2906	-0.0109288	2906	-0.189356	2906	-0.375959	2906	-0.606381
		2905	0	2905	-0.012601	2905	-0.190157	2905	-0.378219	2905	-0.607663
		2904	0	2904	-0.0142732	2904	-0.191773	2904	-0.381241	2904	-0.609377
		2903	0	2903	-0.0159454	2903	-0.194745	2903	-0.384898	2903	-0.61181
		2902	0	2902	-0.0176176	2902	-0.19805	2902	-0.388676	2902	-0.614381
		2901	0	2901	-0.0192898	2901	-0.201686	2901	-0.392454	2901	-0.616951
		2900	0	2900	-0.020962	2900	-0.205534	2900	-0.396033	2900	-0.619522
		2899	0	2899	-0.0226342	2899	-0.209573	2899	-0.399433	2899	-0.622093
		2898	0	2898	-0.0243064	2898	-0.21291	2898	-0.402504	2898	-0.625036
		2897	0	2897	-0.0260678	2897	-0.215969	2897	-0.405365	2897	-0.628036
		2896	0	2896	-0.0281581	2896	-0.218392	2896	-0.407632	2896	-0.631035
		2895	0	2895	-0.0295497	2895	-0.220141	2895	-0.409688	2895	-0.634034
		2894	0	2894	-0.0303858	2894	-0.221353	2894	-0.411577	2894	-0.637033
		2893	0	2893	-0.0300923	2893	-0.221473	2893	-0.412785	2893	-0.639647
		2892	0	2892	-0.0292659	2892	-0.221079	2892	-0.413827	2892	-0.641799
		2891	0	2891	-0.0271757	2891	-0.219463	2891	-0.414582	2891	-0.642656
		2890	0	2890	-0.0238569	2890	-0.217135	2890	-0.414672	2890	-0.643009
		2889	0	2889	-0.0196764	2889	-0.214307	2889	-0.414294	2889	-0.643009
		2888	0	2888	-0.0143279	2888	-0.210727	2888	-0.41286	2888	-0.641413
		2887	0	2887	-0.00912311	2887	-0.20687	2887	-0.411142	2887	-0.639581
		2886	0	2886	-0.00452458	2886	-0.202427	2886	-0.408875	2886	-0.637439
		2885	0	2885	-0.000701634	2885	-0.198733	2885	-0.406375	2885	-0.635562
		2884	0	2884	0.00264276	2884	-0.195501	2884	-0.40373	2884	-0.633848
		2883	0	2883	0.00357421	2883	-0.194212	2883	-0.400722	2883	-0.632546
		2882	0	2882	0.00364391	2882	-0.193618	2882	-0.397931	2882	-0.631392
		2881	0	2881	0.00197172	2881	-0.194426	2881	-0.395664	2881	-0.630535
		2880	0	2880	-0.000514547	2880	-0.196282	2880	-0.393397	2880	-0.6294
		2879	0	2879	-0.00344089	2879	-0.198706	2879	-0.391131	2879	-0.628114
		2878	0	2878	-0.00636723	2878	-0.201932	2878	-0.388489	2878	-0.625553
		2877	0	2877	-0.00873135	2877	-0.204484	2877	-0.385717	2877	-0.621974
		2876	0	2876	-0.0099855	2876	-0.205696	2876	-0.382695	2876	-0.616404
		2875	0	2875	-0.00953457	2875	-0.204986	2875	-0.378902	2875	-0.609086
		2874	0	2874	-0.00822189	2874	-0.203294	2874	-0.374729	2874	-0.600916
		2873	0	2873	-0.00445944	2873	-0.198447	2873	-0.369818	2873	-0.591489
		2872	0	2872	-0.000236864	2872	-0.192859	2872	-0.365184	2872	-0.58222
		2871	0	2871	0.00477972	2871	-0.185992	2871	-0.361028	2871	-0.573223
		2870	0	2870	0.00979631	2870	-0.178551	2870	-0.357409	2870	-0.566051
		2869	0	2869	0.0147	2869	-0.170985	2869	-0.354132	2869	-0.559833
		2868	0	2868	0.0176263	2868	-0.16533	2868	-0.352998	2868	-0.557262
		2867	0	2867	0.0195555	2867	-0.160959	2867	-0.352616	2867	-0.556054
		2866	0	2866	0.0199735	2866	-0.158536	2866	-0.353371	2866	-0.556911
		2865	0	2865	0.0191523	2865	-0.158807	2865	-0.354967	2865	-0.559673
		2864	0	2864	0.0177919	2864	-0.160189	2864	-0.356824	2864	-0.563173
		2863	0	2863	0.0152836	2863	-0.163421	2863	-0.358335	2863	-0.567458
		2862	0	2862	0.0131334	2862	-0.166652	2862	-0.359199	2862	-0.570642
		2861	0	2861	0.0114612	2861	-0.169884	2861	-0.359199	2861	-0.572356
		2860	0	2860	0.0117249	2860	-0.17218	2860	-0.357158	2860	-0.571424
		2859	0	2859	0.0128021	2859	-0.173827	2859	-0.354252	2859	-0.569265
		2858	0	2858	0.0157285	2858	-0.172615	2858	-0.349341	2858	-0.563695
		2857	0	2857	0.0198059	2857	-0.170291	2857	-0.343736	2857	-0.557142
		2856	0	2856	0.0252405	2856	-0.166656	2856	-0.337314	2856	-0.54943
		2855	0	2855	0.0310107	2855	-0.162048	2855	-0.331194	2855	-0.541374
		2854	0	2854	0.0366802	2854	-0.15726	2854	-0.32537	2854	-0.53342
		2853	0	2853	0.0412787	2853	-0.152816	2853	-0.320837	2853	-0.526565
		2852	0	2852	0.0448539	2852	-0.149164	2852	-0.317043	2852	-0.521178
		2851	0	2851	0.0473622	2851	-0.146336	2851	-0.314021	2851	-0.517322
		2850	0	2850	0.0474324	2850	-0.145528	2850	-0.313202	2850	-0.516322
		2849	0	2849	0.0465711	2849	-0.145338	2849	-0.313025	2849	-0.516196
		2848	0	2848	0.0436447	2848	-0.146146	2848	-0.31378	2848	-0.517481
		2847	0	2847	0.0400659	2847	-0.147164	2847	-0.314929	2847	-0.519435
		2846	0	2846	0.0358854	2846	-0.148376	2846	-0.31644	2846	-0.522006
		2845	0	2845	0.0317049	2845	-0.149588	2845	-0.317625	2845	-0.524207
		2844	0	2844	0.0277845	2844	-0.150548	2844	-0.31868	2844	-0.52626
		2843	0	2843	0.0248582	2843	-0.150548	2843	-0.319435	2843	-0.527974
		2842	0	2842	0.0228531	2842	-0.150548	2842	-0.319775	2842	-0.529216
		2841	0	2841	0.021599	2841	-0.150548	2841	-0.319775	2841	-0.530073
		2840	0	2840	0.0218406	2840	-0.150187	2840	-0.319099	2840	-0.530547
		2839	0	2839	0.0224577	2839	-0.149975	2839	-0.318073	2839	-0.531077
		2838	0	2838	0.0237119	2838	-0.150379	2838	-0.316185	2838	-0.531934
		2837	0	2837	0.024966	2837	-0.151253	2837	-0.314296	2837	-0.53304
		2836	0	2836	0.0262202	2836	-0.152465	2836	-0.312407	2836	-0.534325
		2835	0	2835	0.0270875	2835	-0.153677	2835	-0.309819	2835	-0.535214
		2834	0	2834	0.0276989	2834	-0.154671	2834	-0.307377	2834	-0.535726
		2833	0	2833	0.0276989	2833	-0.155075	2833	-0.305488	2833	-0.535297
		2832	0	2832	0.0276989	2832	-0.155232	2832	-0.303599	2832	-0.53382
		2831	0	2831	0.0276989	2831	-0.155232	2831	-0.30171	2831	-0.531677
		2830	0	2830	0.0272994	2830	-0.154074	2830	-0.300905	2830	-0.527487
		2829	0	2829	0.0271316	2829	-0.152862	2829	-0.300489	2829	-0.522689
		2828	0	2828	0.0275497	2828	-0.15165	2828	-0.300866	2828	-0.516691
		2827	0	2827	0.0282365	2827	-0.150698	2827	-0.301244	2827	-0.510417
		2826	0	2826	0.0290726	2826	-0.14989	2826	-0.301622	2826	-0.50399
		2825	0	2825	0.0303212	2825	-0.149481	2825	-0.302372	2825	-0.498408
		2824	0	2824	0.0314373	2824	-0.149343	2824	-0.302879	2824	-0.493263
		2823	0	2823	0.0322734	2823	-0.149747	2823	-0.302879	2823	-0.488978
		2822	0	2822	0.0325463	2822	-0.150151	2822	-0.30237	2822	-0.486137
		2821	0	2821	0.0325319	2821	-0.150541	2821	-0.301601	2821	-0.484024
		2820	0	2820	0.0316958	2820	-0.150137	2820	-0.30009	2820	-0.483595
		2819	0	2819	0.0307089	2819	-0.149296	2819	-0.298306	2819	-0.483476
		2818	0	2818	0.0294547	2818	-0.147681	2818	-0.296039	2818	-0.483905
		2817	0	2817	0.028495	2817	-0.144927	2817	-0.293507	2817	-0.484635
		2816	0	2816	0.0276789	2816	-0.141676	2816	-0.290898	2816	-0.485471
		2815	0	2815	0.0272609	2815	-0.13804	2815	-0.289009	2815	-0.4859
		2814	0	2814	0.0271701	2814	-0.134405	2814	-0.28712	2814	-0.485993
		2813	0	2813	0.0275882	2813	-0.130769	2813	-0.285231	2813	-0.485564
		2812	0	2812	0.0286207	2812	-0.128025	2812	-0.284176	2812	-0.485136
		2811	0	2811	0.0299406	2811	-0.125728	2811	-0.28345	2811	-0.484707
		2810	0	2810	0.0320308	2810	-0.12492	2810	-0.283072	2810	-0.484279
		2809	0	2809	0.0339446	2809	-0.124624	2809	-0.283013	2809	-0.484031
		2808	0	2808	0.0356168	2808	-0.125028	2808	-0.283391	2808	-0.484031
		2807	0	2807	0.0366488	2807	-0.126669	2807	-0.283479	2807	-0.485015
		2806	0	2806	0.0373023	2806	-0.128777	2806	-0.283562	2806	-0.486348
		2805	0	2805	0.0364662	2805	-0.131604	2805	-0.284317	2805	-0.488061
		2804	0	2804	0.0350622	2804	-0.134615	2804	-0.285073	2804	-0.489969
		2803	0	2803	0.0329719	2803	-0.137846	2803	-0.285829	2803	-0.492112
		2802	0	2802	0.02955	2802	-0.141078	2802	-0.286584	2802	-0.493913
		2801	0	2801	0.0257876	2801	-0.144253	2801	-0.287445	2801	-0.495687
		2800	0	2800	0.0220252	2800	-0.14708	2800	-0.288957	2800	-0.497829
		2799	0	2799	0.0186669	2799	-0.149908	2799	-0.290285	2799	-0.499557
		2798	0	2798	0.0157406	2798	-0.152736	2798	-0.291418	2798	-0.500842
		2797	0	2797	0.0141972	2797	-0.155229	2797	-0.292552	2797	-0.501773
		2796	0	2796	0.0132283	2796	-0.157446	2796	-0.293556	2796	-0.502557
		2795	0	2795	0.0136464	2795	-0.158658	2795	-0.293934	2795	-0.502986
		2794	0	2794	0.0151391	2794	-0.159454	2794	-0.294118	2794	-0.503194
		2793	0	2793	0.0176474	2793	-0.159858	2793	-0.294118	2793	-0.503194
		2792	0	2792	0.0215899	2792	-0.159569	2792	-0.29347	2792	-0.502091
		2791	0	2791	0.0256863	2791	-0.158921	2791	-0.292562	2791	-0.500633
		2790	0	2790	0.0294487	2790	-0.157306	2790	-0.291051	2790	-0.498491
		2789	0	2789	0.0327556	2789	-0.15569	2789	-0.289334	2789	-0.496349
		2788	0	2788	0.035682	2788	-0.154074	2788	-0.287445	2788	-0.494206
		2787	0	2787	0.0367514	2787	-0.1521	2787	-0.285892	2787	-0.491684
		2786	0	2786	0.0370057	2786	-0.15008	2786	-0.28438	2786	-0.489312
		2785	0	2785	0.0353335	2785	-0.14806	2785	-0.282869	2785	-0.487598
		2784	0	2784	0.032699	2784	-0.14604	2784	-0.28201	2784	-0.486624
		2783	0	2783	0.0293546	2783	-0.144021	2783	-0.281633	2783	-0.486195
		2782	0	2782	0.0252418	2782	-0.142001	2782	-0.282296	2782	-0.486948
		2781	0	2781	0.0211711	2781	-0.139981	2781	-0.283151	2781	-0.487917
		2780	0	2780	0.0174087	2780	-0.137962	2780	-0.284285	2780	-0.489203
		2779	0	2779	0.0149133	2779	-0.135697	2779	-0.285647	2779	-0.489709
		2778	0	2778	0.0132411	2778	-0.133273	2778	-0.287158	2778	-0.489709
		2777	0	2777	0.0147451	2777	-0.13085	2777	-0.28831	2777	-0.488488
		2776	0	2776	0.0170304	2776	-0.128426	2776	-0.289111	2776	-0.486449
		2775	0	2775	0.0207928	2775	-0.126003	2775	-0.289111	2775	-0.482593
		2774	0	2774	0.0258864	2774	-0.123579	2774	-0.28839	2774	-0.477372
		2773	0	2773	0.0317391	2773	-0.121155	2773	-0.287256	2773	-0.471374
		2772	0	2772	0.0371819	2772	-0.119128	2772	-0.284271	2772	-0.464535
		2771	0	2771	0.0420748	2771	-0.117239	2771	-0.281126	2771	-0.457957
		2770	0	2770	0.0458373	2770	-0.115623	2770	-0.277726	2770	-0.451959
		2769	0	2769	0.0482044	2769	-0.114007	2769	-0.274326	2769	-0.447104
		2768	0	2768	0.0498442	2768	-0.112405	2768	-0.270934	2768	-0.442863
		2767	0	2767	0.0485901	2767	-0.112001	2767	-0.26829	2767	-0.442434
		2766	0	2766	0.0465946	2766	-0.112027	2766	-0.266315	2766	-0.443069
		2765	0	2765	0.0432503	2765	-0.112835	2765	-0.26556	2765	-0.44564
		2764	0	2764	0.039614	2764	-0.114771	2764	-0.266123	2764	-0.450604
		2763	0	2763	0.035869	2763	-0.117262	2763	-0.267288	2763	-0.456656
		2762	0	2762	0.0325246	2762	-0.121301	2762	-0.269177	2762	-0.46394
		2761	0	2761	0.0295024	2761	-0.125496	2761	-0.271357	2761	-0.471059
		2760	0	2760	0.0269941	2760	-0.12994	2760	-0.274001	2760	-0.477914
		2759	0	2759	0.0257046	2759	-0.134383	2759	-0.276095	2759	-0.483208
		2758	0	2758	0.0249593	2758	-0.138709	2758	-0.277902	2758	-0.487673
		2757	0	2757	0.0253774	2757	-0.141537	2757	-0.278658	2757	-0.488958
		2756	0	2756	0.0259693	2756	-0.143188	2756	-0.27847	2756	-0.488818
		2755	0	2755	0.0268054	2755	-0.143188	2755	-0.276959	2755	-0.486676
		2754	0	2754	0.0276415	2754	-0.141654	2754	-0.2743	2754	-0.482255
		2753	0	2753	0.0285207	2753	-0.139426	2753	-0.2712	2753	-0.476893
		2752	0	2752	0.0297749	2752	-0.135387	2752	-0.267422	2752	-0.469609
		2751	0	2751	0.031029	2751	-0.130986	2751	-0.263644	2751	-0.462134
		2750	0	2750	0.0322832	2750	-0.126139	2750	-0.259866	2750	-0.454421
		2749	0	2749	0.0335373	2749	-0.12193	2749	-0.256387	2749	-0.447048
		2748	0	2748	0.0347355	2748	-0.118107	2748	-0.253189	2748	-0.439993
		2747	0	2747	0.0355716	2747	-0.115683	2747	-0.2513	2747	-0.434423
		2746	0	2746	0.0366073	2746	-0.113838	2746	-0.250313	2746	-0.429876
		2745	0	2745	0.0378614	2745	-0.112626	2745	-0.250313	2745	-0.426448
		2744	0	2744	0.0384292	2744	-0.112741	2744	-0.251553	2744	-0.42513
		2743	0	2743	0.0387098	2743	-0.113278	2743	-0.253313	2743	-0.424555
		2742	0	2742	0.0382917	2742	-0.11449	2742	-0.256335	2742	-0.425412
		2741	0	2741	0.0374489	2741	-0.115907	2741	-0.260125	2741	-0.42714
		2740	0	2740	0.0361948	2740	-0.117522	2740	-0.264659	2740	-0.429711
		2739	0	2739	0.0342286	2739	-0.119138	2739	-0.269514	2739	-0.433011
		2738	0	2738	0.0320568	2738	-0.120675	2738	-0.274425	2738	-0.436606
		2737	0	2737	0.0295485	2737	-0.121887	2737	-0.279336	2737	-0.440891
		2736	0	2736	0.0272654	2736	-0.122664	2736	-0.283841	2736	-0.444714
		2735	0	2735	0.0251752	2735	-0.123067	2735	-0.287996	2735	-0.448141
		2734	0	2734	0.0238226	2734	-0.122759	2734	-0.290485	2734	-0.450813
		2733	0	2733	0.0226628	2733	-0.122264	2733	-0.292326	2733	-0.453094
		2732	0	2732	0.0218267	2732	-0.121456	2732	-0.292703	2732	-0.454379
		2731	0	2731	0.0214667	2731	-0.120188	2731	-0.292436	2731	-0.454933
		2730	0	2730	0.0214667	2730	-0.118572	2730	-0.29168	2730	-0.454933
		2729	0	2729	0.0218483	2729	-0.117325	2729	-0.290235	2729	-0.45415
		2728	0	2728	0.0220519	2728	-0.116217	2728	-0.288821	2728	-0.453403
		2727	0	2727	0.0216339	2727	-0.115409	2727	-0.287687	2727	-0.452975
		2726	0	2726	0.0204633	2726	-0.115813	2726	-0.287461	2726	-0.453061
		2725	0	2725	0.0187911	2725	-0.117025	2725	-0.287839	2725	-0.453489
		2724	0	2724	0.015541	2724	-0.120142	2724	-0.289999	2724	-0.455939
		2723	0	2723	0.0117165	2723	-0.123954	2723	-0.292699	2723	-0.459002
		2722	0	2722	0.00669987	2722	-0.129205	2722	-0.296477	2722	-0.463286
		2721	0	2721	0.000892269	2721	-0.135475	2721	-0.300732	2721	-0.468382
		2720	0	2720	-0.00537847	2720	-0.142342	2720	-0.305265	2720	-0.473952
		2719	0	2719	-0.0112419	2719	-0.149603	2719	-0.30943	2719	-0.479104
		2718	0	2718	-0.016696	2718	-0.156232	2718	-0.313106	2718	-0.483565
		2717	0	2717	-0.0212945	2717	-0.161483	2717	-0.31575	2717	-0.486564
		2716	0	2716	-0.0239576	2716	-0.165131	2716	-0.316646	2716	-0.487013
		2715	0	2715	-0.0256174	2715	-0.167943	2715	-0.316638	2715	-0.486141
		2714	0	2714	-0.0247813	2714	-0.167539	2714	-0.315127	2714	-0.482285
		2713	0	2713	-0.0229253	2713	-0.16615	2713	-0.312958	2713	-0.477533
		2712	0	2712	-0.0191629	2712	-0.162918	2712	-0.309558	2712	-0.471106
		2711	0	2711	-0.0148218	2711	-0.158848	2711	-0.306419	2711	-0.46379
		2710	0	2710	-0.0102233	2710	-0.154376	2710	-0.303397	2710	-0.456093
		2709	0	2709	-0.00562475	2709	-0.149125	2709	-0.300374	2709	-0.448809
		2708	0	2708	-0.00134324	2708	-0.144333	2708	-0.297925	2708	-0.4425
		2707	0	2707	0.0024192	2707	-0.140293	2707	-0.296414	2707	-0.437787
		2706	0	2706	0.00436879	2706	-0.137422	2706	-0.295449	2706	-0.434622
		2705	0	2705	0.00545664	2705	-0.135132	2705	-0.294743	2705	-0.43225
		2704	0	2704	0.00420249	2704	-0.134728	2704	-0.294743	2704	-0.432678
		2703	0	2703	0.00226298	2703	-0.134986	2703	-0.294589	2703	-0.433985
		2702	0	2702	-0.00066336	2702	-0.136198	2702	-0.294211	2702	-0.436556
		2701	0	2701	-0.00421963	2701	-0.137714	2701	-0.293548	2701	-0.439772
		2700	0	2700	-0.00794153	2700	-0.139369	2700	-0.29272	2700	-0.443158
		2699	0	2699	-0.0112859	2699	-0.141389	2699	-0.291208	2699	-0.446157
		2698	0	2698	-0.014262	2698	-0.142697	2698	-0.289531	2698	-0.448402
		2697	0	2697	-0.0167703	2697	-0.143101	2697	-0.287642	2697	-0.449687
		2696	0	2696	-0.0179674	2696	-0.142871	2696	-0.285457	2696	-0.449964
		2695	0	2695	-0.0186434	2695	-0.142313	2695	-0.283238	2695	-0.449691
		2694	0	2694	-0.0182254	2694	-0.140697	2694	-0.281349	2694	-0.447549
		2693	0	2693	-0.0174134	2693	-0.139081	2693	-0.279638	2693	-0.444801
		2692	0	2692	-0.0161592	2692	-0.137466	2692	-0.278127	2692	-0.441373
		2691	0	2691	-0.0149051	2691	-0.135521	2691	-0.276924	2691	-0.436898
		2690	0	2690	-0.0137171	2690	-0.133693	2690	-0.275791	2690	-0.432185
		2689	0	2689	-0.012881	2689	-0.132885	2689	-0.274657	2689	-0.427472
		2688	0	2688	-0.0122547	2688	-0.13228	2688	-0.273524	2688	-0.422974
		2687	0	2687	-0.0118367	2687	-0.131876	2687	-0.27239	2687	-0.418689
		2686	0	2686	-0.0114186	2686	-0.131813	2686	-0.270618	2686	-0.415491
		2685	0	2685	-0.0111586	2685	-0.131813	2685	-0.268587	2685	-0.412735
		2684	0	2684	-0.0115766	2684	-0.131813	2684	-0.265942	2684	-0.411021
		2683	0	2683	-0.0117721	2683	-0.131813	2683	-0.263499	2683	-0.409992
		2682	0	2682	-0.0117721	2682	-0.131813	2682	-0.261232	2682	-0.409563
		2681	0	2681	-0.0114058	2681	-0.131813	2681	-0.258965	2681	-0.409135
		2680	0	2680	-0.0108959	2680	-0.131725	2680	-0.256948	2680	-0.408801
		2679	0	2679	-0.0100598	2679	-0.131321	2679	-0.255814	2679	-0.408801
		2678	0	2678	-0.00875279	2678	-0.130917	2678	-0.255106	2678	-0.408559
		2677	0	2677	-0.0070806	2677	-0.130513	2677	-0.254729	2677	-0.408131
		2676	0	2676	-0.00502932	2676	-0.129743	2676	-0.254351	2676	-0.406537
		2675	0	2675	-0.00272975	2675	-0.128631	2675	-0.253689	2675	-0.404608
		2674	0	2674	0.000196591	2674	-0.126612	2674	-0.252178	2674	-0.402038
		2673	0	2673	0.0036195	2673	-0.124112	2673	-0.249994	2673	-0.398958
		2672	0	2672	0.00738194	2672	-0.121285	2672	-0.247349	2672	-0.39553
		2671	0	2671	0.0119282	2671	-0.116564	2671	-0.242226	2671	-0.391299
		2670	0	2670	0.0165267	2670	-0.111376	2670	-0.236512	2670	-0.386894
		2669	0	2669	0.0211253	2669	-0.105317	2669	-0.229712	2669	-0.382181
		2668	0	2668	0.0257238	2668	-0.0992575	2668	-0.22244	2668	-0.377736
		2667	0	2667	0.0303224	2667	-0.0931984	2667	-0.214884	2667	-0.373451
		2666	0	2666	0.033302	2666	-0.0887036	2666	-0.208791	2666	-0.370826
		2665	0	2665	0.0358374	2665	-0.0848898	2665	-0.203453	2665	-0.368923
		2664	0	2664	0.0375096	2664	-0.0824661	2664	-0.199675	2664	-0.368494
		2663	0	2663	0.0372643	2663	-0.0824247	2663	-0.198125	2663	-0.36975
		2662	0	2662	0.0360101	2662	-0.0836365	2662	-0.197748	2662	-0.371892
		2661	0	2661	0.0330857	2661	-0.0884795	2661	-0.201521	2661	-0.37703
		2660	0	2660	0.0295869	2660	-0.09388	2660	-0.206075	2660	-0.382612
		2659	0	2659	0.0249883	2659	-0.100343	2659	-0.212119	2659	-0.389039
		2658	0	2658	0.0203898	2658	-0.106806	2658	-0.218423	2658	-0.395466
		2657	0	2657	0.0158406	2657	-0.113186	2657	-0.22479	2657	-0.401804
		2656	0	2656	0.0129142	2656	-0.116821	2656	-0.229323	2656	-0.405232
		2655	0	2655	0.0109236	2655	-0.1191	2655	-0.232447	2655	-0.407221
		2654	0	2654	0.0105056	2654	-0.1191	2654	-0.233203	2654	-0.406793
		2653	0	2653	0.0124842	2653	-0.116206	2653	-0.231251	2653	-0.402987
		2652	0	2652	0.0155111	2652	-0.112021	2652	-0.22807	2652	-0.397665
		2651	0	2651	0.0201097	2651	-0.105557	2651	-0.222403	2651	-0.389524
		2650	0	2650	0.024877	2650	-0.0987683	2650	-0.216126	2650	-0.380691
		2649	0	2649	0.0298936	2649	-0.0914973	2649	-0.208948	2649	-0.370837
		2648	0	2648	0.0345978	2648	-0.085132	2648	-0.202617	2648	-0.362263
		2647	0	2647	0.0390064	2647	-0.0792564	2647	-0.196744	2647	-0.354317
		2646	0	2646	0.0415147	2646	-0.075217	2646	-0.192588	2646	-0.348318
		2645	0	2645	0.0427518	2645	-0.0722304	2645	-0.189745	2645	-0.343995
		2644	0	2644	0.0423337	2644	-0.0706146	2644	-0.188612	2644	-0.341853
		2643	0	2643	0.0402895	2643	-0.0705701	2643	-0.189242	2643	-0.342044
		2642	0	2642	0.0376288	2642	-0.0710231	2642	-0.190467	2642	-0.343057
		2641	0	2641	0.0338664	2641	-0.071831	2641	-0.192356	2641	-0.345199
		2640	0	2640	0.030104	2640	-0.0722632	2640	-0.19407	2640	-0.347341
		2639	0	2639	0.0263415	2639	-0.0722632	2639	-0.195581	2639	-0.349484
		2638	0	2638	0.0242693	2638	-0.0712833	2638	-0.195259	2638	-0.350586
		2637	0	2637	0.0229789	2637	-0.0698255	2637	-0.194216	2637	-0.351052
		2636	0	2636	0.023815	2636	-0.0669979	2636	-0.191571	2636	-0.349338
		2635	0	2635	0.0258946	2635	-0.0635696	2635	-0.18799	2635	-0.346562
		2634	0	2634	0.029239	2634	-0.0595302	2634	-0.183457	2634	-0.342706
		2633	0	2633	0.0339869	2633	-0.0554908	2633	-0.178289	2633	-0.338131
		2632	0	2632	0.0390035	2632	-0.0515252	2632	-0.173069	2632	-0.333418
		2631	0	2631	0.04402	2631	-0.0478898	2631	-0.168158	2631	-0.328705
		2630	0	2630	0.0483764	2630	-0.0453176	2630	-0.16444	2630	-0.324894
		2629	0	2629	0.0521388	2629	-0.0437018	2629	-0.161796	2629	-0.321895
		2628	0	2628	0.0540828	2628	-0.0431403	2628	-0.161123	2628	-0.320386
		2627	0	2627	0.0552194	2627	-0.0431677	2627	-0.16131	2627	-0.31965
		2626	0	2626	0.0543833	2626	-0.0447834	2626	-0.163577	2626	-0.320935
		2625	0	2625	0.0519169	2625	-0.0472993	2625	-0.167106	2625	-0.323653
		2624	0	2624	0.0481544	2624	-0.0505309	2624	-0.17164	2624	-0.327509
		2623	0	2623	0.0432624	2623	-0.0541262	2623	-0.176854	2623	-0.332523
		2622	0	2622	0.0380416	2622	-0.057663	2622	-0.182051	2622	-0.337664
		2621	0	2621	0.032189	2621	-0.0608945	2621	-0.186962	2621	-0.342806
		2620	0	2620	0.0270734	2620	-0.0641261	2620	-0.191207	2620	-0.347192
		2619	0	2619	0.0224749	2619	-0.0673576	2619	-0.194985	2619	-0.351048
		2618	0	2618	0.018655	2618	-0.0690843	2618	-0.196651	2618	-0.35251
		2617	0	2617	0.0155821	2617	-0.070589	2617	-0.197747	2617	-0.353207
		2616	0	2616	0.014328	2616	-0.0718008	2616	-0.197747	2616	-0.35235
		2615	0	2615	0.0135909	2615	-0.072513	2615	-0.197046	2615	-0.349638
		2614	0	2614	0.0131729	2614	-0.0729169	2614	-0.195913	2614	-0.345782
		2613	0	2613	0.0143635	2613	-0.0733209	2613	-0.194416	2613	-0.341101
		2612	0	2612	0.0156177	2612	-0.0736014	2612	-0.193136	2612	-0.336126
		2611	0	2611	0.0168718	2611	-0.0736014	2611	-0.19238	2611	-0.330556
		2610	0	2610	0.018126	2610	-0.0738636	2610	-0.192115	2610	-0.325264
		2609	0	2609	0.0193801	2609	-0.0742675	2609	-0.192115	2609	-0.320123
		2608	0	2608	0.0202193	2608	-0.0742705	2608	-0.19324	2608	-0.316683
		2607	0	2607	0.0207742	2607	-0.0742705	2607	-0.194755	2607	-0.313831
		2606	0	2606	0.0207742	2606	-0.0742705	2606	-0.197021	2606	-0.312117
		2605	0	2605	0.02049	2605	-0.0742705	2605	-0.200059	2605	-0.31186
		2604	0	2604	0.0200622	2604	-0.0742894	2604	-0.203485	2604	-0.312338
		2603	0	2603	0.0192261	2603	-0.0750973	2603	-0.208019	2603	-0.314909
		2602	0	2602	0.0182366	2602	-0.0763498	2602	-0.212968	2602	-0.318266
		2601	0	2601	0.0169825	2601	-0.0783695	2601	-0.218635	2601	-0.322979
		2600	0	2600	0.0151343	2600	-0.0818242	2600	-0.22457	2600	-0.32891
		2599	0	2599	0.013044	2599	-0.0859509	2599	-0.230635	2599	-0.335337
		2598	0	2598	0.0109538	2598	-0.091606	2598	-0.237057	2598	-0.341764
		2597	0	2597	0.00886355	2597	-0.0972612	2597	-0.242729	2597	-0.347679
		2596	0	2596	0.0067733	2596	-0.102916	2596	-0.247262	2596	-0.352821
		2595	0	2595	0.00561258	2595	-0.107673	2595	-0.249836	2595	-0.35574
		2594	0	2594	0.00495356	2594	-0.111877	2594	-0.251404	2594	-0.357483
		2593	0	2593	0.00620771	2593	-0.113493	2593	-0.249515	2593	-0.354912
		2592	0	2592	0.00817802	2592	-0.113206	2592	-0.246009	2592	-0.350506
		2591	0	2591	0.0111044	2591	-0.110378	2591	-0.240342	2591	-0.343651
		2590	0	2590	0.015644	2590	-0.105056	2590	-0.232342	2590	-0.33448
		2589	0	2589	0.0208053	2589	-0.098671	2589	-0.223566	2589	-0.324477
		2588	0	2588	0.0270761	2588	-0.0897843	2588	-0.214121	2588	-0.313337
		2587	0	2587	0.0333468	2587	-0.0807122	2587	-0.205023	2587	-0.303181
		2586	0	2586	0.0396175	2586	-0.0714216	2586	-0.196334	2586	-0.294183
		2585	0	2585	0.0452173	2585	-0.0637518	2585	-0.188858	2585	-0.288624
		2584	0	2584	0.0502856	2584	-0.0570119	2584	-0.182121	2584	-0.284662
		2583	0	2583	0.0532119	2583	-0.0533764	2583	-0.177966	2583	-0.28509
		2582	0	2582	0.0549101	2582	-0.0519165	2582	-0.174735	2582	-0.287826
		2581	0	2581	0.0553282	2581	-0.0527244	2581	-0.172468	2581	-0.292968
		2580	0	2580	0.0540046	2580	-0.0565613	2580	-0.171775	2580	-0.300965
		2579	0	2579	0.0520369	2579	-0.061433	2579	-0.171464	2579	-0.309534
		2578	0	2578	0.0486925	2578	-0.0683	2578	-0.171464	2578	-0.318104
		2577	0	2577	0.0453481	2577	-0.0749568	2577	-0.171071	2577	-0.325558
		2576	0	2576	0.0420037	2576	-0.0814199	2576	-0.170316	2576	-0.331985
		2575	0	2575	0.0401039	2575	-0.0857892	2575	-0.168581	2575	-0.334711
		2574	0	2574	0.0388652	2574	-0.0893259	2574	-0.166457	2574	-0.335964
		2573	0	2573	0.0392833	2573	-0.0909417	2573	-0.163435	2573	-0.333822
		2572	0	2572	0.040853	2572	-0.0909995	2572	-0.159996	2572	-0.330027
		2571	0	2571	0.0433613	2571	-0.0897877	2571	-0.156218	2571	-0.324886
		2570	0	2570	0.0466175	2570	-0.0882145	2570	-0.153454	2570	-0.318978
		2569	0	2569	0.0496633	2569	-0.0865988	2569	-0.151169	2569	-0.313387
		2568	0	2568	0.0517536	2568	-0.084983	2568	-0.150036	2568	-0.309103
		2567	0	2567	0.052628	2567	-0.084542	2567	-0.150221	2567	-0.306812
		2566	0	2566	0.052628	2566	-0.0849459	2566	-0.151355	2566	-0.305955
		2565	0	2565	0.049147	2565	-0.0872185	2565	-0.154585	2565	-0.307873
		2564	0	2564	0.0447104	2564	-0.0898593	2564	-0.158391	2564	-0.310821
		2563	0	2563	0.0384396	2563	-0.0930908	2563	-0.163303	2563	-0.315963
		2562	0	2562	0.030889	2562	-0.0963224	2562	-0.168676	2562	-0.322154
		2561	0	2561	0.022528	2561	-0.0995539	2561	-0.174343	2561	-0.329009
		2560	0	2560	0.014167	2560	-0.101627	2560	-0.179288	2560	-0.335455
		2559	0	2559	0.00643194	2559	-0.103284	2559	-0.183633	2559	-0.341369
		2558	0	2558	0.000161208	2558	-0.104092	2558	-0.186656	2558	-0.346082
		2557	0	2557	-0.00369026	2557	-0.10412	2557	-0.187978	2557	-0.349142
		2556	0	2556	-0.00619856	2556	-0.103716	2556	-0.188355	2556	-0.351284
		2555	0	2555	-0.00499497	2555	-0.102516	2555	-0.186124	2555	-0.35089
		2554	0	2554	-0.00277478	2554	-0.10117	2554	-0.183483	2554	-0.349755
		2553	0	2553	0.00140571	2553	-0.0995546	2553	-0.180083	2553	-0.347184
		2552	0	2552	0.00699436	2552	-0.098211	2552	-0.176683	2552	-0.34317
		2551	0	2551	0.0132723	2551	-0.0969991	2551	-0.173283	2551	-0.338449
		2550	0	2550	0.0199611	2550	-0.0957873	2550	-0.169883	2550	-0.333308
		2549	0	2549	0.0261974	2549	-0.0944297	2549	-0.167028	2549	-0.327857
		2548	0	2548	0.031632	2548	-0.092814	2548	-0.165139	2548	-0.321859
		2547	0	2547	0.0358888	2547	-0.0906292	2547	-0.163782	2547	-0.31586
		2546	0	2546	0.0395511	2546	-0.0881668	2546	-0.162667	2546	-0.309903
		2545	0	2545	0.0412233	2545	-0.0849353	2545	-0.161912	2545	-0.304761
		2544	0	2544	0.0420772	2544	-0.0817038	2544	-0.161452	2544	-0.300458
		2543	0	2543	0.0416592	2543	-0.0784723	2543	-0.161452	2543	-0.297459
		2542	0	2542	0.040012	2542	-0.0752407	2542	-0.160896	2542	-0.29572
		2541	0	2541	0.0378561	2541	-0.072041	2541	-0.160111	2541	-0.294602
		2540	0	2540	0.0349297	2540	-0.0692134	2540	-0.158978	2540	-0.295459
		2539	0	2539	0.0320034	2539	-0.0668974	2539	-0.157366	2539	-0.297221
		2538	0	2538	0.0290771	2538	-0.0652816	2538	-0.155099	2538	-0.30022
		2537	0	2537	0.0264708	2537	-0.0633565	2537	-0.151965	2537	-0.303547
		2536	0	2536	0.0241909	2536	-0.0612927	2536	-0.148523	2536	-0.306834
		2535	0	2535	0.0237729	2535	-0.0588691	2535	-0.144746	2535	-0.308977
		2534	0	2534	0.0243013	2534	-0.0560796	2534	-0.141139	2534	-0.309955
		2533	0	2533	0.0259735	2533	-0.0528481	2533	-0.137739	2533	-0.309527
		2532	0	2532	0.0289774	2532	-0.0489732	2532	-0.134639	2532	-0.307392
		2531	0	2531	0.0324973	2531	-0.0448772	2531	-0.131829	2531	-0.304581
		2530	0	2530	0.0370958	2530	-0.0404339	2530	-0.130317	2530	-0.300297
		2529	0	2529	0.0418965	2529	-0.0367718	2529	-0.12972	2529	-0.295805
		2528	0	2528	0.0469131	2528	-0.0339442	2528	-0.130097	2528	-0.291092
		2527	0	2527	0.0515839	2527	-0.0324529	2527	-0.132037	2527	-0.287088
		2526	0	2526	0.0558972	2526	-0.0317235	2526	-0.134498	2526	-0.28367
		2525	0	2525	0.0588235	2525	-0.0333393	2525	-0.137898	2525	-0.282385
		2524	0	2524	0.0608901	2524	-0.0364089	2524	-0.141298	2524	-0.282421
		2523	0	2523	0.0621442	2523	-0.0408523	2523	-0.144698	2523	-0.283706
		2522	0	2522	0.0616055	2522	-0.047028	2522	-0.146478	2522	-0.286462
		2521	0	2521	0.0606852	2521	-0.0536536	2521	-0.147533	2521	-0.289634
		2520	0	2520	0.0594311	2520	-0.0609246	2520	-0.146777	2520	-0.29349
		2519	0	2519	0.0579492	2519	-0.0677553	2519	-0.144581	2519	-0.296412
		2518	0	2518	0.056277	2518	-0.0742184	2518	-0.14118	2518	-0.298554
		2517	0	2517	0.0553476	2517	-0.0788871	2517	-0.136438	2517	-0.298793
		2516	0	2516	0.0548994	2516	-0.0824871	2516	-0.131439	2516	-0.298197
		2515	0	2515	0.0557355	2515	-0.083295	2515	-0.12615	2515	-0.295626
		2514	0	2514	0.0572934	2514	-0.0824756	2514	-0.121731	2514	-0.291576
		2513	0	2513	0.0593836	2513	-0.0804559	2513	-0.117953	2513	-0.286435
		2512	0	2512	0.0630107	2512	-0.0758374	2512	-0.115911	2512	-0.279718
		2511	0	2511	0.066883	2511	-0.0706718	2511	-0.11432	2511	-0.272637
		2510	0	2510	0.0710635	2510	-0.0646127	2510	-0.113564	2510	-0.264925
		2509	0	2509	0.0749905	2509	-0.0585536	2509	-0.113496	2509	-0.256433
		2508	0	2508	0.078753	2508	-0.0524945	2508	-0.113873	2508	-0.247436
		2507	0	2507	0.0809272	2507	-0.0483536	2507	-0.11461	2507	-0.238845
		2506	0	2506	0.0824044	2506	-0.0450251	2506	-0.115587	2506	-0.230401
		2505	0	2505	0.0824044	2505	-0.0434093	2505	-0.117098	2505	-0.222261
		2504	0	2504	0.0805407	2504	-0.0441089	2504	-0.119572	2504	-0.215484
		2503	0	2503	0.0776143	2503	-0.0461286	2503	-0.122594	2503	-0.209486
		2502	0	2502	0.0709992	2502	-0.0505245	2502	-0.127839	2502	-0.206848
		2501	0	2501	0.0634977	2501	-0.0556223	2501	-0.13374	2501	-0.205249
		2500	0	2500	0.0543006	2500	-0.0620853	2500	-0.140918	2500	-0.205677
		2499	0	2499	0.0439873	2499	-0.0682787	2499	-0.148852	2499	-0.20868
		2498	0	2498	0.0331319	2498	-0.0743243	2498	-0.157155	2498	-0.212988
		2497	0	2497	0.0235168	2497	-0.0791716	2497	-0.164711	2497	-0.219415
		2496	0	2496	0.0147913	2496	-0.0830161	2496	-0.171329	2496	-0.225842
		2495	0	2495	0.00768445	2495	-0.0850358	2495	-0.17624	2495	-0.232269
		2494	0	2494	0.00378843	2494	-0.0853632	2494	-0.179305	2494	-0.237499
		2493	0	2493	0.00143735	2493	-0.0849086	2493	-0.181445	2493	-0.242087
		2492	0	2492	0.0026915	2492	-0.0832929	2492	-0.18069	2492	-0.243801
		2491	0	2491	0.0049122	2491	-0.0818328	2491	-0.179643	2491	-0.244524
		2490	0	2490	0.00867464	2490	-0.0806209	2490	-0.178132	2490	-0.243667
		2489	0	2489	0.0136559	2489	-0.0805869	2489	-0.176621	2489	-0.242498
		2488	0	2488	0.0189997	2488	-0.081225	2488	-0.175274	2488	-0.241213
		2487	0	2487	0.0231802	2487	-0.0848604	2487	-0.176029	2487	-0.239927
		2486	0	2486	0.0264911	2486	-0.0896722	2486	-0.177571	2486	-0.239711
		2485	0	2485	0.0285814	2485	-0.0961352	2485	-0.180215	2485	-0.240997
		2484	0	2484	0.0294014	2484	-0.103826	2484	-0.183721	2484	-0.243909
		2483	0	2483	0.0296901	2483	-0.111904	2483	-0.18746	2483	-0.247558
		2482	0	2482	0.028854	2482	-0.119983	2482	-0.19086	2482	-0.253128
		2481	0	2481	0.0282047	2481	-0.126979	2481	-0.193922	2481	-0.25889
		2480	0	2480	0.0277866	2480	-0.132635	2480	-0.196567	2480	-0.264888
		2479	0	2479	0.02869	2479	-0.134778	2479	-0.19742	2479	-0.269532
		2478	0	2478	0.0301679	2478	-0.135179	2478	-0.197646	2478	-0.273358
		2477	0	2477	0.0330943	2477	-0.130332	2477	-0.196891	2477	-0.274215
		2476	0	2476	0.0368189	2476	-0.123171	2476	-0.195414	2476	-0.273231
		2475	0	2475	0.0414174	2475	-0.113476	2475	-0.193147	2475	-0.270232
		2474	0	2474	0.0456728	2474	-0.100797	2474	-0.19088	2474	-0.264419
		2473	0	2473	0.049647	2473	-0.0874673	2473	-0.188551	2473	-0.257498
		2472	0	2472	0.0525733	2472	-0.0741372	2472	-0.185907	2472	-0.248072
		2471	0	2471	0.0544377	2471	-0.0620385	2471	-0.183262	2471	-0.238646
		2470	0	2470	0.0552738	2470	-0.0511321	2470	-0.180618	2470	-0.22922
		2469	0	2469	0.0536178	2469	-0.0440097	2469	-0.177973	2469	-0.220524
		2468	0	2468	0.0513644	2468	-0.0385715	2468	-0.175329	2468	-0.212456
		2467	0	2467	0.0484381	2467	-0.0373597	2467	-0.172684	2467	-0.206458
		2466	0	2466	0.0455117	2466	-0.0389768	2466	-0.170243	2466	-0.202075
		2465	0	2465	0.0425854	2465	-0.0430162	2465	-0.167976	2465	-0.199076
		2464	0	2464	0.0411344	2464	-0.0491939	2464	-0.16671	2464	-0.198344
		2463	0	2463	0.0401635	2463	-0.0558394	2463	-0.166003	2463	-0.198303
		2462	0	2462	0.0401635	2462	-0.0631104	2462	-0.166758	2462	-0.199588
		2461	0	2461	0.0413537	2461	-0.0687713	2461	-0.167944	2461	-0.200874
		2460	0	2460	0.0434439	2460	-0.0732146	2460	-0.169455	2460	-0.202159
		2459	0	2459	0.0459158	2459	-0.0743389	2459	-0.171311	2459	-0.20188
		2458	0	2458	0.0482096	2458	-0.0740071	2458	-0.1732	2458	-0.200682
		2457	0	2457	0.0498818	2457	-0.0703716	2457	-0.175089	2457	-0.197254
		2456	0	2456	0.0510523	2456	-0.0650394	2456	-0.176525	2456	-0.192284
		2455	0	2455	0.0518884	2455	-0.0585763	2455	-0.177658	2455	-0.186286
		2454	0	2454	0.051541	2454	-0.0509698	2454	-0.177722	2454	-0.179074
		2453	0	2453	0.051123	2453	-0.0434109	2453	-0.177288	2453	-0.17179
		2452	0	2452	0.0507049	2452	-0.03614	2452	-0.175777	2452	-0.164506
		2451	0	2451	0.0500232	2451	-0.030143	2451	-0.173551	2451	-0.158304
		2450	0	2450	0.0491871	2450	-0.0248918	2450	-0.170907	2450	-0.152734
		2449	0	2449	0.0491656	2449	-0.0223955	2449	-0.167158	2449	-0.149668
		2448	0	2448	0.0490328	2448	-0.0206138	2448	-0.1629	2448	-0.147895
		2447	0	2447	0.0486147	2447	-0.0202099	2447	-0.157611	2447	-0.148752
		2446	0	2446	0.0479201	2446	-0.0208746	2446	-0.152322	2446	-0.151592
		2445	0	2445	0.0470778	2445	-0.0220844	2445	-0.147032	2445	-0.155464
		2444	0	2444	0.0449876	2444	-0.0228923	2444	-0.141743	2444	-0.162319
		2443	0	2443	0.0424602	2443	-0.0234186	2443	-0.136981	2443	-0.169772
		2442	0	2442	0.0391158	2442	-0.0234186	2442	-0.133203	2442	-0.178341
		2441	0	2441	0.0360607	2441	-0.0223004	2441	-0.130994	2441	-0.186614
		2440	0	2440	0.0331791	2440	-0.0206414	2440	-0.12955	2440	-0.194724
		2439	0	2439	0.0315069	2439	-0.0178138	2439	-0.129928	2439	-0.202008
		2438	0	2438	0.0304688	2438	-0.0145267	2438	-0.131022	2438	-0.207992
		2437	0	2437	0.0304688	2437	-0.0104873	2437	-0.133289	2437	-0.211848
		2436	0	2436	0.0319796	2436	-0.0070318	2436	-0.135283	2436	-0.213227
		2435	0	2435	0.034153	2435	-0.00382707	2435	-0.137071	2435	-0.213371
		2434	0	2434	0.0374974	2434	-0.000999484	2434	-0.137449	2434	-0.209515
		2433	0	2433	0.0408418	2433	0.00133139	2433	-0.136588	2433	-0.204254
		2432	0	2432	0.0441862	2432	0.00294715	2432	-0.133944	2432	-0.19697
		2431	0	2431	0.0462707	2431	0.00395421	2431	-0.128737	2431	-0.188395
		2430	0	2430	0.0477807	2430	0.00484046	2430	-0.1224	2430	-0.179397
		2429	0	2429	0.0477807	2429	0.00645622	2429	-0.113333	2429	-0.170399
		2428	0	2428	0.0474123	2428	0.00842791	2428	-0.103933	2428	-0.162345
		2427	0	2427	0.0465762	2427	0.0108516	2427	-0.0941104	2427	-0.15549
		2426	0	2426	0.0463957	2426	0.0148589	2426	-0.0851767	2426	-0.149978
		2425	0	2425	0.0466093	2425	0.0194054	2425	-0.0768252	2425	-0.14522
		2424	0	2424	0.0482814	2424	0.0246566	2424	-0.0707806	2424	-0.143077
		2423	0	2423	0.0511356	2423	0.0297175	2423	-0.0665163	2423	-0.141945
		2422	0	2422	0.0553161	2422	0.0345648	2422	-0.0642496	2422	-0.141945
		2421	0	2421	0.0608591	2421	0.0377664	2421	-0.0656767	2421	-0.14369
		2420	0	2420	0.066778	2420	0.0400822	2420	-0.068422	2420	-0.146307
		2419	0	2419	0.0730488	2419	0.0396783	2419	-0.0737111	2419	-0.151449
		2418	0	2418	0.0780605	2418	0.0372469	2418	-0.0799482	2418	-0.157666
		2417	0	2417	0.081823	2417	0.0328036	2417	-0.0871261	2417	-0.16495
		2416	0	2416	0.0831113	2416	0.0263111	2416	-0.0939847	2416	-0.174407
		2415	0	2415	0.0830781	2415	0.0192151	2415	-0.100642	2415	-0.184586
		2414	0	2414	0.0793157	2414	0.0111362	2414	-0.106687	2414	-0.196154
		2413	0	2413	0.0739947	2413	0.00327258	2413	-0.111725	2413	-0.207494
		2412	0	2412	0.0673059	2412	-0.00440229	2412	-0.115881	2412	-0.218634
		2411	0	2411	0.0587857	2411	-0.0110154	2411	-0.118712	2411	-0.227522
		2410	0	2410	0.0500986	2410	-0.017301	2410	-0.121274	2410	-0.235432
		2409	0	2409	0.0417376	2409	-0.0229561	2409	-0.123541	2409	-0.241002
		2408	0	2408	0.0338475	2408	-0.0277012	2408	-0.125595	2408	-0.243918
		2407	0	2407	0.0263227	2407	-0.0317406	2407	-0.127484	2407	-0.244775
		2406	0	2406	0.0206933	2406	-0.0346811	2406	-0.12903	2406	-0.242523
		2405	0	2405	0.015782	2405	-0.0366996	2405	-0.130163	2405	-0.239309
		2404	0	2404	0.0124376	2404	-0.0362956	2404	-0.130163	2404	-0.234167
		2403	0	2403	0.0100864	2403	-0.0339723	2403	-0.128143	2403	-0.22928
		2402	0	2402	0.0084142	2402	-0.0303369	2402	-0.124743	2402	-0.224567
		2401	0	2401	0.00791776	2401	-0.0240506	2401	-0.117801	2401	-0.221862
		2400	0	2400	0.00773471	2400	-0.0170199	2400	-0.109774	2400	-0.220014
		2399	0	2399	0.00815276	2399	-0.00853711	2399	-0.0995737	2399	-0.220014
		2398	0	2398	0.0085708	2398	-0.000558977	2398	-0.0884295	2398	-0.22162
		2397	0	2397	0.00898885	2397	0.00711589	2397	-0.0767181	2397	-0.224191
		2396	0	2396	0.0094069	2396	0.0120532	2396	-0.0668356	2396	-0.227176
		2395	0	2395	0.0100856	2395	0.0155153	2395	-0.0586619	2395	-0.229908
		2394	0	2394	0.0113397	2394	0.0159192	2394	-0.0541284	2394	-0.232051
		2393	0	2393	0.0131418	2393	0.0134115	2393	-0.0547938	2393	-0.231947
		2392	0	2392	0.015232	2392	0.00937209	2392	-0.0581938	2392	-0.230662
		2391	0	2391	0.0189925	2391	0.00250836	2391	-0.0698957	2391	-0.225096
		2390	0	2390	0.0228981	2390	-0.00394369	2390	-0.0836768	2390	-0.218206
		2389	0	2389	0.0270786	2389	-0.00959886	2389	-0.101433	2389	-0.20878
		2388	0	2388	0.0309723	2388	-0.0127602	2388	-0.119966	2388	-0.198178
		2387	0	2387	0.0346484	2387	-0.0146249	2387	-0.138733	2387	-0.187076
		2386	0	2386	0.0354845	2386	-0.0113933	2386	-0.153467	2386	-0.177221
		2385	0	2385	0.034137	2385	-0.00650407	2385	-0.165522	2385	-0.169285
		2384	0	2384	0.0291204	2384	0.00117079	2384	-0.173078	2384	-0.164572
		2383	0	2383	0.01961	2383	0.00913514	2383	-0.17549	2383	-0.165386
		2382	0	2382	0.00794513	2382	0.0170437	2382	-0.175686	2382	-0.168927
		2381	0	2381	-0.00961292	2381	0.0222949	2381	-0.173041	2381	-0.180924
		2380	0	2380	-0.0286901	2380	0.0249366	2380	-0.171312	2380	-0.196726
		2379	0	2379	-0.0500106	2379	0.0237248	2379	-0.170934	2379	-0.21815
		2378	0	2378	-0.0700814	2378	0.0170793	2378	-0.177332	2378	-0.244376
		2377	0	2377	-0.0890459	2377	0.00811935	2377	-0.18712	2377	-0.272576
		2376	0	2376	-0.101169	2376	-0.00561462	2376	-0.207898	2376	-0.304282
		2375	0	2375	-0.107844	2375	-0.0191731	2375	-0.232615	2375	-0.335802
		2374	0	2374	-0.107426	2374	-0.0325031	2374	-0.262461	2374	-0.36708
		2373	0	2373	-0.0962753	2373	-0.040805	2373	-0.2926	2373	-0.397025
		2372	0	2372	-0.0808929	2372	-0.0464444	2372	-0.321399	2372	-0.426589
		2371	0	2371	-0.0570641	2371	-0.0432129	2371	-0.339911	2371	-0.456153
		2370	0	2370	-0.032652	2370	-0.0354724	2370	-0.349285	2370	-0.487909
		2369	0	2369	-0.00756903	2369	-0.0225463	2369	-0.348152	2369	-0.522186
		2368	0	2368	0.00804814	2368	-0.00700694	2368	-0.330216	2368	-0.566857
		2367	0	2367	0.0177983	2367	0.00810533	2367	-0.307096	2367	-0.617053
		2366	0	2366	0.00734707	2366	0.017396	2366	-0.277251	2366	-0.684322
		2365	0	2365	-0.020307	2365	0.0168734	2365	-0.256209	2365	-0.764549
		2364	0	2364	-0.0654563	2364	0.006371	2364	-0.24412	2364	-0.857954
		2363	0	2363	-0.147098	2363	-0.0326113	2363	-0.27579	2363	-0.97905
		2362	0	2362	-0.245359	2362	-0.0862799	2362	-0.332142	2362	-1.11438
		2361	0	2361	-0.386659	2361	-0.181206	2361	-0.461346	2361	-1.28962
		2360	0	2360	-0.568236	2360	-0.319302	2360	-0.661553	2360	-1.51156
		2359	0	2359	-0.786039	2359	-0.496228	2359	-0.925626	2359	-1.77549
		2358	0	2358	-1.12532	2358	-0.813377	2358	-1.38428	2358	-2.20642
		2357	0	2357	-1.55061	2357	-1.23464	2357	-1.97181	2357	-2.75931
		2356	0	2356	-2.22576	2356	-1.96214	2356	-2.92686	2356	-3.66936
		2355	0	2355	-3.35089	2355	-3.32293	2355	-4.52576	2355	-5.20842
		2354	0	2354	-4.83371	2354	-5.18711	2354	-6.63646	2354	-7.24748
		2353	0	2353	-6.02472	2353	-8.05582	2353	-8.29255	2353	-8.37809
		2352	0	2352	-5.26122	2352	-8.52725	2352	-7.14279	2352	-6.6551
		2351	0	2351	1.45013	2351	-1.23855	2351	2.53347	2351	3.5873
		2350	0	2350	4.95294	2350	3.11942	2350	7.56607	2350	8.69662
		2349	0	2349	6.20583	2349	5.42228	2349	9.34242	2349	10.2065
		2348	0	2348	6.64224	2348	6.0521	2348	9.87495	2348	10.5396
		2347	0	2347	7.06905	2347	6.4789	2347	10.3374	2347	10.8046
		2346	0	2346	7.62924	2346	6.69542	2346	10.8569	2346	11.1186
		2345	0	2345	7.98387	2345	6.54892	2345	10.9658	2345	11.0122
		2344	0	2344	8.21171	2344	6.17851	2344	10.8215	2344	10.6463
		2343	0	2343	6.17566	2343	4.28358	2343	7.8859	2343	7.65256
		2342	0	2342	3.41636	2342	2.16457	2342	4.28992	2342	4.08618
		2341	0	2341	-0.783356	2341	-0.32693	2341	-0.556328	2341	-0.54593
		2340	0	2340	-3.08802	2340	-1.48896	2340	-3.03547	2340	-2.90534
		2339	0	2339	-4.3685	2339	-1.93249	2339	-4.23532	2339	-4.03648
		2338	0	2338	-3.85989	2338	-1.58965	2338	-3.64174	2338	-3.5024
		2337	0	2337	-3.28109	2337	-1.25396	2337	-3.01596	2337	-2.93911
		2336	0	2336	-2.58964	2336	-0.943731	2336	-2.35257	2336	-2.34226
		2335	0	2335	-2.00931	2335	-0.712319	2335	-1.82684	2335	-1.87037
		2334	0	2334	-1.48525	2334	-0.519791	2334	-1.36961	2334	-1.4607
		2333	0	2333	-1.12573	2333	-0.401033	2333	-1.06587	2333	-1.19163
		2332	0	2332	-0.814532	2332	-0.298579	2332	-0.797899	2332	-0.955728
		2331	0	2331	-0.586696	2331	-0.224254	2331	-0.591628	2331	-0.777059
		2330	0	2330	-0.427176	2330	-0.168585	2330	-0.427498	2330	-0.636444
		2329	0	2329	-0.299017	2329	-0.121433	2329	-0.282704	2329	-0.513047
		2328	0	2328	-0.232547	2328	-0.0903298	2328	-0.175791	2328	-0.419642
		2327	0	2327	-0.18004	2327	-0.0638844	2327	-0.0822466	2327	-0.334245
		2326	0	2326	-0.148687	2326	-0.0444952	2326	-0.00895587	2326	-0.260978
		2325	0	2325	-0.126009	2325	-0.0313934	2325	0.0394138	2325	-0.202002
		2324	0	2324	-0.106219	2324	-0.0208978	2324	0.076424	2324	-0.149795
		2323	0	2323	-0.0848985	2323	-0.0148387	2323	0.0847353	2323	-0.116803
		2322	0	2322	-0.0623247	2322	-0.00947165	2322	0.0826909	2322	-0.093721
		2321	0	2321	-0.0380778	2321	-0.0050283	2321	0.0668238	2321	-0.0838664
		2320	0	2320	-0.0141537	2320	3.86153e-05	2320	0.0390012	2320	-0.0908782
		2319	0	2319	0.00924087	2319	0.00542971	2319	0.00725237	2319	-0.104507
		2318	0	2318	0.0293072	2318	0.0118928	2318	-0.027504	2318	-0.130643
		2317	0	2317	0.0474548	2317	0.0181704	2317	-0.0596595	2317	-0.158746
		2316	0	2316	0.0633407	2316	0.0242295	2316	-0.0887491	2316	-0.189167
		2315	0	2315	0.0772135	2315	0.0280194	2315	-0.10844	2315	-0.214086
		2314	0	2314	0.0904079	2314	0.0304247	2314	-0.123886	2314	-0.235586
		2313	0	2313	0.102531	2313	0.028001	2313	-0.128042	2313	-0.245012
		2312	0	2312	0.113836	2312	0.0218193	2312	-0.127018	2312	-0.246466
		2311	0	2311	0.124287	2311	0.0117208	2311	-0.120596	2311	-0.23961
		2310	0	2310	0.130558	2310	-0.00443594	2310	-0.109452	2310	-0.222045
		2309	0	2309	0.134515	2309	-0.0228051	2309	-0.097162	2309	-0.201275
		2308	0	2308	0.131589	2308	-0.0458297	2308	-0.0839394	2308	-0.175568
		2307	0	2307	0.123007	2307	-0.069695	2307	-0.0716997	2307	-0.151197
		2306	0	2306	0.109211	2306	-0.0943353	2306	-0.0603661	2306	-0.12806
		2305	0	2305	0.0871091	2305	-0.116882	2305	-0.0522962	2305	-0.112696
		2304	0	2304	0.0626577	2304	-0.137926	2304	-0.0454458	2304	-0.101224
		2303	0	2303	0.0342303	2303	-0.154487	2303	-0.0412901	2303	-0.0999384
		2302	0	2302	0.00626369	2302	-0.167042	2302	-0.039008	2302	-0.105027
		2301	0	2301	-0.0213275	2301	-0.176333	2301	-0.0382524	2301	-0.11531
		2300	0	2300	-0.0421873	2300	-0.179481	2300	-0.0398625	2300	-0.131343
		2299	0	2299	-0.059964	2299	-0.18075	2299	-0.0422912	2299	-0.147849
		2298	0	2298	-0.0704153	2298	-0.178326	2298	-0.0464469	2298	-0.163702
		2297	0	2297	-0.0750303	2297	-0.174023	2297	-0.0512618	2297	-0.175817
		2296	0	2296	-0.0754484	2296	-0.168368	2296	-0.0565508	2296	-0.185243
		2295	0	2295	-0.0689041	2295	-0.160844	2295	-0.0611407	2295	-0.185155
		2294	0	2294	-0.0606735	2294	-0.152626	2294	-0.0648618	2294	-0.181303
		2293	0	2293	-0.0493862	2293	-0.142932	2293	-0.0663729	2293	-0.169306
		2292	0	2292	-0.0375869	2292	-0.13299	2292	-0.0646453	2292	-0.152849
		2291	0	2291	-0.0254635	2291	-0.122891	2291	-0.0608674	2291	-0.133568
		2290	0	2290	-0.0141393	2290	-0.113565	2290	-0.0516725	2290	-0.11183
		2289	0	2289	-0.00322757	2289	-0.104879	2289	-0.0405308	2289	-0.0912615
		2288	0	2288	0.00680561	2288	-0.0976082	2288	-0.0254193	2288	-0.0736945
		2287	0	2287	0.0157635	2287	-0.0934542	2287	-0.00933611	2287	-0.0621889
		2286	0	2286	0.0241245	2286	-0.0910306	2286	0.00728653	2286	-0.0540481
		2285	0	2285	0.0300108	2285	-0.0949833	2285	0.0209274	2285	-0.0577434
		2284	0	2284	0.0347593	2284	-0.10089	2284	0.031659	2284	-0.0654189
		2283	0	2283	0.0372676	2283	-0.110584	2283	0.0365702	2283	-0.0808436
		2282	0	2282	0.0355513	2282	-0.123272	2282	0.0333369	2282	-0.100598
		2281	0	2281	0.0316517	2281	-0.13741	2281	0.0259697	2281	-0.122457
		2280	0	2280	0.0199463	2280	-0.151548	2280	0.00783593	2280	-0.144737
		2279	0	2279	0.00582742	2279	-0.163646	2279	-0.0123426	2279	-0.164853
		2278	0	2278	-0.0125667	2278	-0.172128	2278	-0.0361432	2278	-0.181134
		2277	0	2277	-0.0333166	2277	-0.173782	2277	-0.0588793	2277	-0.192285
		2276	0	2276	-0.0548948	2276	-0.172009	2276	-0.0808065	2276	-0.201057
		2275	0	2275	-0.073289	2275	-0.159083	2275	-0.0955402	2275	-0.205342
		2274	0	2274	-0.0880825	2274	-0.141571	2274	-0.106872	2274	-0.208955
		2273	0	2273	-0.0972795	2273	-0.11693	2273	-0.112917	2273	-0.211526
		2272	0	2272	-0.0960287	2272	-0.0854608	2272	-0.113963	2272	-0.215042
		2271	0	2271	-0.0897303	2271	-0.0512757	2271	-0.112999	2271	-0.2191
		2270	0	2270	-0.0684098	2270	-0.0141132	2270	-0.109599	2270	-0.225527
		2269	0	2269	-0.0416181	2269	0.0211734	2269	-0.106518	2269	-0.232677
		2268	0	2268	-0.0073381	2268	0.0538926	2268	-0.103874	2268	-0.240818
		2267	0	2267	0.0311034	2267	0.0754766	2267	-0.104122	2267	-0.248631
		2266	0	2266	0.0702241	2266	0.091314	2266	-0.105627	2266	-0.256203
		2265	0	2265	0.104504	2265	0.0880825	2265	-0.11016	2265	-0.26263
		2264	0	2264	0.132158	2264	0.0738754	2264	-0.114523	2264	-0.267892
		2263	0	2263	0.151806	2263	0.0464075	2263	-0.118678	2263	-0.271749
		2262	0	2262	0.156472	2262	0.00574972	2262	-0.119825	2262	-0.271851
		2261	0	2261	0.155085	2261	-0.0386756	2261	-0.119093	2261	-0.269915
		2260	0	2260	0.140035	2260	-0.0855326	2260	-0.111537	2260	-0.261346
		2259	0	2259	0.121347	2259	-0.125749	2259	-0.0994144	2259	-0.24739
		2258	0	2258	0.0987724	2258	-0.158872	2258	-0.0824139	2258	-0.227681
		2257	0	2257	0.0796553	2257	-0.170279	2257	-0.0594767	2257	-0.198049
		2256	0	2256	0.06333	2256	-0.172734	2256	-0.034976	2256	-0.164588
		2255	0	2255	0.0570593	2255	-0.153749	2255	-0.0089087	2255	-0.122598
		2254	0	2254	0.0587421	2254	-0.126664	2254	0.015216	2254	-0.0790668
		2253	0	2253	0.0679392	2253	-0.0919246	2253	0.0375054	2253	-0.0340783
		2252	0	2252	0.0886111	2252	-0.0571858	2252	0.0526658	2252	0.00723511
		2251	0	2251	0.113374	2251	-0.0251305	2251	0.0644382	2251	0.0460414
		2250	0	2250	0.146818	2250	-0.00372167	2250	0.0674605	2250	0.0773191
		2249	0	2249	0.184134	2249	0.00756262	2249	0.0643074	2249	0.10276
		2248	0	2248	0.224685	2248	0.0103902	2248	0.0559961	2248	0.123327
		2247	0	2247	0.267464	2247	0.000298257	2247	0.0382868	2247	0.137802
		2246	0	2246	0.309844	2246	-0.0118846	2246	0.0174693	2246	0.151513
		2245	0	2245	0.349977	2245	-0.0256185	2245	-0.0097314	2245	0.165224
		2244	0	2244	0.382891	2244	-0.0326103	2244	-0.0395413	2244	0.182387
		2243	0	2243	0.410483	2243	-0.03463	2243	-0.0712754	2243	0.202096
		2242	0	2242	0.418862	2242	-0.0192002	2242	-0.104051	2242	0.228107
		2241	0	2241	0.418633	2241	0.00116064	2241	-0.136423	2241	0.255009
		2240	0	2240	0.398985	2240	0.0310522	2240	-0.167401	2240	0.282859
		2239	0	2239	0.364891	2239	0.0582501	2239	-0.196547	2239	0.306034
		2238	0	2238	0.321413	2238	0.0836984	2238	-0.224504	2238	0.326171
		2237	0	2237	0.264436	2237	0.0857435	2237	-0.249231	2237	0.330031
		2236	0	2236	0.206991	2236	0.0749389	2236	-0.272678	2236	0.326746
		2235	0	2235	0.150136	2235	0.0361606	2235	-0.293457	2235	0.308322
		2234	0	2234	0.104464	2234	-0.0280876	2234	-0.311348	2234	0.277618
		2233	0	2233	0.0651678	2233	-0.106856	2233	-0.327593	2233	0.239913
		2232	0	2232	0.0504641	2232	-0.205427	2232	-0.339022	2232	0.190446
		2231	0	2231	0.0431587	2231	-0.300596	2231	-0.349009	2231	0.138384
		2230	0	2230	0.0502656	2230	-0.387848	2230	-0.356187	2230	0.0813987
		2229	0	2229	0.0612795	2229	-0.45029	2229	-0.3616	2229	0.0198367
		2228	0	2228	0.0741552	2228	-0.499816	2228	-0.366104	2228	-0.0441236
		2227	0	2227	0.0795899	2227	-0.499412	2227	-0.367993	2227	-0.118676
		2226	0	2226	0.0808726	2226	-0.481528	2226	-0.36814	2226	-0.19794
		2225	0	2225	0.0746019	2225	-0.431844	2225	-0.365117	2225	-0.285775
		2224	0	2224	0.0645364	2224	-0.353953	2224	-0.356555	2224	-0.378097
		2223	0	2223	0.0532156	2223	-0.262844	2223	-0.345141	2223	-0.471875
		2222	0	2222	0.0507073	2222	-0.148125	2222	-0.32323	2222	-0.554568
		2221	0	2221	0.0570598	2221	-0.032628	2221	-0.298406	2221	-0.623392
		2220	0	2220	0.0775442	2220	0.0841108	2220	-0.268939	2220	-0.670094
		2219	0	2219	0.115398	2219	0.185538	2219	-0.240848	2219	-0.678694
		2218	0	2218	0.160439	2218	0.278403	2218	-0.214393	2218	-0.669396
		2217	0	2217	0.214785	2217	0.33455	2217	-0.202304	2217	-0.612411
		2216	0	2216	0.263218	2216	0.371203	2216	-0.20106	2216	-0.541521
		2215	0	2215	0.303351	2215	0.380494	2215	-0.215038	2215	-0.451115
		2214	0	2214	0.317444	2214	0.355726	2214	-0.251973	2214	-0.355828
		2213	0	2213	0.318768	2213	0.316637	2213	-0.298786	2213	-0.260984
		2212	0	2212	0.280726	2212	0.246755	2212	-0.368299	2212	-0.183433
		2211	0	2211	0.228303	2211	0.170377	2211	-0.441693	2211	-0.122342
		2210	0	2210	0.158071	2210	0.0859536	2210	-0.519895	2210	-0.0816378
		2209	0	2209	0.0868476	2209	0.0114262	2209	-0.586453	2209	-0.0737787
		2208	0	2208	0.0199493	2208	-0.0555014	2208	-0.645624	2208	-0.0787072
		2207	0	2207	-0.017257	2207	-0.0902402	2207	-0.67698	2207	-0.109985
		2206	0	2206	-0.0293168	2206	-0.102802	2206	-0.692826	2206	-0.14699
		2205	0	2205	-0.013849	2205	-0.0910881	2205	-0.691692	2205	-0.190265
		2204	0	2204	0.0407437	2204	-0.0475385	2204	-0.673501	2204	-0.232484
		2203	0	2203	0.108683	2203	0.00687486	2203	-0.650533	2203	-0.273698
		2202	0	2202	0.201072	2202	0.0811999	2202	-0.622199	2202	-0.310974
		2201	0	2201	0.298559	2201	0.158809	2201	-0.593673	2201	-0.347815
		2200	0	2200	0.400981	2200	0.239597	2200	-0.564961	2200	-0.384235
		2199	0	2199	0.49913	2199	0.311785	2199	-0.530779	2199	-0.422114
		2198	0	2198	0.593272	2198	0.377349	2198	-0.491073	2198	-0.460581
		2197	0	2197	0.673955	2197	0.421783	2197	-0.432516	2197	-0.500428
		2196	0	2196	0.7409	2196	0.444018	2196	-0.354013	2196	-0.53612
		2195	0	2195	0.796083	2195	0.44725	2195	-0.258433	2195	-0.568255
		2194	0	2194	0.822126	2194	0.410921	2194	-0.134853	2194	-0.585646
		2193	0	2193	0.835784	2193	0.360648	2193	-0.00728325	2193	-0.596522
		2192	0	2192	0.820317	2192	0.280668	2192	0.121164	2192	-0.591809
		2191	0	2191	0.780568	2191	0.186426	2191	0.22896	2191	-0.579533
		2190	0	2190	0.722459	2190	0.081402	2190	0.32114	2190	-0.561537
		2189	0	2189	0.62084	2189	-0.0354238	2189	0.353995	2189	-0.53963
		2188	0	2188	0.501989	2188	-0.15296	2188	0.359583	2188	-0.518339
		2187	0	2187	0.345221	2187	-0.269295	2187	0.302537	2187	-0.499916
		2186	0	2186	0.162613	2186	-0.375691	2186	0.190627	2186	-0.48612
		2185	0	2185	-0.0372148	2185	-0.475464	2185	0.0421571	2185	-0.475408
		2184	0	2184	-0.255584	2184	-0.547411	2184	-0.18617	2184	-0.472783
		2183	0	2183	-0.470497	2183	-0.612128	2183	-0.434455	2183	-0.473102
		2182	0	2182	-0.674086	2182	-0.663024	2182	-0.72044	2182	-0.479529
		2181	0	2181	-0.853944	2181	-0.726406	2181	-1.01477	2181	-0.494064
		2180	0	2180	-1.01991	2180	-0.797095	2180	-1.31397	2180	-0.513345
		2179	0	2179	-1.16306	2179	-0.933512	2179	-1.60435	2179	-0.552246
		2178	0	2178	-1.30934	2178	-1.10081	2178	-1.89401	2178	-0.600518
		2177	0	2177	-1.4636	2177	-1.33065	2177	-2.18264	2177	-0.667787
		2176	0	2176	-1.64551	2176	-1.61874	2176	-2.48126	2176	-0.755178
		2175	0	2175	-1.84185	2175	-1.93697	2175	-2.78512	2175	-0.852979
		2174	0	2174	-2.09226	2174	-2.32031	2174	-3.11228	2174	-0.972948
		2173	0	2173	-2.35958	2173	-2.71266	2173	-3.44313	2173	-1.09217
		2172	0	2172	-2.65848	2172	-3.12185	2172	-3.78087	2172	-1.21
		2171	0	2171	-2.97099	2171	-3.51399	2171	-4.10162	2171	-1.29787
		2170	0	2170	-3.28878	2170	-3.89602	2170	-4.41261	2170	-1.36977
		2169	0	2169	-3.58601	2169	-4.20988	2169	-4.66421	2169	-1.36977
		2168	0	2168	-3.8601	2168	-4.4905	2168	-4.88702	2168	-1.34442
		2167	0	2167	-4.09629	2167	-4.7167	2167	-5.06269	2167	-1.27758
		2166	0	2166	-4.27145	2166	-4.88247	2166	-5.18894	2166	-1.19061
		2165	0	2165	-4.41613	2165	-5.01925	2165	-5.29202	2165	-1.0964
		2164	0	2164	-4.46128	2164	-5.07418	2164	-5.33584	2164	-1.00899
		2163	0	2163	-4.45108	2163	-5.08358	2163	-5.349	2163	-0.928437
		2162	0	2162	-4.3612	2162	-5.02743	2162	-5.31802	2162	-0.857741
		2161	0	2161	-4.14501	2161	-4.86324	2161	-5.2082	2161	-0.790595
		2160	0	2160	-3.86964	2160	-4.64774	2160	-5.0589	2160	-0.722907
		2159	0	2159	-3.42818	2159	-4.28379	2159	-4.78236	2159	-0.639357
		2158	0	2158	-2.91267	2158	-3.85025	2158	-4.43191	2158	-0.541837
		2157	0	2157	-2.30316	2157	-3.32836	2157	-3.98764	2157	-0.426581
		2156	0	2156	-1.59071	2156	-2.70194	2156	-3.40679	2156	-0.290158
		2155	0	2155	-0.837754	2155	-2.03329	2155	-2.7678	2155	-0.146704
		2154	0	2154	-0.0016563	2154	-1.27267	2154	-1.98842	2154	0.00497136
		2153	0	2153	0.861433	2153	-0.47759	2153	-1.14674	2153	0.151801
		2152	0	2152	1.7548	2152	0.356143	2152	-0.235135	2152	0.293194
		2151	0	2151	2.64409	2151	1.20567	2151	0.743573	2151	0.409449
		2150	0	2150	3.5143	2150	2.04741	2150	1.73771	2150	0.51246
		2149	0	2149	4.28811	2149	2.82863	2149	2.7328	2149	0.575444
		2148	0	2148	4.93874	2148	3.52712	2148	3.67783	2148	0.614771
		2147	0	2147	5.46715	2147	4.14354	2147	4.57319	2147	0.630624
		2146	0	2146	5.81601	2146	4.67525	2146	5.37048	2146	0.663141
		2145	0	2145	6.17758	2145	5.24869	2145	6.17235	2145	0.729162
		2144	0	2144	6.73442	2144	6.06747	2144	7.07073	2144	0.925826
		2143	0	2143	7.67246	2143	7.23007	2143	8.183	2143	1.23249
		2142	0	2142	8.945	2142	8.69435	2142	9.48297	2142	1.63567
		2141	0	2141	10.7098	2141	10.5398	2141	11.0712	2141	2.11243
		2140	0	2140	12.578	2140	12.455	2140	12.7207	2140	2.59357
		2139	0	2139	14.5663	2139	14.4267	2139	14.4426	2139	3.05331
		2138	0	2138	16.5286	2138	16.3544	2138	16.1522	2138	3.48047
		2137	0	2137	18.4709	2137	18.248	2137	17.8523	2137	3.88237
		2136	0	2136	20.3923	2136	20.1146	2136	19.5681	2136	4.24308

## Sheet: B
		Frequency (cm-1)	baseline	Frequency (cm-1)	Water	Frequency (cm-1)	NaOH 1.1M	Frequency (cm-1)	NaOH 2.3M	Frequency (cm-1)	NaOH 4.5M	Frequency (cm-1)	NaOH 7.5M		Frequency (cm-1)	exper. NaOH 1.1M	Frequency (cm-1)	exper. NaOH 2.3M	Frequency (cm-1)	exper. NaOH 4.5M
		0	0	-5	1 -1.264407626754275316e-01	-5	1 -6.807294167626929404e-01	-5	1 -1.176628666365214515e-01	-5	1 -1.353176370014061713e-01	-5	1 -8.906147982932678675e-02		3994	5.45336	3994	5.30952	-5	1 -1.353176370014061713e-01
		3.33698	0	-4.6663	1 -1.241651818314105510e-01	-4.8146	1 -6.755853901804415029e-01	-4.6663	1 -1.151087963358399802e-01	-4.6663	1 -1.329112513950649888e-01	-4.6663	1 -8.766224373537737091e-02		3993	5.03008	3993	4.93187	-4.6663	1 -1.329112513950649888e-01
		6.67395	0	-4.3326	1 -1.180083291574576254e-01	-4.62921	1 -6.614853966384329764e-01	-4.3326	1 -1.082225343437124426e-01	-4.3326	1 -1.264365847916433527e-01	-4.3326	1 -8.391482936948002624e-02		3992	4.46571	3992	4.41203	-4.3326	1 -1.264365847916433527e-01
		10.0109	0	-3.99891	1 -1.087718498824723073e-01	-4.44381	1 -6.389854307418897372e-01	-3.99891	1 -9.763216578783481814e-02	-3.99891	1 -1.168237180459171937e-01	-3.99891	1 -7.832404712327210861e-02		3991	3.29102	3991	3.2772	-3.99891	1 -1.168237180459171937e-01
		13.3479	0	-3.66521	1 -9.762542147898646550e-02	-4.25842	1 -6.089637024362092310e-01	-3.66521	1 -8.480241812037267457e-02	-3.66521	1 -1.054124460306925526e-01	-3.66521	1 -7.162460910219888011e-02		3990	1.94813	3990	1.95158	-3.66521	1 -1.054124460306925526e-01
		16.6849	0	-3.33151	1 -8.591207853659374449e-02	-4.07302	1 -5.725743124523134941e-01	-3.33151	1 -7.083099273783828587e-02	-3.33151	1 -9.370601447658176431e-02	-3.33151	1 -6.465649767052944474e-02		3989	0.375967	3989	0.365897	-3.33151	1 -9.370601447658176431e-02
		20.0219	0	-2.99781	1 -7.493440831383688105e-02	-3.88763	1 -5.311871728228713119e-01	-2.99781	1 -5.749036148741431401e-02	-2.99781	1 -8.310690515237199871e-02	-2.99781	1 -5.822932346138169624e-02		3988	-0.599831	3988	-0.680958	-2.99781	1 -8.310690515237199871e-02
		23.3588	0	-2.66412	1 -6.576237145526192540e-02	-3.70223	1 -4.863179050265530323e-01	-2.66412	1 -4.593137836487290460e-02	-2.66412	1 -7.468943465371345736e-02	-2.66412	1 -5.300225081968394647e-02		3987	-1.2665	3987	-1.44851	-2.66412	1 -7.468943465371345736e-02
		26.6958	0	-2.33042	1 -5.909709856976329279e-02	-3.51683	1 -4.395520129062037151e-01	-2.33042	1 -3.724942114625409695e-02	-2.33042	1 -6.905342081966321655e-02	-2.33042	1 -4.940136234281977679e-02		3986	-0.726396	3986	-1.02922	-2.33042	1 -6.905342081966321655e-02
		30.0328	0	-1.99672	1 -5.521166075931293465e-02	-3.33144	1 -3.924678961022783352e-01	-1.99672	1 -3.204630409226207066e-02	-1.99672	1 -6.628305382208642127e-02	-1.99672	1 -4.758707837145417785e-02		3985	-0.0219873	3985	-0.443185	-1.99672	1 -6.628305382208642127e-02
		33.3698	0	-1.66302	1 -5.397282026494843593e-02	-3.14604	1 -3.465632284705653654e-01	-1.66302	1 -3.019324759472932079e-02	-1.66302	1 -6.601055490067504750e-02	-1.66302	1 -4.747282762124377387e-02		3984	0.825376	3984	0.31816	-1.66302	1 -6.601055490067504750e-02
		36.7067	0	-1.32933	1 -5.493112629934028546e-02	-2.96065	1 -3.031888838379490636e-01	-1.32933	1 -3.155572833999696625e-02	-1.32933	1 -6.756125102915062908e-02	-1.32933	1 -4.878536693319134032e-02		3983	1.47785	3983	0.893688	-1.32933	1 -6.756125102915062908e-02
		40.0437	0	-9.95629	0 -5.745411335491151794e-02	-2.77525	1 -2.634939793595188484e-01	-9.95629	0 -3.573094108008772335e-02	-9.95629	0 -7.014069126050971603e-02	-9.95629	0 -5.114943807395606196e-02		3982	1.79104	3982	1.14573	-9.95629	0 -7.014069126050971603e-02
		43.3807	0	-6.61932	0 -6.087129360379854581e-02	-2.58985	1 -2.283847746305004145e-01	-6.61932	0 -4.160229680216080694e-02	-6.61932	0 -7.301873657648480509e-02	-6.61932	0 -5.417637386972437574e-02		3981	1.7791	3981	1.07665	-6.61932	0 -7.301873657648480509e-02
		46.7177	0	-3.28234	0 -6.460091677493985662e-02	-2.40446	1 -1.984991774231732731e-01	-3.28234	0 -4.895290751207936886e-02	-3.28234	0 -7.567079190727686588e-02	-3.28234	0 -5.753811965065223910e-02		3980	1.55064	3980	0.793715	-3.28234	0 -7.567079190727686588e-02
		50.0546	0	0.054636	-0.0682361	-2.21906	1 -1.741975389147845943e-01	0.054636	-0.0561777	0.054636	-0.0778504	0.054636	-0.061014		3979	1.12577	3979	0.326829	0.054636	-0.0778504
		53.3916	0	3.39161	-0.0715798	-2.03367	1 -1.555693506925342473e-01	3.39161	-0.0634296	3.39161	-0.0795862	3.39161	-0.0645054		3978	0.681306	3978	-0.154372	3.39161	-0.0795862
		56.7286	0	6.72859	-0.0746298	-1.84827	1 -1.424544584427568372e-01	6.72859	-0.0699418	6.72859	-0.0811148	6.72859	-0.0680219		3977	0.485318	3977	-0.349982	6.72859	-0.0811148
		60.0656	0	10.0656	-0.0775269	-1.66288	1 -1.344765507548056072e-01	10.0656	-0.0758579	10.0656	-0.0827744	10.0656	-0.0716477		3976	0.439141	3976	-0.383226	10.0656	-0.0827744
		63.4025	0	13.4025	-0.0804844	-1.47748	1 -1.310860206142321349e-01	13.4025	-0.0807261	13.4025	-0.084891	13.4025	-0.0755005		3975	0.731926	3975	-0.0491075	13.4025	-0.084891
		66.7395	0	16.7395	-0.0837169	-1.29208	1 -1.316088699340887402e-01	16.7395	-0.0842512	16.7395	-0.0876861	16.7395	-0.0796944		3974	1.12075	3974	0.385289	16.7395	-0.0876861
		70.0765	0	20.0765	-0.0873871	-1.10669	1 -1.352981528940520595e-01	20.0765	-0.0863867	20.0765	-0.0912255	20.0765	-0.0843138		3973	1.59076	3973	0.904449	20.0765	-0.0912255
		73.4135	0	23.4135	-0.0915761	-9.21293	0 -1.413845312533563159e-01	23.4135	-0.0881953	23.4135	-0.0954165	23.4135	-0.0894032		3972	1.93927	3972	1.28883	23.4135	-0.0954165
		76.7504	0	26.7504	-0.0962816	-7.35897	0 -1.491228247057959921e-01	26.7504	-0.0895473	26.7504	-0.100048	26.7504	-0.094969		3971	2.24974	3971	1.63111	26.7504	-0.100048
		80.0874	0	30.0874	-0.101436	-5.50501	0 -1.578319458405288422e-01	30.0874	-0.0912586	30.0874	-0.104855	30.0874	-0.100991		3970	2.30883	3970	1.70275	30.0874	-0.104855
		83.4244	0	33.4244	-0.106934	-3.65105	0 -1.669262635664084116e-01	33.4244	-0.093277	33.4244	-0.109594	33.4244	-0.107436		3969	2.31543	3969	1.71883	33.4244	-0.109594
		86.7614	0	36.7614	-0.112668	-1.7971	0 -1.759371837158536789e-01	36.7614	-0.0964348	36.7614	-0.114096	36.7614	-0.114268		3968	2.163	3968	1.56661	36.7614	-0.114096
		90.0983	0	40.0983	-0.118546	0.0568617	-0.184525	40.0983	-0.100921	40.0983	-0.118301	40.0983	-0.121454		3967	1.95617	3967	1.36099	40.0983	-0.118301
		93.4353	0	43.4353	-0.124504	1.91082	-0.192478	43.4353	-0.107082	43.4353	-0.122256	43.4353	-0.128964		3966	1.69124	3966	1.09834	43.4353	-0.122256
		96.7723	0	46.7723	-0.130506	3.76478	-0.199709	46.7723	-0.114067	46.7723	-0.126081	46.7723	-0.136766		3965	1.43606	3965	0.859047	46.7723	-0.126081
		100.109	0	50.1093	-0.136531	5.61874	-0.206238	50.1093	-0.122405	50.1093	-0.129927	50.1093	-0.144821		3964	1.18469	3964	0.628883	50.1093	-0.129927
		103.446	0	53.4462	-0.142563	7.47269	-0.212171	53.4462	-0.131565	53.4462	-0.133916	53.4462	-0.153076		3963	1.03967	3963	0.533039	53.4462	-0.133916
		106.783	0	56.7832	-0.148577	9.32665	-0.217677	56.7832	-0.141344	56.7832	-0.138102	56.7832	-0.16147		3962	0.920972	3962	0.469035	56.7832	-0.138102
		110.12	0	60.1202	-0.154531	11.1806	-0.222964	60.1202	-0.151585	60.1202	-0.142439	60.1202	-0.169927		3961	0.892914	3961	0.513543	60.1202	-0.142439
		113.457	0	63.4572	-0.160369	13.0346	-0.228252	63.4572	-0.162479	63.4572	-0.146784	63.4572	-0.178367		3960	0.875319	3960	0.566145	63.4572	-0.146784
		116.794	0	66.7942	-0.166029	14.8885	-0.233752	66.7942	-0.17319	66.7942	-0.150912	66.7942	-0.186698		3959	0.871867	3959	0.62969	66.7942	-0.150912
		120.131	0	70.1311	-0.171444	16.7425	-0.239649	70.1311	-0.183772	70.1311	-0.15456	70.1311	-0.194824		3958	0.824855	3958	0.623187	70.1311	-0.15456
		123.468	0	73.4681	-0.17656	18.5964	-0.246084	73.4681	-0.193794	73.4681	-0.157469	73.4681	-0.20264		3957	0.755467	3957	0.580703	73.4681	-0.157469
		126.805	0	76.8051	-0.181335	20.4504	-0.25315	76.8051	-0.203361	76.8051	-0.159437	76.8051	-0.210027		3956	0.604587	3956	0.390716	76.8051	-0.159437
		130.142	0	80.1421	-0.185744	22.3044	-0.260885	80.1421	-0.212794	80.1421	-0.160357	80.1421	-0.216857		3955	0.439321	3955	0.165462	80.1421	-0.160357
		133.479	0	83.479	-0.189773	24.1583	-0.269276	83.479	-0.221102	83.479	-0.160247	83.479	-0.222995		3954	0.241474	3954	-0.179735	83.479	-0.160247
		136.816	0	86.816	-0.193417	26.0123	-0.27826	86.816	-0.228613	86.816	-0.159255	86.816	-0.228318		3953	0.0665734	3953	-0.540311	86.816	-0.159255
		140.153	0	90.153	-0.196676	27.8662	-0.287735	90.153	-0.235463	90.153	-0.157645	90.153	-0.232728		3952	-0.0687288	3952	-0.927428	90.153	-0.157645
		143.49	0	93.49	-0.199545	29.7202	-0.297571	93.49	-0.240293	93.49	-0.155768	93.49	-0.236178		3951	-0.116702	3951	-1.27089	93.49	-0.155768
		146.827	0	96.8269	-0.202021	31.5741	-0.307616	96.8269	-0.243177	96.8269	-0.154014	96.8269	-0.238695		3950	-0.107015	3950	-1.58554	96.8269	-0.154014
		150.164	0	100.164	-0.204102	33.4281	-0.317714	100.164	-0.2439	100.164	-0.152756	100.164	-0.240386		3949	0.0300203	3949	-1.78415	100.164	-0.152756
		153.501	0	103.501	-0.20579	35.2821	-0.327706	103.501	-0.243125	103.501	-0.1523	103.501	-0.241439		3948	0.197886	3948	-1.95093	103.501	-0.1523
		156.838	0	106.838	-0.207098	37.136	-0.337449	106.838	-0.240856	106.838	-0.152839	106.838	-0.242107		3947	0.443847	3947	-1.99926	106.838	-0.152839
		160.175	0	110.175	-0.20805	38.99	-0.346811	110.175	-0.237752	110.175	-0.154425	110.175	-0.242668		3946	0.689119	3946	-2.02537	110.175	-0.154425
		163.512	0	113.512	-0.208681	40.8439	-0.355686	113.512	-0.234468	113.512	-0.156967	113.512	-0.243389		3945	0.932849	3945	-2.00169	113.512	-0.156967
		166.849	0	116.849	-0.209038	42.6979	-0.363986	116.849	-0.232089	116.849	-0.160249	116.849	-0.244475		3944	1.1346	3944	-1.97586	116.849	-0.160249
		170.186	0	120.186	-0.209168	44.5518	-0.37165	120.186	-0.231135	120.186	-0.163968	120.186	-0.246031		3943	1.30116	3943	-1.94824	120.186	-0.163968
		173.523	0	123.523	-0.209122	46.4058	-0.378637	123.523	-0.231303	123.523	-0.167785	123.523	-0.24804		3942	1.36291	3942	-1.95587	123.523	-0.167785
		176.86	0	126.86	-0.20894	48.2598	-0.384927	126.86	-0.233454	126.86	-0.171379	126.86	-0.250361		3941	1.39283	3941	-1.97377	126.86	-0.171379
		180.197	0	130.197	-0.208656	50.1137	-0.390514	130.197	-0.236953	130.197	-0.174488	130.197	-0.252755		3940	1.27869	3940	-2.01078	130.197	-0.174488
		183.534	0	133.534	-0.208298	51.9677	-0.395409	133.534	-0.241602	133.534	-0.176942	133.534	-0.254922		3939	1.15233	3939	-2.02013	133.534	-0.176942
		186.871	0	136.871	-0.207887	53.8216	-0.399632	136.871	-0.247001	136.871	-0.178666	136.871	-0.256563		3938	0.989333	3938	-1.9466	136.871	-0.178666
		190.208	0	140.208	-0.207449	55.6756	-0.403213	140.208	-0.252421	140.208	-0.179668	140.208	-0.257437		3937	0.877349	3937	-1.77486	140.208	-0.179668
		193.545	0	143.545	-0.207016	57.5296	-0.406189	143.545	-0.256632	143.545	-0.180013	143.545	-0.257408		3936	0.819392	3936	-1.49907	143.545	-0.180013
		196.882	0	146.882	-0.206634	59.3835	-0.4086	146.882	-0.260729	146.882	-0.179789	146.882	-0.256479		3935	0.86601	3935	-1.13894	146.882	-0.179789
		200.219	0	150.219	-0.206362	61.2375	-0.410496	150.219	-0.262811	150.219	-0.179077	150.219	-0.254798		3934	0.953087	3934	-0.746183	150.219	-0.179077
		203.556	0	153.556	-0.206272	63.0914	-0.411927	153.556	-0.264091	153.556	-0.177938	153.556	-0.252639		3933	1.10231	3933	-0.377174	153.556	-0.177938
		206.892	0	156.892	-0.206441	64.9454	-0.412953	156.892	-0.265307	156.892	-0.176404	156.892	-0.250363		3932	1.25095	3932	-0.0277843	156.892	-0.176404
		210.229	0	160.229	-0.206941	66.7993	-0.413634	160.229	-0.266092	160.229	-0.174487	160.229	-0.248357		3931	1.38518	3931	0.243527	160.229	-0.174487
		213.566	0	163.566	-0.20783	68.6533	-0.414038	163.566	-0.266881	163.566	-0.172199	163.566	-0.246977		3930	1.49121	3930	0.468899	163.566	-0.172199
		216.903	0	166.903	-0.209139	70.5073	-0.414237	166.903	-0.269038	166.903	-0.169564	166.903	-0.246492		3929	1.55947	3929	0.632695	166.903	-0.169564
		220.24	0	170.24	-0.210865	72.3612	-0.414303	170.24	-0.272541	170.24	-0.166636	170.24	-0.247049		3928	1.56341	3928	0.735188	170.24	-0.166636
		223.577	0	173.577	-0.212971	74.2152	-0.414313	173.577	-0.277354	173.577	-0.163496	173.577	-0.248653		3927	1.53462	3927	0.806478	173.577	-0.163496
		226.914	0	176.914	-0.215385	76.0691	-0.41434	176.914	-0.282562	176.914	-0.160259	176.914	-0.251179		3926	1.39589	3926	0.824407	176.914	-0.160259
		230.251	0	180.251	-0.218014	77.9231	-0.414456	180.251	-0.288643	180.251	-0.157065	180.251	-0.254404		3925	1.22883	3925	0.837261	180.251	-0.157065
		233.588	0	183.588	-0.220755	79.777	-0.414729	183.588	-0.295695	183.588	-0.154081	183.588	-0.258056		3924	0.958823	3924	0.856466	183.588	-0.154081
		236.925	0	186.925	-0.223514	81.631	-0.415217	186.925	-0.302108	186.925	-0.151511	186.925	-0.261869		3923	0.68793	3923	0.910681	186.925	-0.151511
		240.262	0	190.262	-0.226221	83.485	-0.415973	190.262	-0.308621	190.262	-0.149612	190.262	-0.265637		3922	0.415513	3922	1.02478	190.262	-0.149612
		243.599	0	193.599	-0.228846	85.3389	-0.417038	193.599	-0.314608	193.599	-0.148714	193.599	-0.269251		3921	0.259309	3921	1.17916	193.599	-0.148714
		246.936	0	196.936	-0.231398	87.1929	-0.418443	196.936	-0.320842	196.936	-0.149231	196.936	-0.272718		3920	0.179185	3920	1.35992	196.936	-0.149231
		250.273	0	200.273	-0.233929	89.0468	-0.420209	200.273	-0.324852	200.273	-0.151654	200.273	-0.276157		3919	0.247898	3919	1.44879	200.273	-0.151654
		253.61	0	203.61	-0.236526	90.9008	-0.422348	203.61	-0.32689	203.61	-0.156513	203.61	-0.27977		3918	0.344351	3918	1.50458	203.61	-0.156513
		256.947	0	206.947	-0.239291	92.7548	-0.424863	206.947	-0.328696	206.947	-0.164304	206.947	-0.2838		3917	0.432677	3917	1.36909	206.947	-0.164304
		260.284	0	210.284	-0.242326	94.6087	-0.427751	210.284	-0.329382	210.284	-0.175395	210.284	-0.288477		3916	0.483629	3916	1.17105	210.284	-0.175395
		263.621	0	213.621	-0.245717	96.4627	-0.431003	213.621	-0.32964	213.621	-0.189919	213.621	-0.293973		3915	0.451624	3915	0.834147	213.621	-0.189919
		266.958	0	216.958	-0.24952	98.3166	-0.434608	216.958	-0.327455	216.958	-0.207678	216.958	-0.300367		3914	0.33419	3914	0.394679	216.958	-0.207678
		270.295	0	220.295	-0.253752	100.171	-0.438551	220.295	-0.323674	220.295	-0.22809	220.295	-0.307627		3913	0.145726	3913	-0.130072	220.295	-0.22809
		273.632	0	223.632	-0.2584	102.025	-0.442816	223.632	-0.31771	223.632	-0.250202	223.632	-0.315625		3912	-0.174541	3912	-0.789267	223.632	-0.250202
		276.969	0	226.969	-0.263421	103.879	-0.447384	226.969	-0.310422	226.969	-0.272771	226.969	-0.32416		3911	-0.534336	3911	-1.48777	226.969	-0.272771
		280.306	0	230.306	-0.268759	105.732	-0.452234	230.306	-0.303535	230.306	-0.294413	230.306	-0.333005		3910	-1.04949	3910	-2.28539	230.306	-0.294413
		283.643	0	233.643	-0.274362	107.586	-0.45734	233.643	-0.296068	233.643	-0.313802	233.643	-0.341948		3909	-1.5864	3909	-3.06008	233.643	-0.313802
		286.98	0	236.98	-0.280189	109.44	-0.462666	236.98	-0.288803	236.98	-0.329878	236.98	-0.350832		3908	-2.18774	3908	-3.76674	236.98	-0.329878
		290.317	0	240.317	-0.28622	111.294	-0.46817	240.317	-0.283424	240.317	-0.342026	240.317	-0.359574		3907	-2.75928	3907	-4.30188	240.317	-0.342026
		293.654	0	243.654	-0.29246	113.148	-0.473794	243.654	-0.280578	243.654	-0.350185	243.654	-0.368171		3906	-3.2995	3906	-4.65682	243.654	-0.350185
		296.991	0	246.991	-0.298935	115.002	-0.479466	246.991	-0.280118	246.991	-0.35486	246.991	-0.376678		3905	-3.68791	3905	-4.68223	246.991	-0.35486
		300.328	0	250.328	-0.30568	116.856	-0.485098	250.328	-0.283725	250.328	-0.35704	250.328	-0.38518		3904	-4.0182	3904	-4.58143	250.328	-0.35704
		303.665	0	253.665	-0.312732	118.71	-0.490583	253.665	-0.291268	253.665	-0.358017	253.665	-0.393758		3903	-4.08328	3903	-4.17836	253.665	-0.358017
		307.002	0	257.002	-0.320122	120.564	-0.495797	257.002	-0.302971	257.002	-0.359161	257.002	-0.402461		3902	-4.0899	3902	-3.74416	257.002	-0.359161
		310.339	0	260.339	-0.327862	122.418	-0.500601	260.339	-0.319045	260.339	-0.361681	260.339	-0.411292		3901	-3.90122	3901	-3.23495	260.339	-0.361681
		313.676	0	263.676	-0.335949	124.272	-0.504843	263.676	-0.337714	263.676	-0.366422	263.676	-0.420208		3900	-3.66049	3900	-2.76781	263.676	-0.366422
		317.013	0	267.013	-0.344361	126.126	-0.508367	267.013	-0.357664	267.013	-0.373749	267.013	-0.429145		3899	-3.35057	3899	-2.3566	267.013	-0.373749
		320.35	0	270.35	-0.353064	127.98	-0.511015	270.35	-0.376061	270.35	-0.383521	270.35	-0.438038		3898	-3.06084	3898	-2.09029	270.35	-0.383521
		323.687	0	273.687	-0.362014	129.834	-0.512641	273.687	-0.393228	273.687	-0.395177	273.687	-0.446851		3897	-2.7813	3897	-1.89706	273.687	-0.395177
		327.024	0	277.024	-0.371166	131.688	-0.513113	277.024	-0.40775	277.024	-0.407888	277.024	-0.455586		3896	-2.62658	3896	-1.91488	277.024	-0.407888
		330.361	0	280.361	-0.380473	133.542	-0.512325	280.361	-0.420797	280.361	-0.420767	280.361	-0.464289		3895	-2.50778	3895	-1.97745	280.361	-0.420767
		333.698	0	283.698	-0.389891	135.396	-0.510207	283.698	-0.428479	283.698	-0.433068	283.698	-0.473018		3894	-2.52964	3894	-2.17596	283.698	-0.433068
		337.035	0	287.035	-0.399377	137.25	-0.506729	287.035	-0.43488	287.035	-0.444346	287.035	-0.48182		3893	-2.59123	3893	-2.38919	287.035	-0.444346
		340.372	0	290.372	-0.408891	139.104	-0.501911	290.372	-0.439637	290.372	-0.454548	290.372	-0.49069		3892	-2.72016	3892	-2.62739	290.372	-0.454548
		343.709	0	293.709	-0.418396	140.958	-0.495822	293.709	-0.443403	293.709	-0.464007	293.709	-0.499548		3891	-2.85817	3891	-2.82704	293.709	-0.464007
		347.045	0	297.045	-0.427859	142.812	-0.488588	297.045	-0.449462	297.045	-0.473359	297.045	-0.508235		3890	-3.00207	3890	-3.00166	297.045	-0.473359
		350.382	0	300.382	-0.437258	144.666	-0.480385	300.382	-0.460295	300.382	-0.483396	300.382	-0.51654		3889	-3.08717	3889	-3.0671	300.382	-0.483396
		353.719	0	303.719	-0.446582	146.52	-0.471439	303.719	-0.475174	303.719	-0.494886	303.719	-0.524245		3888	-3.15224	3888	-3.10031	303.719	-0.494886
		357.056	0	307.056	-0.455837	148.373	-0.462019	307.056	-0.496327	307.056	-0.508398	307.056	-0.531194		3887	-3.11015	3887	-2.9936	307.056	-0.508398
		360.393	0	310.393	-0.465048	150.227	-0.452426	310.393	-0.522986	310.393	-0.524165	310.393	-0.537359		3886	-3.03263	3886	-2.84683	310.393	-0.524165
		363.73	0	313.73	-0.474251	152.081	-0.442986	313.73	-0.553021	313.73	-0.542008	313.73	-0.542884		3885	-2.87723	3885	-2.61197	313.73	-0.542008
		367.067	0	317.067	-0.483487	153.935	-0.434033	317.067	-0.586402	317.067	-0.56134	317.067	-0.548109		3884	-2.68407	3884	-2.33737	317.067	-0.56134
		370.404	0	320.404	-0.492797	155.789	-0.425898	320.404	-0.619388	320.404	-0.581244	320.404	-0.553535		3883	-2.45978	3883	-2.03	320.404	-0.581244
		373.741	0	323.741	-0.502204	157.643	-0.418899	323.741	-0.650663	323.741	-0.60061	323.741	-0.559772		3882	-2.22626	3882	-1.71423	323.741	-0.60061
		377.078	0	327.078	-0.511704	159.497	-0.413321	327.078	-0.675264	327.078	-0.618322	327.078	-0.567438		3881	-1.99088	3881	-1.39687	327.078	-0.618322
		380.415	0	330.415	-0.521263	161.351	-0.409411	330.415	-0.691105	330.415	-0.633456	330.415	-0.57706		3880	-1.79137	3880	-1.11805	330.415	-0.633456
		383.752	0	333.752	-0.530813	163.205	-0.407362	333.752	-0.699556	333.752	-0.645453	333.752	-0.588985		3879	-1.60832	3879	-0.857326	333.752	-0.645453
		387.089	0	337.089	-0.540262	165.059	-0.407312	337.089	-0.698592	337.089	-0.654248	337.089	-0.603316		3878	-1.47354	3878	-0.64971	337.089	-0.654248
		390.426	0	340.426	-0.549503	166.913	-0.409333	340.426	-0.691494	340.426	-0.660327	340.426	-0.619899		3877	-1.37539	3877	-0.485584	340.426	-0.660327
		393.763	0	343.763	-0.558428	168.767	-0.413433	343.763	-0.679194	343.763	-0.664684	343.763	-0.63834		3876	-1.3154	3876	-0.366776	343.763	-0.664684
		397.1	0	347.1	-0.566949	170.621	-0.419554	347.1	-0.66273	347.1	-0.668691	347.1	-0.658071		3875	-1.30085	3875	-0.317367	347.1	-0.668691
		400.437	0	350.437	-0.575009	172.475	-0.427578	350.437	-0.645972	350.437	-0.673881	350.437	-0.67843		3874	-1.30353	3874	-0.294265	350.437	-0.673881
		403.774	0	353.774	-0.582589	174.329	-0.437328	353.774	-0.629677	353.774	-0.681673	353.774	-0.698737		3873	-1.32878	3873	-0.352811	353.774	-0.681673
		407.111	0	357.111	-0.58971	176.183	-0.448582	357.111	-0.61462	357.111	-0.693088	357.111	-0.71836		3872	-1.34682	3872	-0.423854	357.111	-0.693088
		410.448	0	360.448	-0.596425	178.037	-0.461078	360.448	-0.601481	360.448	-0.708494	360.448	-0.73675		3871	-1.3314	3871	-0.532408	360.448	-0.708494
		413.785	0	363.785	-0.602809	179.891	-0.474527	363.785	-0.586822	363.785	-0.72744	363.785	-0.753457		3870	-1.27138	3870	-0.632101	363.785	-0.72744
		417.122	0	367.122	-0.60894	181.745	-0.48862	367.122	-0.571831	367.122	-0.748608	367.122	-0.768111		3869	-1.15257	3869	-0.720114	367.122	-0.748608
		420.459	0	370.459	-0.614886	183.599	-0.503043	370.459	-0.555886	370.459	-0.769921	370.459	-0.780415		3868	-0.960661	3868	-0.757493	370.459	-0.769921
		423.796	0	373.796	-0.620695	185.453	-0.517489	373.796	-0.538683	373.796	-0.788797	373.796	-0.790132		3867	-0.732217	3867	-0.76957	373.796	-0.788797
		427.133	0	377.133	-0.62638	187.307	-0.53166	377.133	-0.521085	377.133	-0.802519	377.133	-0.797094		3866	-0.453701	3866	-0.704926	377.133	-0.802519
		430.47	0	380.47	-0.631927	189.161	-0.545284	380.47	-0.50343	380.47	-0.808672	380.47	-0.801236		3865	-0.171881	3865	-0.624485	380.47	-0.808672
		433.807	0	383.807	-0.637294	191.015	-0.558117	383.807	-0.490748	383.807	-0.805577	383.807	-0.802636		3864	0.0966269	3864	-0.497173	383.807	-0.805577
		437.144	0	387.144	-0.642426	192.868	-0.569952	387.144	-0.482025	387.144	-0.792638	387.144	-0.801563		3863	0.340997	3863	-0.363753	387.144	-0.792638
		440.481	0	390.481	-0.647262	194.722	-0.58062	390.481	-0.48114	390.481	-0.77055	390.481	-0.7985		3862	0.544796	3862	-0.220067	390.481	-0.77055
		443.818	0	393.818	-0.65175	196.576	-0.589997	393.818	-0.483585	393.818	-0.74131	393.818	-0.79414		3861	0.69498	3861	-0.0839712	393.818	-0.74131
		447.155	0	397.155	-0.655854	198.43	-0.598001	397.155	-0.4928	397.155	-0.708029	397.155	-0.789337		3860	0.810659	3860	0.0472401	397.155	-0.708029
		450.492	0	400.492	-0.659561	200.284	-0.604597	400.492	-0.506679	400.492	-0.674556	400.492	-0.785022		3859	0.848635	3859	0.153801	400.492	-0.674556
		453.829	0	403.829	-0.662881	202.138	-0.609793	403.829	-0.522363	403.829	-0.644984	403.829	-0.782092		3858	0.865638	3858	0.252794	403.829	-0.644984
		457.166	0	407.166	-0.665845	203.992	-0.613637	407.166	-0.535009	407.166	-0.623102	407.166	-0.781289		3857	0.806039	3857	0.316868	407.166	-0.623102
		460.503	0	410.503	-0.668498	205.846	-0.616219	410.503	-0.541004	410.503	-0.611885	410.503	-0.783107		3856	0.727201	3856	0.368208	410.503	-0.611885
		463.84	0	413.84	-0.670894	207.7	-0.617661	413.84	-0.543671	413.84	-0.613098	413.84	-0.787727		3855	0.606467	3855	0.391817	413.84	-0.613098
		467.177	0	417.177	-0.67309	209.554	-0.618116	417.177	-0.542044	417.177	-0.627082	417.177	-0.795015		3854	0.470344	3854	0.395442	417.177	-0.627082
		470.514	0	420.514	-0.675137	211.408	-0.617762	420.514	-0.536564	420.514	-0.65273	420.514	-0.804557		3853	0.321636	3853	0.382723	420.514	-0.65273
		473.851	0	423.851	-0.677085	213.262	-0.616793	423.851	-0.530824	423.851	-0.68768	423.851	-0.815752		3852	0.177044	3852	0.349028	423.851	-0.68768
		477.188	0	427.188	-0.678973	215.116	-0.615417	427.188	-0.52897	427.188	-0.728653	427.188	-0.82791		3851	0.0341881	3851	0.309301	427.188	-0.728653
		480.525	0	430.525	-0.680834	216.97	-0.61384	430.525	-0.535851	430.525	-0.771904	430.525	-0.840358		3850	-0.0800521	3850	0.255301	430.525	-0.771904
		483.861	0	433.861	-0.682694	218.824	-0.612266	433.861	-0.550693	433.861	-0.813695	433.861	-0.852519		3849	-0.184752	3849	0.200659	433.861	-0.813695
		487.198	0	437.198	-0.684568	220.678	-0.610883	437.198	-0.574136	437.198	-0.85074	437.198	-0.863954		3848	-0.261773	3848	0.144151	437.198	-0.85074
		490.535	0	440.535	-0.686463	222.532	-0.609859	440.535	-0.606323	440.535	-0.880534	440.535	-0.87437		3847	-0.322003	3847	0.0909043	440.535	-0.880534
		493.872	0	443.872	-0.688373	224.386	-0.609331	443.872	-0.644716	443.872	-0.901553	443.872	-0.883592		3846	-0.364878	3846	0.0410269	443.872	-0.901553
		497.209	0	447.209	-0.690276	226.24	-0.609402	447.209	-0.683546	447.209	-0.913305	447.209	-0.891523		3845	-0.389554	3845	0.000945883	447.209	-0.913305
		500.546	0	450.546	-0.692138	228.094	-0.610133	450.546	-0.72133	450.546	-0.916229	450.546	-0.898102		3844	-0.407402	3844	-0.0354597	450.546	-0.916229
		503.883	0	453.883	-0.693907	229.948	-0.611545	453.883	-0.752112	453.883	-0.911492	453.883	-0.903277		3843	-0.411404	3843	-0.056864	453.883	-0.911492
		507.22	0	457.22	-0.695523	231.802	-0.613614	457.22	-0.778603	457.22	-0.900716	457.22	-0.907003		3842	-0.413584	3842	-0.074883	457.22	-0.900716
		510.557	0	460.557	-0.69692	233.656	-0.616275	460.557	-0.796102	460.557	-0.885677	460.557	-0.909257		3841	-0.410564	3841	-0.0815518	460.557	-0.885677
		513.894	0	463.894	-0.698037	235.51	-0.619431	463.894	-0.805502	463.894	-0.868042	463.894	-0.910063		3840	-0.406741	3840	-0.083726	463.894	-0.868042
		517.231	0	467.231	-0.698825	237.363	-0.622955	467.231	-0.810551	467.231	-0.849161	467.231	-0.909521		3839	-0.40187	3839	-0.0800249	467.231	-0.849161
		520.568	0	470.568	-0.699256	239.217	-0.626705	470.568	-0.813489	470.568	-0.829941	470.568	-0.907809		3838	-0.39677	3838	-0.0734196	470.568	-0.829941
		523.905	0	473.905	-0.699327	241.071	-0.630535	473.905	-0.817262	473.905	-0.810818	473.905	-0.90517		3837	-0.391557	3837	-0.0653765	473.905	-0.810818
		527.242	0	477.242	-0.699063	242.925	-0.634309	477.242	-0.822955	477.242	-0.791812	477.242	-0.901876		3836	-0.385205	3836	-0.0574069	477.242	-0.791812
		530.579	0	480.579	-0.698513	244.779	-0.637917	480.579	-0.833362	480.579	-0.772646	480.579	-0.898165		3835	-0.378266	3835	-0.0498714	480.579	-0.772646
		533.916	0	483.916	-0.697742	246.633	-0.641283	483.916	-0.847859	483.916	-0.752904	483.916	-0.894195		3834	-0.368448	3834	-0.0449624	483.916	-0.752904
		537.253	0	487.253	-0.696823	248.487	-0.644387	487.253	-0.862121	487.253	-0.73221	487.253	-0.889998		3833	-0.356808	3833	-0.0413077	487.253	-0.73221
		540.59	0	490.59	-0.695823	250.341	-0.647266	490.59	-0.876249	490.59	-0.710374	490.59	-0.885471		3832	-0.342133	3832	-0.039743	490.59	-0.710374
		543.927	0	493.927	-0.694796	252.195	-0.650024	493.927	-0.886307	493.927	-0.687507	493.927	-0.880408		3831	-0.325014	3831	-0.0404417	493.927	-0.687507
		547.264	0	497.264	-0.693774	254.049	-0.652836	497.264	-0.88997	497.264	-0.664077	497.264	-0.874554		3830	-0.306335	3830	-0.0425843	497.264	-0.664077
		550.601	0	500.601	-0.692766	255.903	-0.655942	500.601	-0.888997	500.601	-0.640897	500.601	-0.867689		3829	-0.28672	3829	-0.0472405	500.601	-0.640897
		553.938	0	503.938	-0.691757	257.757	-0.659641	503.938	-0.882548	503.938	-0.619049	503.938	-0.859708		3828	-0.26721	3828	-0.052741	503.938	-0.619049
		557.275	0	507.275	-0.690718	259.611	-0.66428	507.275	-0.872319	507.275	-0.599756	507.275	-0.850685		3827	-0.250807	3827	-0.0626076	507.275	-0.599756
		560.612	0	510.612	-0.689612	261.465	-0.670233	510.612	-0.854319	510.612	-0.584213	510.612	-0.840898		3826	-0.236964	3826	-0.0742546	510.612	-0.584213
		563.949	0	513.949	-0.688403	263.319	-0.677888	513.949	-0.833978	513.949	-0.573397	513.949	-0.830813		3825	-0.228642	3825	-0.0897425	513.949	-0.573397
		567.286	0	517.286	-0.687065	265.173	-0.687616	517.286	-0.8108	517.286	-0.567889	517.286	-0.821024		3824	-0.225507	3824	-0.108561	517.286	-0.567889
		570.623	0	520.623	-0.685585	267.027	-0.699753	520.623	-0.787392	520.623	-0.567727	520.623	-0.812162		3823	-0.22658	3823	-0.13008	520.623	-0.567727
		573.96	0	523.96	-0.683963	268.881	-0.714575	523.96	-0.765687	523.96	-0.572317	523.96	-0.80479		3822	-0.233266	3822	-0.155022	523.96	-0.572317
		577.297	0	527.297	-0.682211	270.735	-0.732274	527.297	-0.74413	527.297	-0.580436	527.297	-0.799317		3821	-0.241503	3821	-0.180882	527.297	-0.580436
		580.634	0	530.634	-0.680348	272.589	-0.752942	530.634	-0.725215	530.634	-0.590315	530.634	-0.795934		3820	-0.251307	3820	-0.206479	530.634	-0.590315
		583.971	0	533.971	-0.678392	274.443	-0.776558	533.971	-0.708129	533.971	-0.599835	533.971	-0.794591		3819	-0.259895	3819	-0.230474	533.971	-0.599835
		587.308	0	537.308	-0.676355	276.297	-0.802979	537.308	-0.693348	537.308	-0.606793	537.308	-0.795023		3818	-0.264992	3818	-0.249867	537.308	-0.606793
		590.645	0	540.645	-0.674243	278.151	-0.831939	540.645	-0.678041	540.645	-0.609228	540.645	-0.796807		3817	-0.265327	3817	-0.264149	540.645	-0.609228
		593.982	0	543.982	-0.672051	280.004	-0.863055	543.982	-0.66499	543.982	-0.605748	543.982	-0.799443		3816	-0.260781	3816	-0.273192	543.982	-0.605748
		597.319	0	547.319	-0.669771	281.858	-0.895842	547.319	-0.657173	547.319	-0.595804	547.319	-0.802431		3815	-0.248217	3815	-0.273194	547.319	-0.595804
		600.656	0	550.656	-0.667391	283.712	-0.929727	550.656	-0.647646	550.656	-0.579863	550.656	-0.80534		3814	-0.232676	3814	-0.269838	550.656	-0.579863
		603.993	0	553.993	-0.664907	285.566	-0.964081	553.993	-0.643736	553.993	-0.559418	553.993	-0.807851		3813	-0.209832	3813	-0.256544	553.993	-0.559418
		607.33	0	557.33	-0.662323	287.42	-0.998241	557.33	-0.64107	557.33	-0.536831	557.33	-0.809764		3812	-0.186315	3812	-0.241774	557.33	-0.536831
		610.667	0	560.667	-0.659652	289.274	-1.03155	560.667	-0.642094	560.667	-0.514995	560.667	-0.810986		3811	-0.161183	3811	-0.222556	560.667	-0.514995
		614.004	0	564.004	-0.656923	291.128	-1.06336	564.004	-0.647128	564.004	-0.496881	564.004	-0.811503		3810	-0.138097	3810	-0.203308	564.004	-0.496881
		617.341	0	567.341	-0.654168	292.982	-1.09313	567.341	-0.656298	567.341	-0.48502	567.341	-0.811342		3809	-0.117664	3809	-0.184022	567.341	-0.48502
		620.677	0	570.677	-0.651426	294.836	-1.12037	570.677	-0.666849	570.677	-0.48103	570.677	-0.810542		3808	-0.102593	3808	-0.167441	570.677	-0.48103
		624.014	0	574.014	-0.648726	296.69	-1.14472	574.014	-0.678877	574.014	-0.485268	574.014	-0.80915		3807	-0.0901543	3807	-0.152186	574.014	-0.485268
		627.351	0	577.351	-0.646092	298.544	-1.16595	577.351	-0.694418	577.351	-0.496698	577.351	-0.807211		3806	-0.084651	3806	-0.141315	577.351	-0.496698
		630.688	0	580.688	-0.643527	300.398	-1.18398	580.688	-0.71224	580.688	-0.513001	580.688	-0.804791		3805	-0.080503	3805	-0.131352	580.688	-0.513001
		634.025	0	584.025	-0.641021	302.252	-1.19887	584.025	-0.727744	584.025	-0.53094	584.025	-0.801981		3804	-0.0802198	3804	-0.124144	584.025	-0.53094
		637.362	0	587.362	-0.638545	304.106	-1.21084	587.362	-0.73761	587.362	-0.5469	587.362	-0.79891		3803	-0.0795062	3803	-0.116966	587.362	-0.5469
		640.699	0	590.699	-0.63606	305.96	-1.22021	590.699	-0.743485	590.699	-0.557525	590.699	-0.795733		3802	-0.0780815	3802	-0.109839	590.699	-0.557525
		644.036	0	594.036	-0.633518	307.814	-1.22745	594.036	-0.739397	594.036	-0.56033	594.036	-0.792609		3801	-0.0734565	3801	-0.100875	594.036	-0.56033
		647.373	0	597.373	-0.63087	309.668	-1.23311	597.373	-0.731105	597.373	-0.554157	597.373	-0.789659		3800	-0.0668071	3800	-0.0907496	597.373	-0.554157
		650.71	0	600.71	-0.628074	311.522	-1.2378	600.71	-0.714516	600.71	-0.539402	600.71	-0.786933		3799	-0.0542905	3799	-0.0780202	600.71	-0.539402
		654.047	0	604.047	-0.625097	313.376	-1.24217	604.047	-0.686909	604.047	-0.517953	604.047	-0.784376		3798	-0.0403703	3798	-0.0647603	604.047	-0.517953
		657.384	0	607.384	-0.621914	315.23	-1.24685	607.384	-0.653153	607.384	-0.492865	607.384	-0.781812		3797	-0.0225852	3797	-0.0508005	607.384	-0.492865
		660.721	0	610.721	-0.618514	317.084	-1.25248	610.721	-0.61672	610.721	-0.467831	610.721	-0.778968		3796	-0.00465271	3796	-0.037497	610.721	-0.467831
		664.058	0	614.058	-0.614893	318.938	-1.25961	614.058	-0.578753	614.058	-0.446554	614.058	-0.775509		3795	0.0135948	3795	-0.0255962	614.058	-0.446554
		667.395	0	617.395	-0.611052	320.792	-1.2687	617.395	-0.542463	617.395	-0.432151	617.395	-0.771104		3794	0.0292467	3794	-0.0170173	617.395	-0.432151
		670.732	0	620.732	-0.606997	322.646	-1.28012	620.732	-0.511006	620.732	-0.426689	620.732	-0.765497		3793	0.0428104	3793	-0.0111106	620.732	-0.426689
		674.069	0	624.069	-0.602733	324.499	-1.29409	624.069	-0.486773	624.069	-0.430932	624.069	-0.758571		3792	0.0501764	3792	-0.0106871	624.069	-0.430932
		677.406	0	627.406	-0.598268	326.353	-1.31069	627.406	-0.470447	627.406	-0.444337	627.406	-0.750384		3791	0.0557093	3791	-0.0118457	627.406	-0.444337
		680.743	0	630.743	-0.593611	328.207	-1.32985	630.743	-0.462465	630.743	-0.465262	630.743	-0.741175		3790	0.0541635	3790	-0.017721	630.743	-0.465262
		684.08	0	634.08	-0.588778	330.061	-1.35136	634.08	-0.462303	634.08	-0.491325	634.08	-0.731329		3789	0.051451	3789	-0.0237067	634.08	-0.491325
		687.417	0	637.417	-0.583792	331.915	-1.37485	637.417	-0.46863	637.417	-0.519825	637.417	-0.721314		3788	0.045426	3788	-0.0300063	637.417	-0.519825
		690.754	0	640.754	-0.578691	333.769	-1.39982	640.754	-0.479105	640.754	-0.548134	640.754	-0.71159		3787	0.0395684	3787	-0.0342287	640.754	-0.548134
		694.091	0	644.091	-0.573523	335.623	-1.42564	644.091	-0.493431	644.091	-0.573991	644.091	-0.702527		3786	0.0338811	3786	-0.036339	644.091	-0.573991
		697.428	0	647.428	-0.568346	337.477	-1.45159	647.428	-0.508392	647.428	-0.595654	647.428	-0.694335		3785	0.0309277	3785	-0.0333219	647.428	-0.595654
		700.765	0	650.765	-0.563228	339.331	-1.4769	650.765	-0.520705	650.765	-0.611923	650.765	-0.687035		3784	0.0289789	3784	-0.0284205	650.765	-0.611923
		704.102	0	654.102	-0.558232	341.185	-1.50071	654.102	-0.530908	654.102	-0.622064	654.102	-0.680458		3783	0.0318763	3783	-0.0167966	654.102	-0.622064
		707.439	0	657.439	-0.553412	343.039	-1.52219	657.439	-0.538388	657.439	-0.625686	657.439	-0.674303		3782	0.0359118	3782	-0.00398252	657.439	-0.625686
		710.776	0	660.776	-0.548805	344.893	-1.54052	660.776	-0.543129	660.776	-0.622631	660.776	-0.668206		3781	0.0437813	3781	0.0126157	660.776	-0.622631
		714.113	0	664.113	-0.544416	346.747	-1.55492	664.113	-0.545439	664.113	-0.612906	664.113	-0.661832		3780	0.0522547	3780	0.0294499	664.113	-0.612906
		717.45	0	667.45	-0.540221	348.601	-1.56472	667.45	-0.544839	667.45	-0.596687	667.45	-0.654955		3779	0.0615047	3779	0.0465875	667.45	-0.596687
		720.787	0	670.787	-0.536164	350.455	-1.56937	670.787	-0.541463	670.787	-0.574369	670.787	-0.647511		3778	0.0699704	3778	0.0619059	670.787	-0.574369
		724.124	0	674.124	-0.532161	352.309	-1.56846	674.124	-0.535726	674.124	-0.546634	674.124	-0.639613		3777	0.078055	3777	0.07634	674.124	-0.546634
		727.461	0	677.461	-0.528107	354.163	-1.56176	677.461	-0.528063	677.461	-0.514499	677.461	-0.631526		3776	0.0830537	3776	0.0857978	677.461	-0.514499
		730.798	0	680.798	-0.523894	356.017	-1.54923	680.798	-0.518396	680.798	-0.47931	680.798	-0.623613		3775	0.0872922	3775	0.0941004	680.798	-0.47931
		734.135	0	684.135	-0.519421	357.871	-1.53105	684.135	-0.506173	684.135	-0.442654	684.135	-0.616249		3774	0.0888569	3774	0.0985137	684.135	-0.442654
		737.472	0	687.472	-0.514606	359.725	-1.5076	687.472	-0.490811	687.472	-0.406218	687.472	-0.609745		3773	0.0895709	3773	0.101746	687.472	-0.406218
		740.809	0	690.809	-0.509395	361.579	-1.47945	690.809	-0.476493	690.809	-0.371593	690.809	-0.604281		3772	0.0888919	3772	0.103046	690.809	-0.371593
		744.146	0	694.146	-0.50377	363.433	-1.4474	694.146	-0.462067	694.146	-0.340095	694.146	-0.599867		3771	0.0880513	3771	0.104122	694.146	-0.340095
		747.483	0	697.483	-0.497748	365.287	-1.41238	697.483	-0.448719	697.483	-0.31262	697.483	-0.596342		3770	0.0871095	3770	0.105058	697.483	-0.31262
		750.82	0	700.82	-0.491375	367.141	-1.37547	700.82	-0.435044	700.82	-0.289583	700.82	-0.593399		3769	0.0871046	3769	0.106721	700.82	-0.289583
		754.157	0	704.157	-0.484718	368.994	-1.33786	704.157	-0.426589	704.157	-0.270947	704.157	-0.590645		3768	0.0873558	3768	0.108585	704.157	-0.270947
		757.493	0	707.493	-0.477856	370.848	-1.30079	707.493	-0.422363	707.493	-0.25632	707.493	-0.587666		3767	0.0885793	3767	0.111231	707.493	-0.25632
		760.83	0	710.83	-0.47087	372.702	-1.26549	710.83	-0.421728	710.83	-0.245115	710.83	-0.584083		3766	0.0899123	3766	0.113843	710.83	-0.245115
		764.167	0	714.167	-0.463835	374.556	-1.23315	714.167	-0.424452	714.167	-0.236706	714.167	-0.579611		3765	0.0914771	3765	0.116384	714.167	-0.236706
		767.504	0	717.504	-0.456813	376.41	-1.20484	717.504	-0.432344	717.504	-0.230549	717.504	-0.574079		3764	0.0920927	3764	0.117655	717.504	-0.230549
		770.841	0	720.841	-0.449851	378.264	-1.1815	720.841	-0.441729	720.841	-0.226251	720.841	-0.567438		3763	0.0919512	3763	0.117913	720.841	-0.226251
		774.178	0	724.178	-0.442984	380.118	-1.16386	724.178	-0.452062	724.178	-0.223562	724.178	-0.559743		3762	0.0895024	3762	0.115585	724.178	-0.223562
		777.515	0	727.515	-0.436234	381.972	-1.15241	727.515	-0.460045	727.515	-0.222309	727.515	-0.551128		3761	0.0863604	3761	0.112496	727.515	-0.222309
		780.852	0	730.852	-0.429614	383.826	-1.14738	730.852	-0.465472	730.852	-0.222302	730.852	-0.541768		3760	0.0801272	3760	0.10656	730.852	-0.222302
		784.189	0	734.189	-0.42313	385.68	-1.14872	734.189	-0.465463	734.189	-0.223246	734.189	-0.531852		3759	0.0732598	3759	0.100168	734.189	-0.223246
		787.526	0	737.526	-0.416783	387.534	-1.15613	737.526	-0.461653	737.526	-0.224687	737.526	-0.521564		3758	0.0646104	3758	0.0924978	737.526	-0.224687
		790.863	0	740.863	-0.410569	389.388	-1.16902	740.863	-0.454547	740.863	-0.226022	740.863	-0.511063		3757	0.055758	3757	0.0849324	740.863	-0.226022
		794.2	0	744.2	-0.404482	391.242	-1.18657	744.2	-0.445571	744.2	-0.226567	744.2	-0.500489		3756	0.0467008	3756	0.0774724	744.2	-0.226567
		797.537	0	747.537	-0.398507	393.096	-1.20779	747.537	-0.436088	747.537	-0.225665	747.537	-0.489966		3755	0.0385094	3755	0.0711543	747.537	-0.225665
		800.874	0	750.874	-0.392626	394.95	-1.2315	750.874	-0.427025	750.874	-0.222823	750.874	-0.479612		3754	0.030633	3754	0.0652515	750.874	-0.222823
		804.211	0	754.211	-0.386817	396.804	-1.25648	754.211	-0.418443	754.211	-0.217813	754.211	-0.469543		3753	0.0253633	3753	0.0621617	754.211	-0.217813
		807.548	0	757.548	-0.381055	398.658	-1.28148	757.548	-0.410757	757.548	-0.210737	757.548	-0.459884		3752	0.0208343	3752	0.059617	757.548	-0.210737
		810.885	0	760.885	-0.375317	400.512	-1.30526	760.885	-0.404572	760.885	-0.202017	760.885	-0.450763		3751	0.0188652	3751	0.0588434	760.885	-0.202017
		814.222	0	764.222	-0.36958	402.366	-1.32674	764.222	-0.401394	764.222	-0.192323	764.222	-0.442305		3750	0.0182754	3750	0.0588423	764.222	-0.192323
		817.559	0	767.559	-0.36383	404.22	-1.34496	767.559	-0.397851	767.559	-0.18244	767.559	-0.43462		3749	0.0194442	3749	0.0598262	767.559	-0.18244
		820.896	0	770.896	-0.358054	406.074	-1.35921	770.896	-0.394639	770.896	-0.173121	770.896	-0.427785		3748	0.0223234	3748	0.0613481	770.896	-0.173121
		824.233	0	774.233	-0.352248	407.928	-1.36899	774.233	-0.391008	774.233	-0.164941	774.233	-0.421823		3747	0.0260262	3747	0.0631293	774.233	-0.164941
		827.57	0	777.57	-0.346409	409.782	-1.37411	777.57	-0.386128	777.57	-0.158194	777.57	-0.416688		3746	0.0313181	3746	0.0654972	777.57	-0.158194
		830.907	0	780.907	-0.340532	411.636	-1.37463	780.907	-0.379458	780.907	-0.152847	780.907	-0.412252		3745	0.0370169	3745	0.0681005	780.907	-0.152847
		834.244	0	784.244	-0.334615	413.489	-1.3709	784.244	-0.371951	784.244	-0.148563	784.244	-0.408308		3744	0.0441835	3744	0.0717442	784.244	-0.148563
		837.581	0	787.581	-0.32865	415.343	-1.36348	787.581	-0.364187	787.581	-0.144777	787.581	-0.404579		3743	0.052225	3743	0.0763473	787.581	-0.144777
		840.918	0	790.918	-0.32263	417.197	-1.35316	790.918	-0.355867	790.918	-0.140815	790.918	-0.400749		3742	0.0616865	3742	0.082508	790.918	-0.140815
		844.255	0	794.255	-0.316549	419.051	-1.34089	794.255	-0.347851	794.255	-0.136018	794.255	-0.3965		3741	0.0728462	3741	0.0905889	794.255	-0.136018
		847.592	0	797.592	-0.310407	420.905	-1.3277	797.592	-0.341363	797.592	-0.129858	797.592	-0.391564		3740	0.0850618	3740	0.0998637	797.592	-0.129858
		850.929	0	800.929	-0.304211	422.759	-1.31464	800.929	-0.336787	800.929	-0.122013	800.929	-0.385768		3739	0.100463	3739	0.112919	800.929	-0.122013
		854.266	0	804.266	-0.297981	424.613	-1.30277	804.266	-0.333933	804.266	-0.11241	804.266	-0.379075		3738	0.11679	3738	0.127062	804.266	-0.11241
		857.603	0	807.603	-0.291746	426.467	-1.29302	807.603	-0.333032	807.603	-0.101213	807.603	-0.371602		3737	0.137008	3737	0.145703	807.603	-0.101213
		860.94	0	810.94	-0.285547	428.321	-1.28617	810.94	-0.333927	810.94	-0.0887875	810.94	-0.363609		3736	0.158332	3736	0.165626	810.94	-0.0887875
		864.277	0	814.277	-0.279426	430.175	-1.28284	814.277	-0.336119	814.277	-0.0756433	814.277	-0.355466		3735	0.181974	3735	0.188236	814.277	-0.0756433
		867.614	0	817.614	-0.273422	432.029	-1.28339	817.614	-0.338551	817.614	-0.0623698	817.614	-0.347585		3734	0.207757	3734	0.212944	817.614	-0.0623698
		870.951	0	820.951	-0.267564	433.883	-1.28795	820.951	-0.340645	820.951	-0.0495828	820.951	-0.340349		3733	0.235232	3733	0.239313	820.951	-0.0495828
		874.288	0	824.288	-0.261863	435.737	-1.29639	824.288	-0.342353	824.288	-0.037884	824.288	-0.334033		3732	0.264332	3732	0.267596	824.288	-0.037884
		877.625	0	827.625	-0.256314	437.591	-1.30835	827.625	-0.342363	827.625	-0.0278326	827.625	-0.328744		3731	0.2939	3731	0.296429	827.625	-0.0278326
		880.962	0	830.962	-0.250891	439.445	-1.32324	830.962	-0.340172	830.962	-0.0199264	830.962	-0.324392		3730	0.324972	3730	0.327025	830.962	-0.0199264
		884.299	0	834.299	-0.245554	441.299	-1.3403	834.299	-0.335489	834.299	-0.0145843	834.299	-0.320702		3729	0.356204	3729	0.357627	834.299	-0.0145843
		887.636	0	837.636	-0.240259	443.153	-1.35864	837.636	-0.329375	837.636	-0.0121236	837.636	-0.31726		3728	0.38788	3728	0.388246	837.636	-0.0121236
		890.973	0	840.973	-0.234961	445.007	-1.37727	840.973	-0.322676	840.973	-0.0127308	840.973	-0.313597		3727	0.419195	3727	0.418619	840.973	-0.0127308
		894.309	0	844.309	-0.229627	446.861	-1.39518	844.309	-0.315413	844.309	-0.0164278	844.309	-0.309282		3726	0.45015	3726	0.448747	844.309	-0.0164278
		897.646	0	847.646	-0.224241	448.715	-1.41139	847.646	-0.307477	847.646	-0.0230402	847.646	-0.304012		3725	0.48066	3725	0.477824	847.646	-0.0230402
		900.983	0	850.983	-0.218806	450.569	-1.425	850.983	-0.298901	850.983	-0.0321797	850.983	-0.297676		3724	0.51101	3724	0.506523	850.983	-0.0321797
		904.32	0	854.32	-0.213342	452.423	-1.43525	854.32	-0.290122	854.32	-0.0432478	854.32	-0.290382		3723	0.540557	3723	0.533711	854.32	-0.0432478
		907.657	0	857.657	-0.207884	454.277	-1.44152	857.657	-0.281342	857.657	-0.0554714	857.657	-0.282437		3722	0.570074	3722	0.56073	857.657	-0.0554714
		910.994	0	860.994	-0.202472	456.13	-1.4434	860.994	-0.273323	860.994	-0.0679691	860.994	-0.274288		3721	0.599569	3721	0.587276	860.994	-0.0679691
		914.331	0	864.331	-0.197146	457.984	-1.44068	864.331	-0.264364	864.331	-0.0798432	864.331	-0.26643		3720	0.629018	3720	0.613867	864.331	-0.0798432
		917.668	0	867.668	-0.191939	459.838	-1.43336	867.668	-0.255587	867.668	-0.090286	867.668	-0.259313		3719	0.658408	3719	0.640517	867.668	-0.090286
		921.005	0	871.005	-0.186868	461.692	-1.42166	871.005	-0.247	871.005	-0.0986814	871.005	-0.253255		3718	0.688419	3718	0.668293	871.005	-0.0986814
		924.342	0	874.342	-0.181942	463.546	-1.40596	874.342	-0.238965	874.342	-0.104685	874.342	-0.248389		3717	0.718726	3717	0.696606	874.342	-0.104685
		927.679	0	877.679	-0.177155	465.4	-1.38681	877.679	-0.229967	877.679	-0.108263	877.679	-0.244648		3716	0.74907	3716	0.726413	877.679	-0.108263
		931.016	0	881.016	-0.172494	467.254	-1.36491	881.016	-0.220924	881.016	-0.109691	881.016	-0.241792		3715	0.779393	3715	0.756606	881.016	-0.109691
		934.353	0	884.353	-0.167942	469.108	-1.34101	884.353	-0.212348	884.353	-0.109492	884.353	-0.239468		3714	0.809583	3714	0.788196	884.353	-0.109492
		937.69	0	887.69	-0.163486	470.962	-1.31593	887.69	-0.203896	887.69	-0.108346	887.69	-0.237289		3713	0.839145	3713	0.819767	887.69	-0.108346
		941.027	0	891.027	-0.159118	472.816	-1.29049	891.027	-0.196706	891.027	-0.106966	891.027	-0.234912		3712	0.867695	3712	0.851309	891.027	-0.106966
		944.364	0	894.364	-0.154837	474.67	-1.26547	894.364	-0.190676	894.364	-0.105981	894.364	-0.232102		3711	0.894005	3711	0.881119	894.364	-0.105981
		947.701	0	897.701	-0.150651	476.524	-1.24161	897.701	-0.185412	897.701	-0.105832	897.701	-0.228764		3710	0.918934	3710	0.909862	897.701	-0.105832
		951.038	0	901.038	-0.146574	478.378	-1.21953	901.038	-0.180949	901.038	-0.106713	901.038	-0.22495		3709	0.939863	3709	0.934285	901.038	-0.106713
		954.375	0	904.375	-0.142621	480.232	-1.19974	904.375	-0.177514	904.375	-0.10855	904.375	-0.220822		3708	0.959591	3708	0.957315	904.375	-0.10855
		957.712	0	907.712	-0.138811	482.086	-1.18263	907.712	-0.174731	907.712	-0.111046	907.712	-0.216614		3707	0.97405	3707	0.973683	907.712	-0.111046
		961.049	0	911.049	-0.13516	483.94	-1.16845	911.049	-0.173101	911.049	-0.11375	911.049	-0.212571		3706	0.986309	3706	0.987396	911.049	-0.11375
		964.386	0	914.386	-0.131684	485.794	-1.1573	914.386	-0.171366	914.386	-0.116163	914.386	-0.2089		3705	0.993998	3705	0.995592	914.386	-0.116163
		967.723	0	917.723	-0.128393	487.648	-1.14917	917.723	-0.169642	917.723	-0.117841	917.723	-0.205738		3704	0.998319	3704	0.999484	917.723	-0.117841
		971.06	0	921.06	-0.125294	489.502	-1.14392	921.06	-0.169001	921.06	-0.118478	921.06	-0.203138		3703	0.999998	3703	1	921.06	-0.118478
		974.397	0	924.397	-0.122391	491.356	-1.14132	924.397	-0.168872	924.397	-0.117966	924.397	-0.201072		3702	0.998106	3702	0.995746	924.397	-0.117966
		977.734	0	927.734	-0.119682	493.21	-1.14102	927.734	-0.169574	927.734	-0.116401	927.734	-0.199453		3701	0.99519	3701	0.990166	927.734	-0.116401
		981.071	0	931.071	-0.117159	495.064	-1.14266	931.071	-0.169736	931.071	-0.114055	931.071	-0.198162		3700	0.988917	3700	0.98142	931.071	-0.114055
		984.408	0	934.408	-0.114807	496.918	-1.1458	934.408	-0.169688	934.408	-0.111313	934.408	-0.197068		3699	0.982229	3699	0.97235	934.408	-0.111313
		987.745	0	937.745	-0.112603	498.772	-1.15001	937.745	-0.169577	937.745	-0.108596	937.745	-0.196056		3698	0.974395	3698	0.962387	937.745	-0.108596
		991.082	0	941.082	-0.110518	500.625	-1.15483	941.082	-0.168696	941.082	-0.106282	941.082	-0.195026		3697	0.965718	3697	0.952048	941.082	-0.106282
		994.419	0	944.419	-0.108512	502.479	-1.15985	944.419	-0.166982	944.419	-0.104643	944.419	-0.193901		3696	0.956206	3696	0.941335	944.419	-0.104643
		997.756	0	947.756	-0.106546	504.333	-1.16467	947.756	-0.164269	947.756	-0.103809	947.756	-0.192616		3695	0.945513	3695	0.930241	947.756	-0.103809
		1001.09	0	951.093	-0.104579	506.187	-1.16895	951.093	-0.160513	951.093	-0.103771	951.093	-0.191121		3694	0.9344	3694	0.919013	951.093	-0.103771
		1004.43	0	954.43	-0.102579	508.041	-1.17242	954.43	-0.1562	954.43	-0.1044	954.43	-0.189369		3693	0.920951	3693	0.905893	954.43	-0.1044
		1007.77	0	957.767	-0.100523	509.895	-1.17485	957.767	-0.15091	957.767	-0.105496	957.767	-0.187327		3692	0.906732	3692	0.892235	957.767	-0.105496
		1011.1	0	961.104	-0.0984029	511.749	-1.1761	961.104	-0.145027	961.104	-0.106845	961.104	-0.184976		3691	0.889832	3691	0.876732	961.104	-0.106845
		1014.44	0	964.441	-0.0962282	513.603	-1.17608	964.441	-0.13865	964.441	-0.10826	964.441	-0.182324		3690	0.871396	3690	0.859884	964.441	-0.10826
		1017.78	0	967.778	-0.0940232	515.457	-1.1748	967.778	-0.132376	967.778	-0.109621	967.778	-0.179411		3689	0.851033	3689	0.841348	967.778	-0.109621
		1021.11	0	971.115	-0.091824	517.311	-1.17231	971.115	-0.126126	971.115	-0.110883	971.115	-0.176306		3688	0.828603	3688	0.821476	971.115	-0.110883
		1024.45	0	974.452	-0.0896735	519.165	-1.16873	974.452	-0.120272	974.452	-0.112068	974.452	-0.173104		3687	0.805196	3687	0.800973	974.452	-0.112068
		1027.79	0	977.789	-0.0876143	521.019	-1.16425	977.789	-0.115563	977.789	-0.113242	977.789	-0.169912		3686	0.780049	3686	0.779238	977.789	-0.113242
		1031.13	0	981.126	-0.0856821	522.873	-1.15908	981.126	-0.112001	981.126	-0.114482	981.126	-0.166822		3685	0.754682	3685	0.757473	981.126	-0.114482
		1034.46	0	984.462	-0.0839007	524.727	-1.15348	984.462	-0.109472	984.462	-0.115847	984.462	-0.163902		3684	0.728991	3684	0.736196	984.462	-0.115847
		1037.8	0	987.799	-0.0822793	526.581	-1.14775	987.799	-0.108127	987.799	-0.11736	987.799	-0.161173		3683	0.703872	3683	0.715569	987.799	-0.11736
		1041.14	0	991.136	-0.0808116	528.435	-1.14217	991.136	-0.108093	991.136	-0.119005	991.136	-0.158611		3682	0.679665	3682	0.695978	991.136	-0.119005
		1044.47	0	994.473	-0.0794783	530.289	-1.13705	994.473	-0.109331	994.473	-0.120735	994.473	-0.156151		3681	0.656875	3681	0.677593	994.473	-0.120735
		1047.81	0	997.81	-0.0782515	532.143	-1.13265	997.81	-0.11127	997.81	-0.122498	997.81	-0.153703		3680	0.63495	3680	0.659946	997.81	-0.122498
		1051.15	0	1001.15	-0.0771	533.997	-1.12925	1001.15	-0.113552	1001.15	-0.124253	1001.15	-0.151178		3679	0.615407	3679	0.644074	1001.15	-0.124253
		1054.48	0	1004.48	-0.0759952	535.851	-1.12706	1004.48	-0.115776	1004.48	-0.125995	1004.48	-0.148511		3678	0.59648	3678	0.628656	1004.48	-0.125995
		1057.82	0	1007.82	-0.0749151	537.705	-1.12623	1007.82	-0.117919	1007.82	-0.127755	1007.82	-0.145683		3677	0.579698	3677	0.614791	1007.82	-0.127755
		1061.16	0	1011.16	-0.073848	539.559	-1.12689	1011.16	-0.119704	1011.16	-0.12959	1011.16	-0.142726		3676	0.563714	3676	0.601332	1011.16	-0.12959
		1064.5	0	1014.5	-0.072793	541.413	-1.12907	1014.5	-0.120642	1014.5	-0.131556	1014.5	-0.139721		3675	0.549373	3675	0.588709	1014.5	-0.131556
		1067.83	0	1017.83	-0.0717595	543.267	-1.13275	1017.83	-0.120425	1017.83	-0.133677	1017.83	-0.136782		3674	0.535525	3674	0.576626	1017.83	-0.133677
		1071.17	0	1021.17	-0.070764	545.12	-1.13782	1021.17	-0.119312	1021.17	-0.135907	1021.17	-0.134033		3673	0.522062	3673	0.564963	1021.17	-0.135907
		1074.51	0	1024.51	-0.0698267	546.974	-1.14412	1024.51	-0.11755	1024.51	-0.138107	1024.51	-0.131575		3672	0.508997	3672	0.553963	1024.51	-0.138107
		1077.84	0	1027.84	-0.0689678	548.828	-1.15142	1027.84	-0.115275	1027.84	-0.140042	1027.84	-0.12947		3671	0.496068	3671	0.543191	1027.84	-0.140042
		1081.18	0	1031.18	-0.0682028	550.682	-1.15944	1031.18	-0.113128	1031.18	-0.141399	1031.18	-0.127719		3670	0.484166	3670	0.53415	1031.18	-0.141399
		1084.52	0	1034.52	-0.0675405	552.536	-1.16786	1034.52	-0.111152	1034.52	-0.141834	1034.52	-0.12627		3669	0.47255	3669	0.525528	1034.52	-0.141834
		1087.85	0	1037.85	-0.0669809	554.39	-1.17634	1037.85	-0.109749	1037.85	-0.141023	1037.85	-0.125025		3668	0.461712	3668	0.518044	1037.85	-0.141023
		1091.19	0	1041.19	-0.0665151	556.244	-1.18452	1041.19	-0.108727	1041.19	-0.138735	1041.19	-0.123865		3667	0.451733	3667	0.511593	1041.19	-0.138735
		1094.53	0	1044.53	-0.066126	558.098	-1.19206	1044.53	-0.108199	1044.53	-0.134881	1044.53	-0.122675		3666	0.442601	3666	0.506158	1044.53	-0.134881
		1097.87	0	1047.87	-0.0657908	559.952	-1.19864	1047.87	-0.108477	1047.87	-0.129555	1047.87	-0.121375		3665	0.435041	3665	0.502161	1047.87	-0.129555
		1101.2	0	1051.2	-0.0654838	561.806	-1.20399	1051.2	-0.108681	1051.2	-0.123032	1051.2	-0.119933		3664	0.428035	3664	0.49867	1051.2	-0.123032
		1104.54	0	1054.54	-0.0651793	563.66	-1.2079	1054.54	-0.109038	1054.54	-0.115745	1054.54	-0.118368		3663	0.423843	3663	0.496413	1054.54	-0.115745
		1107.88	0	1057.88	-0.0648553	565.514	-1.21022	1057.88	-0.10907	1057.88	-0.108228	1057.88	-0.116748		3662	0.420099	3662	0.494323	1057.88	-0.108228
		1111.21	0	1061.21	-0.0644957	567.368	-1.2109	1061.21	-0.108602	1061.21	-0.101035	1061.21	-0.115166		3661	0.417765	3661	0.492742	1061.21	-0.101035
		1114.55	0	1064.55	-0.0640929	569.222	-1.20994	1064.55	-0.107404	1064.55	-0.0946625	1064.55	-0.113718		3660	0.416244	3660	0.491344	1064.55	-0.0946625
		1117.89	0	1067.89	-0.063648	571.076	-1.20746	1067.89	-0.105563	1067.89	-0.0894783	1067.89	-0.112477		3659	0.415734	3659	0.490174	1067.89	-0.0894783
		1121.22	0	1071.22	-0.0631706	572.93	-1.20364	1071.22	-0.103059	1071.22	-0.0856708	1071.22	-0.111475		3658	0.415688	3658	0.48902	1071.22	-0.0856708
		1124.56	0	1074.56	-0.0626777	574.784	-1.19871	1074.56	-0.0999069	1074.56	-0.0832337	1074.56	-0.110697		3657	0.415861	3657	0.487873	1074.56	-0.0832337
		1127.9	0	1077.9	-0.062191	576.638	-1.19299	1077.9	-0.0962475	1077.9	-0.0819817	1077.9	-0.110083		3656	0.41572	3656	0.486394	1077.9	-0.0819817
		1131.23	0	1081.23	-0.0617333	578.492	-1.18682	1081.23	-0.0925381	1081.23	-0.0815945	1081.23	-0.10954		3655	0.415332	3655	0.484806	1081.23	-0.0815945
		1134.57	0	1084.57	-0.0613259	580.346	-1.18057	1084.57	-0.0888666	1084.57	-0.0816789	1084.57	-0.108966		3654	0.41372	3654	0.482781	1084.57	-0.0816789
		1137.91	0	1087.91	-0.0609848	582.2	-1.1746	1087.91	-0.0854214	1087.91	-0.0818374	1087.91	-0.108268		3653	0.41168	3653	0.480787	1087.91	-0.0818374
		1141.25	0	1091.25	-0.0607184	584.054	-1.16925	1091.25	-0.0819853	1091.25	-0.0817283	1091.25	-0.10738		3652	0.408965	3652	0.478844	1091.25	-0.0817283
		1144.58	0	1094.58	-0.0605264	585.908	-1.16483	1094.58	-0.0788295	1094.58	-0.0811105	1094.58	-0.106269		3651	0.405376	3651	0.476724	1094.58	-0.0811105
		1147.92	0	1097.92	-0.0603992	587.761	-1.1616	1097.92	-0.0762153	1097.92	-0.079865	1097.92	-0.104939		3650	0.401257	3650	0.474499	1097.92	-0.079865
		1151.26	0	1101.26	-0.0603196	589.615	-1.15974	1101.26	-0.0741803	1101.26	-0.0779942	1101.26	-0.103416		3649	0.395708	3649	0.471519	1101.26	-0.0779942
		1154.59	0	1104.59	-0.0602654	591.469	-1.15936	1104.59	-0.0726702	1104.59	-0.0756021	1104.59	-0.101743		3648	0.389837	3648	0.468379	1104.59	-0.0756021
		1157.93	0	1107.93	-0.0602123	593.323	-1.16047	1107.93	-0.0715938	1107.93	-0.0728632	1107.93	-0.0999595		3647	0.383144	3647	0.464888	1107.93	-0.0728632
		1161.27	0	1111.27	-0.060138	595.177	-1.163	1111.27	-0.0708482	1111.27	-0.0699856	1111.27	-0.0980965		3646	0.376279	3646	0.461158	1111.27	-0.0699856
		1164.6	0	1114.6	-0.0600255	597.031	-1.16682	1114.6	-0.0704039	1114.6	-0.0671786	1114.6	-0.0961692		3645	0.369062	3645	0.456942	1114.6	-0.0671786
		1167.94	0	1117.94	-0.0598656	598.885	-1.1717	1117.94	-0.0705505	1117.94	-0.0646257	1117.94	-0.0941818		3644	0.36191	3644	0.452593	1117.94	-0.0646257
		1171.28	0	1121.28	-0.0596588	600.739	-1.17735	1121.28	-0.0708908	1121.28	-0.0624687	1121.28	-0.0921355		3643	0.35481	3643	0.448142	1121.28	-0.0624687
		1174.62	0	1124.62	-0.0594149	602.593	-1.18343	1124.62	-0.0714594	1124.62	-0.0607996	1124.62	-0.0900387		3642	0.348109	3642	0.443981	1124.62	-0.0607996
		1177.95	0	1127.95	-0.0591521	604.447	-1.18959	1127.95	-0.0722227	1127.95	-0.0596606	1127.95	-0.0879166		3641	0.341568	3641	0.439924	1127.95	-0.0596606
		1181.29	0	1131.29	-0.0588938	606.301	-1.19545	1131.29	-0.0728946	1131.29	-0.059049	1131.29	-0.0858156		3640	0.336712	3640	0.436715	1131.29	-0.059049
		1184.63	0	1134.63	-0.0586657	608.155	-1.20064	1134.63	-0.0734146	1134.63	-0.0589248	1134.63	-0.083802		3639	0.332318	3639	0.433807	1134.63	-0.0589248
		1187.96	0	1137.96	-0.0584918	610.009	-1.20481	1137.96	-0.0735342	1137.96	-0.0592199	1137.96	-0.0819541		3638	0.329168	3638	0.43171	1137.96	-0.0592199
		1191.3	0	1141.3	-0.058391	611.863	-1.20765	1141.3	-0.073404	1141.3	-0.059848	1141.3	-0.0803498		3637	0.327015	3637	0.43036	1141.3	-0.059848
		1194.64	0	1144.64	-0.0583747	613.717	-1.20892	1144.64	-0.0729465	1144.64	-0.0607149	1144.64	-0.0790538		3636	0.325834	3636	0.42974	1144.64	-0.0607149
		1197.97	0	1147.97	-0.0584458	615.571	-1.20842	1147.97	-0.0722716	1147.97	-0.0617293	1147.97	-0.0781057		3635	0.325889	3635	0.42977	1147.97	-0.0617293
		1201.31	0	1151.31	-0.0585984	617.425	-1.20604	1151.31	-0.071503	1151.31	-0.0628123	1151.31	-0.0775133		3634	0.326376	3634	0.430028	1151.31	-0.0628123
		1204.65	0	1154.65	-0.0588194	619.279	-1.20173	1154.65	-0.0706013	1154.65	-0.0639055	1154.65	-0.0772518		3633	0.328119	3633	0.43079	1154.65	-0.0639055
		1207.99	0	1157.99	-0.0590906	621.133	-1.19553	1157.99	-0.0699179	1157.99	-0.0649759	1157.99	-0.0772687		3632	0.329883	3632	0.431464	1157.99	-0.0649759
		1211.32	0	1161.32	-0.0593918	622.987	-1.18753	1161.32	-0.0694225	1161.32	-0.066016	1161.32	-0.0774923		3631	0.331617	3631	0.431769	1161.32	-0.066016
		1214.66	0	1164.66	-0.0597025	624.841	-1.1779	1164.66	-0.0691831	1164.66	-0.0670391	1164.66	-0.0778419		3630	0.333027	3630	0.431645	1164.66	-0.0670391
		1218	0	1168	-0.0600045	626.695	-1.16683	1168	-0.0692095	1168	-0.0680706	1168	-0.0782369		3629	0.334039	3629	0.43099	1168	-0.0680706
		1221.33	0	1171.33	-0.0602824	628.549	-1.15457	1171.33	-0.0694345	1171.33	-0.069137	1171.33	-0.0786028		3628	0.333886	3628	0.429096	1171.33	-0.069137
		1224.67	0	1174.67	-0.0605235	630.403	-1.14138	1174.67	-0.0699034	1174.67	-0.0702549	1174.67	-0.0788742		3627	0.333191	3627	0.426626	1174.67	-0.0702549
		1228.01	0	1178.01	-0.060718	632.256	-1.12754	1178.01	-0.0704685	1178.01	-0.0714227	1178.01	-0.0789951		3626	0.330857	3626	0.42249	1178.01	-0.0714227
		1231.34	0	1181.34	-0.0608572	634.11	-1.11332	1181.34	-0.0708381	1181.34	-0.0726174	1181.34	-0.078918		3625	0.327986	3625	0.417886	1181.34	-0.0726174
		1234.68	0	1184.68	-0.0609337	635.964	-1.09897	1184.68	-0.0711305	1184.68	-0.0737967	1184.68	-0.0786046		3624	0.322961	3624	0.411529	1184.68	-0.0737967
		1238.02	0	1188.02	-0.0609415	637.818	-1.08469	1188.02	-0.0711401	1188.02	-0.0749051	1188.02	-0.078028		3623	0.317077	3623	0.404415	1188.02	-0.0749051
		1241.35	0	1191.35	-0.0608769	639.672	-1.07069	1191.35	-0.0707367	1191.35	-0.0758832	1191.35	-0.0771779		3622	0.309848	3622	0.396114	1191.35	-0.0758832
		1244.69	0	1194.69	-0.0607405	641.526	-1.05709	1194.69	-0.0701947	1194.69	-0.0766767	1194.69	-0.0760669		3621	0.301405	3621	0.386825	1194.69	-0.0766767
		1248.03	0	1198.03	-0.0605391	643.38	-1.04399	1198.03	-0.0692338	1198.03	-0.0772425	1198.03	-0.0747367		3620	0.292233	3620	0.376943	1198.03	-0.0772425
		1251.37	0	1201.37	-0.0602877	645.234	-1.03144	1201.37	-0.0681329	1201.37	-0.0775519	1201.37	-0.0732605		3619	0.282012	3619	0.366528	1201.37	-0.0775519
		1254.7	0	1204.7	-0.0600099	647.088	-1.01944	1204.7	-0.0670218	1204.7	-0.0775897	1204.7	-0.0717405		3618	0.271573	3618	0.356035	1204.7	-0.0775897
		1258.04	0	1208.04	-0.0597367	648.942	-1.00799	1208.04	-0.0658435	1208.04	-0.0773505	1208.04	-0.0702996		3617	0.260683	3617	0.345637	1208.04	-0.0773505
		1261.38	0	1211.38	-0.059504	650.796	-0.99701	1211.38	-0.0645477	1211.38	-0.0768365	1211.38	-0.0690659		3616	0.25002	3616	0.335713	1211.38	-0.0768365
		1264.71	0	1214.71	-0.0593477	652.65	-0.986445	1214.71	-0.0633262	1214.71	-0.0760558	1214.71	-0.0681549		3615	0.239813	3615	0.326743	1214.71	-0.0760558
		1268.05	0	1218.05	-0.0592986	654.504	-0.976213	1218.05	-0.0623953	1218.05	-0.0750258	1218.05	-0.0676509		3614	0.230423	3614	0.318861	1218.05	-0.0750258
		1271.39	0	1221.39	-0.0593769	656.358	-0.96624	1221.39	-0.0615976	1221.39	-0.0737787	1221.39	-0.0675916		3613	0.221659	3613	0.311812	1221.39	-0.0737787
		1274.72	0	1224.72	-0.0595882	658.212	-0.956461	1224.72	-0.060793	1224.72	-0.0723696	1224.72	-0.0679602		3612	0.214179	3612	0.306678	1224.72	-0.0723696
		1278.06	0	1228.06	-0.0599216	660.066	-0.946832	1228.06	-0.059917	1228.06	-0.0708824	1228.06	-0.0686858		3611	0.20709	3611	0.302102	1228.06	-0.0708824
		1281.4	0	1231.4	-0.0603506	661.92	-0.937333	1231.4	-0.0590784	1231.4	-0.0694304	1231.4	-0.0696538		3610	0.201908	3610	0.299724	1231.4	-0.0694304
		1284.74	0	1234.74	-0.0608368	663.774	-0.927973	1234.74	-0.0583612	1234.74	-0.0681503	1234.74	-0.0707224		3609	0.19708	3609	0.29777	1234.74	-0.0681503
		1288.07	0	1238.07	-0.0613357	665.628	-0.918787	1238.07	-0.0577487	1238.07	-0.0671867	1238.07	-0.0717442		3608	0.193196	3608	0.296949	1238.07	-0.0671867
		1291.41	0	1241.41	-0.0618039	667.482	-0.909839	1241.41	-0.0571842	1241.41	-0.0666713	1241.41	-0.0725875		3607	0.189606	3607	0.296312	1241.41	-0.0666713
		1294.75	0	1244.75	-0.0622054	669.336	-0.901212	1244.75	-0.0568117	1244.75	-0.0666977	1244.75	-0.0731533		3606	0.186299	3606	0.295854	1244.75	-0.0666977
		1298.08	0	1248.08	-0.0625171	671.19	-0.893007	1248.08	-0.0568865	1248.08	-0.0673	1248.08	-0.073386		3605	0.183392	3605	0.295318	1248.08	-0.0673
		1301.42	0	1251.42	-0.0627314	673.044	-0.88533	1251.42	-0.057337	1251.42	-0.0684391	1251.42	-0.0732756		3604	0.180622	3604	0.294755	1251.42	-0.0684391
		1304.76	0	1254.76	-0.0628564	674.898	-0.878284	1254.76	-0.0579758	1254.76	-0.0700013	1254.76	-0.0728527		3603	0.177262	3603	0.292564	1254.76	-0.0700013
		1308.09	0	1258.09	-0.0629132	676.751	-0.87196	1258.09	-0.0589647	1258.09	-0.071811	1258.09	-0.0721772		3602	0.173734	3602	0.289982	1258.09	-0.071811
		1311.43	0	1261.43	-0.0629312	678.605	-0.866426	1261.43	-0.0601366	1261.43	-0.0736563	1261.43	-0.0713246		3601	0.169638	3601	0.286095	1261.43	-0.0736563
		1314.77	0	1264.77	-0.0629433	680.459	-0.861722	1264.77	-0.0617843	1264.77	-0.0753232	1264.77	-0.0703726		3600	0.165183	3600	0.281354	1264.77	-0.0753232
		1318.11	0	1268.11	-0.0629805	682.313	-0.85785	1268.11	-0.0635715	1268.11	-0.0766309	1268.11	-0.069391		3599	0.160288	3599	0.27557	1268.11	-0.0766309
		1321.44	0	1271.44	-0.0630686	684.167	-0.854775	1271.44	-0.065317	1271.44	-0.0774627	1271.44	-0.0684348		3598	0.155312	3598	0.268824	1271.44	-0.0774627
		1324.78	0	1274.78	-0.063226	686.021	-0.852421	1274.78	-0.0669833	1274.78	-0.0777843	1274.78	-0.067544		3597	0.150298	3597	0.261636	1274.78	-0.0777843
		1328.12	0	1278.12	-0.063464	687.875	-0.850675	1278.12	-0.0685812	1278.12	-0.0776475	1278.12	-0.0667454		3596	0.145491	3596	0.254135	1278.12	-0.0776475
		1331.45	0	1281.45	-0.063787	689.729	-0.849392	1281.45	-0.0699653	1281.45	-0.0771777	1281.45	-0.0660581		3595	0.140689	3595	0.246571	1281.45	-0.0771777
		1334.79	0	1284.79	-0.0641954	691.583	-0.848404	1284.79	-0.0711036	1284.79	-0.0765474	1284.79	-0.0654987		3594	0.135821	3594	0.23881	1284.79	-0.0765474
		1338.13	0	1288.13	-0.0646863	693.437	-0.847527	1288.13	-0.0719147	1288.13	-0.0759432	1288.13	-0.0650854		3593	0.130804	3593	0.231089	1288.13	-0.0759432
		1341.46	0	1291.46	-0.0652554	695.291	-0.846577	1291.46	-0.0724823	1291.46	-0.0755305	1291.46	-0.0648399		3592	0.125555	3592	0.223433	1291.46	-0.0755305
		1344.8	0	1294.8	-0.0658966	697.145	-0.84538	1294.8	-0.0728026	1294.8	-0.0754247	1294.8	-0.064786		3591	0.119665	3591	0.216121	1294.8	-0.0754247
		1348.14	0	1298.14	-0.0666024	698.999	-0.843785	1298.14	-0.0730797	1298.14	-0.0756721	1298.14	-0.0649468		3590	0.113393	3590	0.209014	1298.14	-0.0756721
		1351.48	0	1301.48	-0.0673624	700.853	-0.841674	1301.48	-0.0732815	1301.48	-0.0762453	1301.48	-0.0653398		3589	0.106464	3589	0.202088	1301.48	-0.0762453
		1354.81	0	1304.81	-0.0681634	702.707	-0.838969	1304.81	-0.0735734	1304.81	-0.0770508	1304.81	-0.0659722		3588	0.0992599	3588	0.19522	1304.81	-0.0770508
		1358.15	0	1308.15	-0.0689888	704.561	-0.835644	1308.15	-0.0739078	1308.15	-0.077948	1308.15	-0.0668366		3587	0.0904809	3587	0.188615	1308.15	-0.077948
		1361.49	0	1311.49	-0.0698202	706.415	-0.831721	1311.49	-0.0743783	1311.49	-0.0787737	1311.49	-0.067909		3586	0.0811949	3586	0.182072	1311.49	-0.0787737
		1364.82	0	1314.82	-0.0706384	708.269	-0.827274	1314.82	-0.0751669	1314.82	-0.0793692	1314.82	-0.0691489		3585	0.0708938	3585	0.175654	1314.82	-0.0793692
		1368.16	0	1318.16	-0.0714264	710.123	-0.82242	1318.16	-0.0759832	1318.16	-0.0796044	1318.16	-0.070501		3584	0.0603095	3584	0.169428	1318.16	-0.0796044
		1371.5	0	1321.5	-0.0721707	711.977	-0.817316	1321.5	-0.0768484	1321.5	-0.0793949	1321.5	-0.0718991		3583	0.0495102	3583	0.163349	1321.5	-0.0793949
		1374.83	0	1324.83	-0.0728636	713.831	-0.812144	1324.83	-0.0777107	1324.83	-0.078713	1324.83	-0.0732719		3582	0.0383419	3582	0.157354	1324.83	-0.078713
		1378.17	0	1328.17	-0.0735037	715.685	-0.807099	1328.17	-0.0784831	1328.17	-0.0775892	1328.17	-0.0745489		3581	0.0271043	3581	0.151381	1328.17	-0.0775892
		1381.51	0	1331.51	-0.0740951	717.539	-0.802379	1331.51	-0.0791625	1331.51	-0.0761071	1331.51	-0.0756666		3580	0.0163715	3580	0.14543	1331.51	-0.0761071
		1384.84	0	1334.84	-0.0746462	719.393	-0.798162	1334.84	-0.0794629	1334.84	-0.074393	1334.84	-0.0765743		3579	0.00581555	3579	0.139422	1334.84	-0.074393
		1388.18	0	1338.18	-0.075167	721.246	-0.794602	1338.18	-0.0796547	1338.18	-0.0726006	1338.18	-0.0772387		3578	-0.0042739	3578	0.133261	1338.18	-0.0726006
		1391.52	0	1341.52	-0.0756669	723.1	-0.791809	1341.52	-0.0798021	1341.52	-0.0708946	1341.52	-0.0776472		3577	-0.0140151	3577	0.126874	1341.52	-0.0708946
		1394.86	0	1344.86	-0.0761521	724.954	-0.789845	1344.86	-0.0799322	1344.86	-0.0694331	1344.86	-0.0778087		3576	-0.0234221	3576	0.120269	1344.86	-0.0694331
		1398.19	0	1348.19	-0.0766248	726.808	-0.788715	1348.19	-0.0802064	1348.19	-0.0683511	1348.19	-0.0777526		3575	-0.032516	3575	0.113062	1348.19	-0.0683511
		1401.53	0	1351.53	-0.0770828	728.662	-0.78837	1351.53	-0.080687	1351.53	-0.0677469	1351.53	-0.0775255		3574	-0.0415032	3574	0.10565	1351.53	-0.0677469
		1404.87	0	1354.87	-0.0775212	730.516	-0.788701	1354.87	-0.0814018	1354.87	-0.0676712	1354.87	-0.0771859		3573	-0.0511214	3573	0.097066	1354.87	-0.0676712
		1408.2	0	1358.2	-0.0779345	732.37	-0.789553	1358.2	-0.0822854	1358.2	-0.0681223	1358.2	-0.0767975		3572	-0.0609479	3572	0.0882746	1358.2	-0.0681223
		1411.54	0	1361.54	-0.0783195	734.224	-0.790729	1361.54	-0.083335	1361.54	-0.0690458	1361.54	-0.0764224		3571	-0.0714845	3571	0.0788133	1361.54	-0.0690458
		1414.88	0	1364.88	-0.0786786	736.078	-0.792002	1364.88	-0.0844359	1364.88	-0.0703412	1364.88	-0.0761138		3570	-0.0826377	3570	0.0688017	1364.88	-0.0703412
		1418.21	0	1368.21	-0.0790221	737.932	-0.793131	1368.21	-0.0852123	1368.21	-0.0718732	1368.21	-0.0759112		3569	-0.0945393	3569	0.0581225	1368.21	-0.0718732
		1421.55	0	1371.55	-0.0793692	739.786	-0.793873	1371.55	-0.0856299	1371.55	-0.0734886	1371.55	-0.0758375		3568	-0.106964	3568	0.0475879	1371.55	-0.0734886
		1424.89	0	1374.89	-0.0797474	741.64	-0.793997	1374.89	-0.0856367	1374.89	-0.0750342	1374.89	-0.0758981		3567	-0.119627	3567	0.037119	1374.89	-0.0750342
		1428.23	0	1378.23	-0.0801904	743.494	-0.793299	1378.23	-0.085164	1378.23	-0.0763763	1378.23	-0.0760838		3566	-0.132362	3566	0.0268661	1378.23	-0.0763763
		1431.56	0	1381.56	-0.0807337	745.348	-0.79161	1381.56	-0.0841279	1381.56	-0.0774176	1381.56	-0.0763759		3565	-0.145007	3565	0.01682	1381.56	-0.0774176
		1434.9	0	1384.9	-0.0814102	747.202	-0.788802	1384.9	-0.0827333	1384.9	-0.0781108	1384.9	-0.0767516		3564	-0.157144	3564	0.00777921	1384.9	-0.0781108
		1438.24	0	1388.24	-0.0822449	749.056	-0.784798	1388.24	-0.0812015	1388.24	-0.0784661	1388.24	-0.0771915		3563	-0.168909	3563	-0.000740969	1388.24	-0.0784661
		1441.57	0	1391.57	-0.083251	750.91	-0.779567	1391.57	-0.0797884	1391.57	-0.0785537	1391.57	-0.0776846		3562	-0.180101	3562	-0.00845872	1391.57	-0.0785537
		1444.91	0	1394.91	-0.084427	752.764	-0.773126	1394.91	-0.0787752	1394.91	-0.0784977	1394.91	-0.0782321		3561	-0.19041	3561	-0.0154106	1394.91	-0.0784977
		1448.25	0	1398.25	-0.085757	754.618	-0.765532	1398.25	-0.078301	1398.25	-0.0784649	1398.25	-0.0788474		3560	-0.200197	3560	-0.0219105	1398.25	-0.0784649
		1451.58	0	1401.58	-0.0872127	756.472	-0.756873	1401.58	-0.0782349	1401.58	-0.0786466	1401.58	-0.0795534		3559	-0.2091	3559	-0.0278738	1401.58	-0.0786466
		1454.92	0	1404.92	-0.088758	758.326	-0.747265	1404.92	-0.0786576	1404.92	-0.0792343	1404.92	-0.0803765		3558	-0.217923	3558	-0.0338486	1404.92	-0.0792343
		1458.26	0	1408.26	-0.0903544	760.18	-0.736834	1408.26	-0.0793697	1408.26	-0.0803933	1408.26	-0.0813381		3557	-0.227291	3557	-0.0406876	1408.26	-0.0803933
		1461.6	0	1411.6	-0.091967	762.034	-0.725714	1411.6	-0.0802594	1411.6	-0.0822333	1411.6	-0.0824464		3556	-0.237129	3556	-0.0480133	1411.6	-0.0822333
		1464.93	0	1414.93	-0.0935691	763.887	-0.714033	1414.93	-0.0810473	1414.93	-0.0847821	1414.93	-0.0836879		3555	-0.247901	3555	-0.0563043	1414.93	-0.0847821
		1468.27	0	1418.27	-0.0951449	765.741	-0.701909	1418.27	-0.0814295	1418.27	-0.0879661	1418.27	-0.0850223		3554	-0.260298	3554	-0.0662521	1418.27	-0.0879661
		1471.61	0	1421.61	-0.0966895	767.595	-0.689446	1421.61	-0.0812503	1421.61	-0.0916002	1421.61	-0.0863815		3553	-0.273918	3553	-0.077447	1421.61	-0.0916002
		1474.94	0	1424.94	-0.0982067	769.449	-0.676732	1424.94	-0.0800972	1424.94	-0.0953937	1424.94	-0.0876719		3552	-0.289346	3552	-0.0905858	1424.94	-0.0953937
		1478.28	0	1428.28	-0.0997049	771.303	-0.663836	1428.28	-0.0776988	1428.28	-0.0989716	1428.28	-0.0887826		3551	-0.305301	3551	-0.104273	1428.28	-0.0989716
		1481.62	0	1431.62	-0.101192	773.157	-0.650817	1431.62	-0.0742878	1431.62	-0.101913	1431.62	-0.089595		3550	-0.323369	3550	-0.119824	1431.62	-0.101913
		1484.95	0	1434.95	-0.102672	775.011	-0.637724	1434.95	-0.0697886	1434.95	-0.1038	1434.95	-0.0899953		3549	-0.341659	3549	-0.135575	1434.95	-0.1038
		1488.29	0	1438.29	-0.104141	776.865	-0.624606	1438.29	-0.0643479	1438.29	-0.104275	1438.29	-0.0898852		3548	-0.360528	3548	-0.151852	1438.29	-0.104275
		1491.63	0	1441.63	-0.105587	778.719	-0.611513	1441.63	-0.0580334	1441.63	-0.103092	1441.63	-0.08919		3547	-0.378872	3547	-0.16793	1441.63	-0.103092
		1494.97	0	1444.97	-0.106995	780.573	-0.598509	1444.97	-0.0513072	1444.97	-0.100152	1444.97	-0.0878628		3546	-0.396716	3546	-0.18382	1444.97	-0.100152
		1498.3	0	1448.3	-0.108342	782.427	-0.585669	1448.3	-0.0444989	1448.3	-0.0955284	1448.3	-0.085883		3545	-0.412942	3545	-0.198257	1448.3	-0.0955284
		1501.64	0	1451.64	-0.109609	784.281	-0.57309	1451.64	-0.0379133	1451.64	-0.089452	1451.64	-0.0832503		3544	-0.428622	3544	-0.212203	1451.64	-0.089452
		1504.98	0	1454.98	-0.110781	786.135	-0.560884	1454.98	-0.0316829	1454.98	-0.0822818	1454.98	-0.0799758		3543	-0.44105	3543	-0.223628	1454.98	-0.0822818
		1508.31	0	1458.31	-0.111846	787.989	-0.549185	1458.31	-0.0262046	1458.31	-0.0744495	1458.31	-0.076071		3542	-0.452924	3542	-0.234635	1458.31	-0.0744495
		1511.65	0	1461.65	-0.112798	789.843	-0.538136	1461.65	-0.0215145	1461.65	-0.0663942	1461.65	-0.0715389		3541	-0.463013	3541	-0.244307	1461.65	-0.0663942
		1514.99	0	1464.99	-0.113638	791.697	-0.527889	1464.99	-0.0175203	1464.99	-0.058498	1464.99	-0.0663674		3540	-0.472376	3540	-0.253532	1464.99	-0.058498
		1518.32	0	1468.32	-0.114366	793.551	-0.518597	1468.32	-0.0142726	1468.32	-0.0510326	1468.32	-0.0605264		3539	-0.480865	3539	-0.26222	1468.32	-0.0510326
		1521.66	0	1471.66	-0.114981	795.405	-0.5104	1471.66	-0.0122017	1471.66	-0.0441287	1471.66	-0.0539706		3538	-0.489092	3538	-0.270819	1471.66	-0.0441287
		1525	0	1475	-0.115478	797.259	-0.503419	1475	-0.0103585	1475	-0.0377698	1475	-0.0466436		3537	-0.4972	3537	-0.279378	1475	-0.0377698
		1528.33	0	1478.33	-0.115841	799.113	-0.497749	1478.33	-0.00935354	1478.33	-0.0318123	1478.33	-0.0384852		3536	-0.506292	3536	-0.28916	1478.33	-0.0318123
		1531.67	0	1481.67	-0.116042	800.967	-0.493446	1481.67	-0.007913	1481.67	-0.026024	1481.67	-0.0294371		3535	-0.51564	3535	-0.299291	1481.67	-0.026024
		1535.01	0	1485.01	-0.116038	802.821	-0.490526	1485.01	-0.00567231	1485.01	-0.020133	1485.01	-0.0194476		3534	-0.525913	3534	-0.31073	1485.01	-0.020133
		1538.35	0	1488.35	-0.115762	804.675	-0.488959	1488.35	-0.00237314	1488.35	-0.013877	1488.35	-0.00847259		3533	-0.536805	3533	-0.322558	1488.35	-0.013877
		1541.68	0	1491.68	-0.115126	806.529	-0.488669	1491.68	0.00222414	1491.68	-0.00704361	1491.68	0.00352466		3532	-0.54864	3532	-0.334981	1491.68	-0.00704361
		1545.02	0	1495.02	-0.114013	808.382	-0.489537	1495.02	0.00808692	1495.02	0.0005024	1495.02	0.0165754		3531	-0.56074	3531	-0.34778	1495.02	0.0005024
		1548.36	0	1498.36	-0.112284	810.236	-0.491406	1498.36	0.0160335	1498.36	0.00880611	1498.36	0.0307059		3530	-0.572994	3530	-0.3608	1498.36	0.00880611
		1551.69	0	1501.69	-0.109784	812.09	-0.494087	1501.69	0.0254769	1501.69	0.0178209	1501.69	0.0459336		3529	-0.585613	3529	-0.373526	1501.69	0.0178209
		1555.03	0	1505.03	-0.106362	813.944	-0.49737	1505.03	0.0356791	1505.03	0.0274128	1505.03	0.0622599		3528	-0.598257	3528	-0.386122	1505.03	0.0274128
		1558.37	0	1508.37	-0.10189	815.798	-0.501033	1508.37	0.0466818	1508.37	0.0373661	1508.37	0.0796557		3527	-0.610629	3527	-0.397971	1508.37	0.0373661
		1561.7	0	1511.7	-0.0963007	817.652	-0.504853	1511.7	0.057925	1511.7	0.0473852	1511.7	0.0980438		3526	-0.623002	3526	-0.409584	1511.7	0.0473852
		1565.04	0	1515.04	-0.0896213	819.506	-0.508613	1515.04	0.0679605	1515.04	0.0570951	1515.04	0.117279		3525	-0.635374	3525	-0.420731	1515.04	0.0570951
		1568.38	0	1518.38	-0.0820132	821.36	-0.512115	1518.38	0.0774943	1518.38	0.0660403	1518.38	0.137128		3524	-0.647551	3524	-0.431402	1518.38	0.0660403
		1571.72	0	1521.72	-0.0738079	823.214	-0.515184	1521.72	0.0858495	1521.72	0.0736901	1521.72	0.157261		3523	-0.659582	3523	-0.441719	1521.72	0.0736901
		1575.05	0	1525.05	-0.0655354	825.068	-0.517674	1525.05	0.0916663	1525.05	0.0794537	1525.05	0.177241		3522	-0.671889	3522	-0.451761	1525.05	0.0794537
		1578.39	0	1528.39	-0.0579446	826.922	-0.519466	1528.39	0.0937699	1528.39	0.0827098	1528.39	0.196537		3521	-0.684262	3521	-0.461717	1528.39	0.0827098
		1581.73	0	1531.73	-0.0520123	828.776	-0.520475	1531.73	0.0908253	1531.73	0.0828498	1531.73	0.214536		3520	-0.696634	3520	-0.471226	1531.73	0.0828498
		1585.06	0	1535.06	-0.0489438	830.63	-0.52064	1535.06	0.0816525	1535.06	0.07933	1535.06	0.230574		3519	-0.708901	3519	-0.480503	1535.06	0.07933
		1588.4	0	1538.4	-0.0501662	832.484	-0.519925	1538.4	0.0638972	1538.4	0.0717254	1538.4	0.243969		3518	-0.720893	3518	-0.489181	1538.4	0.0717254
		1591.74	0	1541.74	-0.0573152	834.338	-0.518312	1541.74	0.0354331	1541.74	0.0597736	1541.74	0.254057		3517	-0.732318	3517	-0.497299	1541.74	0.0597736
		1595.07	0	1545.07	-0.0722166	836.192	-0.515797	1545.07	-0.00372046	1545.07	0.0434009	1545.07	0.26023		3516	-0.743208	3516	-0.504888	1545.07	0.0434009
		1598.41	0	1548.41	-0.0968582	838.046	-0.512383	1548.41	-0.0543116	1548.41	0.022725	1548.41	0.261966		3515	-0.753497	3515	-0.51123	1548.41	0.022725
		1601.75	0	1551.75	-0.133348	839.9	-0.508075	1551.75	-0.116769	1551.75	-0.00196793	1551.75	0.258853		3514	-0.763587	3514	-0.517157	1551.75	-0.00196793
		1605.09	0	1555.09	-0.18385	841.754	-0.502881	1555.09	-0.1907	1555.09	-0.0302639	1555.09	0.250607		3513	-0.772552	3513	-0.52178	1555.09	-0.0302639
		1608.42	0	1558.42	-0.250488	843.608	-0.496806	1558.42	-0.275069	1558.42	-0.0616717	1558.42	0.237079		3512	-0.781398	3512	-0.526304	1558.42	-0.0616717
		1611.76	0	1561.76	-0.335216	845.462	-0.489858	1561.76	-0.368089	1561.76	-0.0956706	1561.76	0.218255		3511	-0.789887	3511	-0.530545	1561.76	-0.0956706
		1615.1	0	1565.1	-0.439648	847.316	-0.482043	1565.1	-0.468482	1565.1	-0.131745	1565.1	0.194258		3510	-0.798843	3510	-0.535175	1565.1	-0.131745
		1618.43	0	1568.43	-0.564861	849.17	-0.473375	1568.43	-0.572758	1568.43	-0.169395	1568.43	0.165336		3509	-0.808356	3509	-0.540271	1568.43	-0.169395
		1621.77	0	1571.77	-0.711182	851.024	-0.463877	1571.77	-0.679463	1571.77	-0.208135	1571.77	0.13186		3508	-0.818603	3508	-0.546443	1571.77	-0.208135
		1625.11	0	1575.11	-0.877984	852.877	-0.453586	1575.11	-0.786243	1575.11	-0.247463	1575.11	0.0943127		3507	-0.829179	3507	-0.553095	1575.11	-0.247463
		1628.44	0	1578.44	-1.06352	854.731	-0.442559	1578.44	-0.892158	1578.44	-0.286831	1578.44	0.0532882		3506	-0.8413	3506	-0.562081	1578.44	-0.286831
		1631.78	0	1581.78	-1.26481	856.585	-0.430877	1581.78	-0.9945	1581.78	-0.325629	1581.78	0.00948066		3505	-0.853715	3505	-0.571579	1581.78	-0.325629
		1635.12	0	1585.12	-1.47767	858.439	-0.418643	1585.12	-1.09177	1585.12	-0.363172	1585.12	-0.0363209		3504	-0.867021	3504	-0.582773	1585.12	-0.363172
		1638.46	0	1588.46	-1.69677	860.293	-0.405988	1588.46	-1.18234	1588.46	-0.398721	1588.46	-0.0832436		3503	-0.88028	3503	-0.594434	1588.46	-0.398721
		1641.79	0	1591.79	-1.91586	862.147	-0.393066	1591.79	-1.26438	1591.79	-0.431531	1591.79	-0.130346		3502	-0.893468	3502	-0.606799	1591.79	-0.431531
		1645.13	0	1595.13	-2.1281	864.001	-0.380048	1595.13	-1.33814	1595.13	-0.460907	1595.13	-0.176638		3501	-0.905718	3501	-0.619134	1595.13	-0.460907
		1648.47	0	1598.47	-2.32645	865.855	-0.36712	1598.47	-1.39968	1598.47	-0.486277	1598.47	-0.221113		3500	-0.917423	3500	-0.631451	1598.47	-0.486277
		1651.8	0	1601.8	-2.50409	867.709	-0.35447	1601.8	-1.44843	1601.8	-0.507243	1601.8	-0.262779		3499	-0.92751	3499	-0.642396	1601.8	-0.507243
		1655.14	0	1605.14	-2.65486	869.563	-0.342286	1605.14	-1.48346	1605.14	-0.52362	1605.14	-0.300707		3498	-0.937057	3498	-0.652904	1605.14	-0.52362
		1658.48	0	1608.48	-2.77365	871.417	-0.330739	1608.48	-1.50312	1608.48	-0.535434	1608.48	-0.334071		3497	-0.944051	3497	-0.661439	1608.48	-0.535434
		1661.81	0	1611.81	-2.85671	873.271	-0.319977	1611.81	-1.50703	1611.81	-0.542891	1611.81	-0.3622		3496	-0.95048	3496	-0.669279	1611.81	-0.542891
		1665.15	0	1615.15	-2.90186	875.125	-0.310118	1615.15	-1.49464	1615.15	-0.546316	1615.15	-0.384616		3495	-0.955807	3495	-0.675765	1615.15	-0.546316
		1668.49	0	1618.49	-2.90853	876.979	-0.301244	1618.49	-1.46594	1618.49	-0.546073	1618.49	-0.40107		3494	-0.960176	3494	-0.681343	1618.49	-0.546073
		1671.82	0	1621.82	-2.87777	878.833	-0.293395	1621.82	-1.42214	1621.82	-0.542493	1621.82	-0.411556		3493	-0.963836	3493	-0.686248	1621.82	-0.542493
		1675.16	0	1625.16	-2.81207	880.687	-0.286567	1625.16	-1.36675	1625.16	-0.535817	1625.16	-0.416313		3492	-0.967868	3492	-0.690879	1625.16	-0.535817
		1678.5	0	1628.5	-2.71514	882.541	-0.280719	1628.5	-1.30093	1628.5	-0.52617	1628.5	-0.415809		3491	-0.972008	3491	-0.695461	1628.5	-0.52617
		1681.84	0	1631.84	-2.5916	884.395	-0.275771	1631.84	-1.22856	1631.84	-0.513574	1631.84	-0.410697		3490	-0.976586	3490	-0.70039	1631.84	-0.513574
		1685.17	0	1635.17	-2.44672	886.249	-0.271617	1635.17	-1.15425	1635.17	-0.497998	1635.17	-0.401768		3489	-0.98158	3489	-0.70553	1635.17	-0.497998
		1688.51	0	1638.51	-2.28599	888.103	-0.268127	1638.51	-1.08005	1638.51	-0.479429	1638.51	-0.389883		3488	-0.987641	3488	-0.711209	1638.51	-0.479429
		1691.85	0	1641.85	-2.11496	889.957	-0.265164	1641.85	-1.00549	1641.85	-0.457955	1641.85	-0.375915		3487	-0.994407	3487	-0.717275	1641.85	-0.457955
		1695.18	0	1645.18	-1.93885	891.811	-0.262591	1645.18	-0.930933	1645.18	-0.433837	1645.18	-0.360683		3486	-1.00183	3486	-0.723703	1645.18	-0.433837
		1698.52	0	1648.52	-1.76244	893.665	-0.260278	1648.52	-0.859322	1648.52	-0.407549	1648.52	-0.344905		3485	-1.01	3485	-0.730422	1648.52	-0.407549
		1701.86	0	1651.86	-1.58986	895.518	-0.258118	1651.86	-0.791519	1651.86	-0.379784	1651.86	-0.329167		3484	-1.01841	3484	-0.737238	1651.86	-0.379784
		1705.19	0	1655.19	-1.4245	897.372	-0.256026	1655.19	-0.726917	1655.19	-0.351414	1655.19	-0.313903		3483	-1.02742	3483	-0.743845	1655.19	-0.351414
		1708.53	0	1658.53	-1.269	899.226	-0.253946	1658.53	-0.665631	1658.53	-0.323411	1658.53	-0.299403		3482	-1.03643	3482	-0.750346	1658.53	-0.323411
		1711.87	0	1661.87	-1.12521	901.08	-0.251856	1661.87	-0.607207	1661.87	-0.296743	1661.87	-0.285823		3481	-1.04544	3481	-0.756483	1661.87	-0.296743
		1715.21	0	1665.21	-0.994242	902.934	-0.249759	1665.21	-0.551855	1665.21	-0.272261	1665.21	-0.273219		3480	-1.0543	3480	-0.762132	1665.21	-0.272261
		1718.54	0	1668.54	-0.876583	904.788	-0.247683	1668.54	-0.500467	1668.54	-0.250602	1668.54	-0.261573		3479	-1.06298	3479	-0.767204	1668.54	-0.250602
		1721.88	0	1671.88	-0.772151	906.642	-0.245676	1671.88	-0.453209	1671.88	-0.232117	1671.88	-0.250828		3478	-1.07065	3478	-0.771756	1671.88	-0.232117
		1725.22	0	1675.22	-0.680429	908.496	-0.243793	1675.22	-0.410224	1675.22	-0.216848	1675.22	-0.240912		3477	-1.07788	3477	-0.776078	1675.22	-0.216848
		1728.55	0	1678.55	-0.600584	910.35	-0.24209	1678.55	-0.372116	1678.55	-0.204547	1678.55	-0.231763		3476	-1.08412	3476	-0.779171	1678.55	-0.204547
		1731.89	0	1681.89	-0.531567	912.204	-0.240614	1681.89	-0.338889	1681.89	-0.19474	1681.89	-0.223335		3475	-1.08996	3475	-0.782026	1681.89	-0.19474
		1735.23	0	1685.23	-0.472222	914.058	-0.239394	1685.23	-0.310415	1685.23	-0.186816	1685.23	-0.215611		3474	-1.09415	3474	-0.784146	1685.23	-0.186816
		1738.56	0	1688.56	-0.421367	915.912	-0.238435	1688.56	-0.286004	1688.56	-0.180134	1688.56	-0.208593		3473	-1.09742	3473	-0.785677	1688.56	-0.180134
		1741.9	0	1691.9	-0.377852	917.766	-0.237713	1691.9	-0.265047	1691.9	-0.174121	1691.9	-0.202302		3472	-1.09932	3472	-0.786321	1691.9	-0.174121
		1745.24	0	1695.24	-0.340606	919.62	-0.237173	1695.24	-0.24743	1695.24	-0.168348	1695.24	-0.196767		3471	-1.10038	3471	-0.786423	1695.24	-0.168348
		1748.58	0	1698.58	-0.308666	921.474	-0.236732	1698.58	-0.232149	1698.58	-0.162575	1698.58	-0.192016		3470	-1.10094	3470	-0.786213	1698.58	-0.162575
		1751.91	0	1701.91	-0.281185	923.328	-0.236281	1701.91	-0.218624	1701.91	-0.156752	1701.91	-0.188064		3469	-1.10067	3469	-0.785778	1701.91	-0.156752
		1755.25	0	1705.25	-0.257433	925.182	-0.235691	1705.25	-0.20633	1705.25	-0.150989	1705.25	-0.184908		3468	-1.10028	3468	-0.78531	1705.25	-0.150989
		1758.59	0	1708.59	-0.236795	927.036	-0.234824	1708.59	-0.194963	1708.59	-0.145501	1708.59	-0.182516		3467	-1.09984	3467	-0.784842	1708.59	-0.145501
		1761.92	0	1711.92	-0.218757	928.89	-0.233543	1711.92	-0.184379	1711.92	-0.140544	1711.92	-0.180831		3466	-1.09969	3466	-0.784701	1711.92	-0.140544
		1765.26	0	1715.26	-0.202897	930.744	-0.23172	1715.26	-0.174975	1715.26	-0.136345	1715.26	-0.179766		3465	-1.10005	3465	-0.785193	1715.26	-0.136345
		1768.6	0	1718.6	-0.188873	932.598	-0.22925	1718.6	-0.166556	1718.6	-0.133057	1718.6	-0.179211		3464	-1.10113	3464	-0.786583	1718.6	-0.133057
		1771.93	0	1721.93	-0.176409	934.452	-0.22606	1721.93	-0.159032	1721.93	-0.130732	1721.93	-0.179039		3463	-1.10272	3463	-0.788632	1721.93	-0.130732
		1775.27	0	1725.27	-0.165284	936.306	-0.222112	1725.27	-0.152168	1725.27	-0.129323	1725.27	-0.17912		3462	-1.10505	3462	-0.791841	1725.27	-0.129323
		1778.61	0	1728.61	-0.155322	938.16	-0.217415	1728.61	-0.146297	1728.61	-0.128702	1728.61	-0.179328		3461	-1.10756	3461	-0.795374	1728.61	-0.128702
		1781.95	0	1731.95	-0.146379	940.013	-0.21202	1731.95	-0.141278	1731.95	-0.128698	1731.95	-0.179557		3460	-1.11023	3460	-0.800021	1731.95	-0.128698
		1785.28	0	1735.28	-0.138339	941.867	-0.206024	1735.28	-0.137043	1735.28	-0.129132	1735.28	-0.179726		3459	-1.113	3459	-0.804771	1735.28	-0.129132
		1788.62	0	1738.62	-0.131105	943.721	-0.199561	1738.62	-0.133375	1738.62	-0.129856	1738.62	-0.179788		3458	-1.11604	3458	-0.809782	1738.62	-0.129856
		1791.96	0	1741.96	-0.124589	945.575	-0.1928	1741.96	-0.130234	1741.96	-0.130768	1741.96	-0.179729		3457	-1.11834	3457	-0.814403	1741.96	-0.130768
		1795.29	0	1745.29	-0.118718	947.429	-0.185931	1745.29	-0.127543	1745.29	-0.13182	1745.29	-0.179564		3456	-1.11994	3456	-0.818664	1745.29	-0.13182
		1798.63	0	1748.63	-0.113424	949.283	-0.179155	1748.63	-0.125217	1748.63	-0.133009	1748.63	-0.179334		3455	-1.12065	3455	-0.821574	1748.63	-0.133009
		1801.97	0	1751.97	-0.108647	951.137	-0.172674	1751.97	-0.123075	1751.97	-0.134352	1751.97	-0.179088		3454	-1.12107	3454	-0.824044	1751.97	-0.134352
		1805.3	0	1755.3	-0.104333	952.991	-0.166677	1755.3	-0.121221	1755.3	-0.135865	1755.3	-0.178882		3453	-1.11994	3453	-0.824846	1755.3	-0.135865
		1808.64	0	1758.64	-0.100437	954.845	-0.16133	1758.64	-0.119719	1758.64	-0.137544	1758.64	-0.178763		3452	-1.11847	3452	-0.825198	1758.64	-0.137544
		1811.98	0	1761.98	-0.0969189	956.699	-0.156765	1761.98	-0.118504	1761.98	-0.139348	1761.98	-0.178766		3451	-1.11585	3451	-0.824061	1761.98	-0.139348
		1815.31	0	1765.31	-0.0937426	958.553	-0.153077	1765.31	-0.117562	1765.31	-0.141199	1765.31	-0.178912		3450	-1.11279	3450	-0.822424	1765.31	-0.141199
		1818.65	0	1768.65	-0.0908766	960.407	-0.150316	1768.65	-0.116896	1768.65	-0.142994	1768.65	-0.179206		3449	-1.10922	3449	-0.820199	1768.65	-0.142994
		1821.99	0	1771.99	-0.0882917	962.261	-0.148486	1771.99	-0.116489	1771.99	-0.144616	1771.99	-0.179641		3448	-1.10549	3448	-0.818046	1771.99	-0.144616
		1825.33	0	1775.33	-0.0859596	964.115	-0.147549	1775.33	-0.116258	1775.33	-0.145959	1775.33	-0.180203		3447	-1.1017	3447	-0.815926	1775.33	-0.145959
		1828.66	0	1778.66	-0.0838531	965.969	-0.147429	1778.66	-0.116138	1778.66	-0.146947	1778.66	-0.180873		3446	-1.09773	3446	-0.814775	1778.66	-0.146947
		1832	0	1782	-0.0819459	967.823	-0.148016	1782	-0.116069	1782	-0.147545	1782	-0.181634		3445	-1.09382	3445	-0.813912	1782	-0.147545
		1835.34	0	1785.34	-0.0802133	969.677	-0.149177	1785.34	-0.116017	1785.34	-0.147767	1785.34	-0.18247		3444	-1.09022	3444	-0.814132	1785.34	-0.147767
		1838.67	0	1788.67	-0.0786333	971.531	-0.150765	1788.67	-0.115997	1788.67	-0.14767	1788.67	-0.183367		3443	-1.08719	3443	-0.815124	1788.67	-0.14767
		1842.01	0	1792.01	-0.0771864	973.385	-0.15263	1792.01	-0.115925	1792.01	-0.14735	1792.01	-0.184314		3442	-1.085	3442	-0.817264	1792.01	-0.14735
		1845.35	0	1795.35	-0.0758566	975.239	-0.154627	1795.35	-0.115844	1795.35	-0.14692	1795.35	-0.1853		3441	-1.08341	3441	-0.819949	1795.35	-0.14692
		1848.68	0	1798.68	-0.0746305	977.093	-0.156623	1798.68	-0.115771	1798.68	-0.146498	1798.68	-0.186313		3440	-1.08216	3440	-0.822944	1798.68	-0.146498
		1852.02	0	1802.02	-0.0734968	978.947	-0.158507	1802.02	-0.115718	1802.02	-0.146187	1802.02	-0.18734		3439	-1.08233	3439	-0.826502	1802.02	-0.146187
		1855.36	0	1805.36	-0.0724453	980.801	-0.160193	1805.36	-0.115681	1805.36	-0.146067	1805.36	-0.188371		3438	-1.08285	3438	-0.830147	1805.36	-0.146067
		1858.7	0	1808.7	-0.0714658	982.655	-0.161624	1808.7	-0.115726	1808.7	-0.146182	1808.7	-0.189396		3437	-1.08452	3437	-0.833834	1808.7	-0.146182
		1862.03	0	1812.03	-0.0705481	984.508	-0.162767	1812.03	-0.115817	1812.03	-0.146537	1812.03	-0.190409		3436	-1.08642	3436	-0.837208	1812.03	-0.146537
		1865.37	0	1815.37	-0.069681	986.362	-0.163617	1815.37	-0.115923	1815.37	-0.147106	1815.37	-0.19141		3435	-1.08877	3435	-0.839983	1815.37	-0.147106
		1868.71	0	1818.71	-0.0688536	988.216	-0.164191	1818.71	-0.116023	1818.71	-0.147831	1818.71	-0.192405		3434	-1.09138	3434	-0.842291	1818.71	-0.147831
		1872.04	0	1822.04	-0.0680556	990.07	-0.164523	1822.04	-0.116139	1822.04	-0.14864	1822.04	-0.193405		3433	-1.09419	3433	-0.844258	1822.04	-0.14864
		1875.38	0	1825.38	-0.0672782	991.924	-0.164653	1825.38	-0.116296	1825.38	-0.149457	1825.38	-0.194428		3432	-1.09685	3432	-0.845931	1825.38	-0.149457
		1878.72	0	1828.72	-0.066515	993.778	-0.16463	1828.72	-0.116402	1828.72	-0.150217	1828.72	-0.195491		3431	-1.09941	3431	-0.847486	1828.72	-0.150217
		1882.05	0	1832.05	-0.0657623	995.632	-0.164496	1832.05	-0.116487	1832.05	-0.150877	1832.05	-0.196611		3430	-1.10075	3430	-0.848107	1832.05	-0.150877
		1885.39	0	1835.39	-0.0650193	997.486	-0.164289	1835.39	-0.116485	1835.39	-0.151431	1835.39	-0.1978		3429	-1.10181	3429	-0.848751	1835.39	-0.151431
		1888.73	0	1838.73	-0.0642876	999.34	-0.164034	1838.73	-0.116433	1838.73	-0.151905	1838.73	-0.199061		3428	-1.10216	3428	-0.849453	1838.73	-0.151905
		1892.07	0	1842.07	-0.0635706	1001.19	-0.16374	1842.07	-0.116368	1842.07	-0.152361	1842.07	-0.200392		3427	-1.10194	3427	-0.849833	1842.07	-0.152361
		1895.4	0	1845.4	-0.0628727	1003.05	-0.163402	1845.4	-0.116288	1845.4	-0.152883	1845.4	-0.201776		3426	-1.10119	3426	-0.849914	1845.4	-0.152883
		1898.74	0	1848.74	-0.0621984	1004.9	-0.163002	1848.74	-0.116252	1848.74	-0.153562	1848.74	-0.203192		3425	-1.09984	3425	-0.849977	1848.74	-0.153562
		1902.08	0	1852.08	-0.0615522	1006.76	-0.16251	1852.08	-0.116296	1852.08	-0.154476	1852.08	-0.204612		3424	-1.09829	3424	-0.850035	1852.08	-0.154476
		1905.41	0	1855.41	-0.0609381	1008.61	-0.161888	1855.41	-0.116463	1855.41	-0.155671	1855.41	-0.206003		3423	-1.09658	3423	-0.84986	1855.41	-0.155671
		1908.75	0	1858.75	-0.060359	1010.46	-0.161094	1858.75	-0.116783	1858.75	-0.157149	1858.75	-0.207338		3422	-1.095	3422	-0.849583	1858.75	-0.157149
		1912.09	0	1862.09	-0.0598175	1012.32	-0.160093	1862.09	-0.117165	1862.09	-0.158857	1862.09	-0.208591		3421	-1.09381	3421	-0.848962	1862.09	-0.158857
		1915.42	0	1865.42	-0.0593155	1014.17	-0.158852	1865.42	-0.117658	1865.42	-0.160694	1865.42	-0.20975		3420	-1.09258	3420	-0.848125	1865.42	-0.160694
		1918.76	0	1868.76	-0.058854	1016.03	-0.157356	1868.76	-0.118283	1868.76	-0.162523	1868.76	-0.210814		3419	-1.09128	3419	-0.847036	1868.76	-0.162523
		1922.1	0	1872.1	-0.0584339	1017.88	-0.155602	1872.1	-0.119	1872.1	-0.164192	1872.1	-0.211795		3418	-1.09038	3418	-0.845801	1872.1	-0.164192
		1925.43	0	1875.43	-0.0580551	1019.73	-0.153609	1875.43	-0.119817	1875.43	-0.165559	1875.43	-0.21272		3417	-1.08964	3417	-0.844501	1875.43	-0.165559
		1928.77	0	1878.77	-0.057717	1021.59	-0.151414	1878.77	-0.120648	1878.77	-0.16652	1878.77	-0.213625		3416	-1.08859	3416	-0.842864	1878.77	-0.16652
		1932.11	0	1882.11	-0.0574181	1023.44	-0.149075	1882.11	-0.121501	1882.11	-0.167026	1882.11	-0.214551		3415	-1.08745	3415	-0.841219	1882.11	-0.167026
		1935.45	0	1885.45	-0.0571562	1025.3	-0.146664	1885.45	-0.122358	1885.45	-0.167093	1885.45	-0.215543		3414	-1.086	3414	-0.839662	1885.45	-0.167093
		1938.78	0	1888.78	-0.0569282	1027.15	-0.144269	1888.78	-0.123222	1888.78	-0.166802	1888.78	-0.216637		3413	-1.08453	3413	-0.838483	1888.78	-0.166802
		1942.12	0	1892.12	-0.0567302	1029	-0.141982	1892.12	-0.124059	1892.12	-0.166286	1892.12	-0.217863		3412	-1.08303	3412	-0.837862	1892.12	-0.166286
		1945.46	0	1895.46	-0.056558	1030.86	-0.139901	1895.46	-0.124896	1895.46	-0.165708	1895.46	-0.219236		3411	-1.08154	3411	-0.83754	1895.46	-0.165708
		1948.79	0	1898.79	-0.0564068	1032.71	-0.138115	1898.79	-0.125738	1898.79	-0.165238	1898.79	-0.220756		3410	-1.08004	3410	-0.837388	1898.79	-0.165238
		1952.13	0	1902.13	-0.0562716	1034.57	-0.136706	1902.13	-0.126588	1902.13	-0.165023	1902.13	-0.222413		3409	-1.07821	3409	-0.837941	1902.13	-0.165023
		1955.47	0	1905.47	-0.0561476	1036.42	-0.135736	1905.47	-0.127403	1905.47	-0.165173	1905.47	-0.224184		3408	-1.07634	3408	-0.838621	1905.47	-0.165173
		1958.8	0	1908.8	-0.0560303	1038.27	-0.135248	1908.8	-0.128204	1908.8	-0.165741	1908.8	-0.226039		3407	-1.07451	3407	-0.83951	1908.8	-0.165741
		1962.14	0	1912.14	-0.0559161	1040.13	-0.13526	1912.14	-0.128986	1912.14	-0.166727	1912.14	-0.227949		3406	-1.07254	3406	-0.840354	1912.14	-0.166727
		1965.48	0	1915.48	-0.0558019	1041.98	-0.135761	1915.48	-0.129658	1915.48	-0.168077	1915.48	-0.229883		3405	-1.07032	3405	-0.841114	1915.48	-0.168077
		1968.82	0	1918.82	-0.0556863	1043.84	-0.136716	1918.82	-0.130291	1918.82	-0.1697	1918.82	-0.231817		3404	-1.06729	3404	-0.841302	1918.82	-0.1697
		1972.15	0	1922.15	-0.0555685	1045.69	-0.138064	1922.15	-0.130807	1922.15	-0.171486	1922.15	-0.233732		3403	-1.06367	3403	-0.841078	1922.15	-0.171486
		1975.49	0	1925.49	-0.0554494	1047.54	-0.139722	1925.49	-0.131177	1925.49	-0.173314	1925.49	-0.235615		3402	-1.05943	3402	-0.83988	1925.49	-0.173314
		1978.83	0	1928.83	-0.0553302	1049.4	-0.141592	1928.83	-0.131381	1928.83	-0.175076	1928.83	-0.237458		3401	-1.05497	3401	-0.838386	1928.83	-0.175076
		1982.16	0	1932.16	-0.0552131	1051.25	-0.143564	1932.16	-0.131409	1932.16	-0.176683	1932.16	-0.239256		3400	-1.04915	3400	-0.835516	1932.16	-0.176683
		1985.5	0	1935.5	-0.0551	1053.1	-0.145523	1935.5	-0.131269	1935.5	-0.17807	1935.5	-0.241005		3399	-1.04341	3399	-0.832549	1935.5	-0.17807
		1988.84	0	1938.84	-0.0549926	1054.96	-0.147359	1938.84	-0.130981	1938.84	-0.1792	1938.84	-0.242703		3398	-1.03788	3398	-0.82934	1938.84	-0.1792
		1992.17	0	1942.17	-0.054892	1056.81	-0.148972	1942.17	-0.130578	1942.17	-0.180062	1942.17	-0.24435		3397	-1.03274	3397	-0.825898	1942.17	-0.180062
		1995.51	0	1945.51	-0.0547985	1058.67	-0.150276	1945.51	-0.130058	1945.51	-0.180667	1945.51	-0.245947		3396	-1.02794	3396	-0.822245	1945.51	-0.180667
		1998.85	0	1948.85	-0.0547113	1060.52	-0.151208	1948.85	-0.129468	1948.85	-0.181045	1948.85	-0.247496		3395	-1.02475	3395	-0.819532	1948.85	-0.181045
		2002.19	0	1952.19	-0.0546292	1062.37	-0.151727	1952.19	-0.129007	1952.19	-0.181241	1952.19	-0.249007		3394	-1.02207	3394	-0.81712	1952.19	-0.181241
		2005.52	0	1955.52	-0.0545502	1064.23	-0.151821	1955.52	-0.128596	1955.52	-0.18131	1955.52	-0.250489		3393	-1.02125	3393	-0.815813	1955.52	-0.18131
		2008.86	0	1958.86	-0.0544719	1066.08	-0.151504	1958.86	-0.128307	1958.86	-0.181313	1958.86	-0.251956		3392	-1.02095	3392	-0.814959	1958.86	-0.181313
		2012.2	0	1962.2	-0.0543916	1067.94	-0.150817	1962.2	-0.128182	1962.2	-0.181309	1962.2	-0.253423		3391	-1.02238	3391	-0.815603	1962.2	-0.181309
		2015.53	0	1965.53	-0.0543065	1069.79	-0.149821	1965.53	-0.128236	1965.53	-0.181353	1965.53	-0.254905		3390	-1.02452	3390	-0.816813	1965.53	-0.181353
		2018.87	0	1968.87	-0.0542132	1071.64	-0.148598	1968.87	-0.128463	1968.87	-0.181486	1968.87	-0.256411		3389	-1.02747	3389	-0.818676	1968.87	-0.181486
		2022.21	0	1972.21	-0.0541083	1073.5	-0.147241	1972.21	-0.128828	1972.21	-0.181734	1972.21	-0.257945		3388	-1.03051	3388	-0.820866	1972.21	-0.181734
		2025.54	0	1975.54	-0.0539881	1075.35	-0.145849	1975.54	-0.129319	1975.54	-0.182102	1975.54	-0.259506		3387	-1.03358	3387	-0.823196	1975.54	-0.182102
		2028.88	0	1978.88	-0.0538488	1077.21	-0.144524	1978.88	-0.129861	1978.88	-0.182576	1978.88	-0.261082		3386	-1.03573	3386	-0.825165	1978.88	-0.182576
		2032.22	0	1982.22	-0.0536866	1079.06	-0.14336	1982.22	-0.13051	1982.22	-0.183129	1982.22	-0.262659		3385	-1.03745	3385	-0.826858	1982.22	-0.183129
		2035.56	0	1985.56	-0.0534982	1080.91	-0.142437	1985.56	-0.131382	1985.56	-0.183723	1985.56	-0.264214		3384	-1.03737	3384	-0.827326	1985.56	-0.183723
		2038.89	0	1988.89	-0.0532807	1082.77	-0.141823	1988.89	-0.132379	1988.89	-0.184324	1988.89	-0.265723		3383	-1.03669	3383	-0.8273	1988.89	-0.184324
		2042.23	0	1992.23	-0.053032	1084.62	-0.141561	1992.23	-0.133492	1992.23	-0.18491	1992.23	-0.267163		3382	-1.03513	3382	-0.82655	1992.23	-0.18491
		2045.57	0	1995.57	-0.0527506	1086.48	-0.141673	1995.57	-0.13469	1995.57	-0.185477	1995.57	-0.268513		3381	-1.03218	3381	-0.824554	1995.57	-0.185477
		2048.9	0	1998.9	-0.0524357	1088.33	-0.142157	1998.9	-0.135989	1998.9	-0.186048	1998.9	-0.269757		3380	-1.02845	3380	-0.82186	1998.9	-0.186048
		2052.24	0	2002.24	-0.0520865	1090.18	-0.142987	2002.24	-0.137378	2002.24	-0.186667	2002.24	-0.270887		3379	-1.02399	3379	-0.81812	2002.24	-0.186667
		2055.58	0	2005.58	-0.0517028	1092.04	-0.144115	2005.58	-0.138753	2005.58	-0.187395	2005.58	-0.271903		3378	-1.01941	3378	-0.814232	2005.58	-0.187395
		2058.91	0	2008.91	-0.0512839	1093.89	-0.145475	2008.91	-0.140008	2008.91	-0.188299	2008.91	-0.272813		3377	-1.01477	3377	-0.810345	2008.91	-0.188299
		2062.25	0	2012.25	-0.0508295	1095.75	-0.146989	2012.25	-0.141089	2012.25	-0.189433	2012.25	-0.273635		3376	-1.01022	3376	-0.806502	2012.25	-0.189433
		2065.59	0	2015.59	-0.0503391	1097.6	-0.148566	2015.59	-0.141948	2015.59	-0.190828	2015.59	-0.274393		3375	-1.00583	3375	-0.802743	2015.59	-0.190828
		2068.92	0	2018.92	-0.0498129	1099.45	-0.150114	2018.92	-0.142504	2018.92	-0.192476	2018.92	-0.275116		3374	-1.00143	3374	-0.799394	2018.92	-0.192476
		2072.26	0	2022.26	-0.0492514	1101.31	-0.15154	2022.26	-0.142746	2022.26	-0.194324	2022.26	-0.275834		3373	-0.997007	3373	-0.796337	2022.26	-0.194324
		2075.6	0	2025.6	-0.0486562	1103.16	-0.152757	2025.6	-0.142739	2025.6	-0.196276	2025.6	-0.276576		3372	-0.992834	3372	-0.793769	2025.6	-0.196276
		2078.94	0	2028.94	-0.0480295	1105.02	-0.15369	2028.94	-0.142406	2028.94	-0.198199	2028.94	-0.277364		3371	-0.98869	3371	-0.791328	2028.94	-0.198199
		2082.27	0	2032.27	-0.0473742	1106.87	-0.154277	2032.27	-0.141864	2032.27	-0.199936	2032.27	-0.278211		3370	-0.984112	3370	-0.789207	2032.27	-0.199936
		2085.61	0	2035.61	-0.0466928	1108.72	-0.154473	2035.61	-0.141257	2035.61	-0.201332	2035.61	-0.279119		3369	-0.979227	3369	-0.787043	2035.61	-0.201332
		2088.95	0	2038.95	-0.0459878	1110.58	-0.154251	2038.95	-0.140712	2038.95	-0.202248	2038.95	-0.280081		3368	-0.973585	3368	-0.78477	2038.95	-0.202248
		2092.28	0	2042.28	-0.0452606	1112.43	-0.153604	2042.28	-0.140317	2042.28	-0.20259	2042.28	-0.281076		3367	-0.967566	3367	-0.782239	2042.28	-0.20259
		2095.62	0	2045.62	-0.0445118	1114.29	-0.152542	2045.62	-0.140125	2045.62	-0.202322	2045.62	-0.282081		3366	-0.961203	3366	-0.779474	2045.62	-0.202322
		2098.96	0	2048.96	-0.0437412	1116.14	-0.151094	2048.96	-0.140191	2048.96	-0.201474	2048.96	-0.283067		3365	-0.954381	3365	-0.776157	2048.96	-0.201474
		2102.29	0	2052.29	-0.042949	1117.99	-0.149302	2052.29	-0.140502	2052.29	-0.200149	2052.29	-0.284008		3364	-0.947414	3364	-0.772666	2052.29	-0.200149
		2105.63	0	2055.63	-0.0421363	1119.85	-0.147223	2055.63	-0.141026	2055.63	-0.198511	2055.63	-0.284885		3363	-0.939546	3363	-0.768092	2055.63	-0.198511
		2108.97	0	2058.97	-0.0413063	1121.7	-0.144921	2058.97	-0.14162	2058.97	-0.196768	2058.97	-0.285686		3362	-0.931709	3362	-0.763458	2058.97	-0.196768
		2112.31	0	2062.31	-0.0404646	1123.56	-0.142466	2062.31	-0.142207	2062.31	-0.19515	2062.31	-0.286407		3361	-0.923993	3361	-0.758644	2062.31	-0.19515
		2115.64	0	2065.64	-0.0396199	1125.41	-0.13993	2065.64	-0.142691	2065.64	-0.193883	2065.64	-0.287051		3360	-0.91635	3360	-0.753721	2065.64	-0.193883
		2118.98	0	2068.98	-0.0387829	1127.26	-0.137385	2068.98	-0.142984	2068.98	-0.193156	2068.98	-0.287622		3359	-0.908791	3359	-0.748673	2068.98	-0.193156
		2122.32	0	2072.32	-0.0379655	1129.12	-0.134896	2072.32	-0.143006	2072.32	-0.193098	2072.32	-0.288126		3358	-0.901793	3358	-0.74397	2072.32	-0.193098
		2125.65	0	2075.65	-0.037179	1130.97	-0.132522	2075.65	-0.142742	2075.65	-0.193762	2075.65	-0.288566		3357	-0.895035	3357	-0.739414	2075.65	-0.193762
		2128.99	0	2078.99	-0.0364322	1132.83	-0.130315	2078.99	-0.142237	2078.99	-0.195112	2078.99	-0.288936		3356	-0.889592	3356	-0.73578	2078.99	-0.195112
		2132.33	0	2082.33	-0.0357303	1134.68	-0.128312	2082.33	-0.141548	2082.33	-0.197032	2082.33	-0.289229		3355	-0.884525	3355	-0.732359	2082.33	-0.197032
		2135.66	0	2085.66	-0.0350737	1136.53	-0.12654	2085.66	-0.140734	2085.66	-0.199338	2085.66	-0.289433		3354	-0.880837	3354	-0.729665	2085.66	-0.199338
		2139	0	2089	-0.0344577	1138.39	-0.125013	2089	-0.139901	2089	-0.201804	2089	-0.289533		3353	-0.87783	3353	-0.72733	2089	-0.201804
		2142.34	0	2092.34	-0.0338737	1140.24	-0.123731	2092.34	-0.139131	2092.34	-0.204197	2092.34	-0.289524		3352	-0.875809	3352	-0.725515	2092.34	-0.204197
		2145.68	0	2095.68	-0.0333104	1142.09	-0.122683	2095.68	-0.138487	2095.68	-0.206304	2095.68	-0.289402		3351	-0.874887	3351	-0.724265	2095.68	-0.206304
		2149.01	0	2099.01	-0.0327557	1143.95	-0.121846	2099.01	-0.13799	2099.01	-0.207966	2099.01	-0.289175		3350	-0.874573	3350	-0.723329	2099.01	-0.207966
		2152.35	0	2102.35	-0.0321985	1145.8	-0.121186	2102.35	-0.13765	2102.35	-0.209096	2102.35	-0.28886		3349	-0.876092	3349	-0.723484	2102.35	-0.209096
		2155.69	0	2105.69	-0.0316308	1147.66	-0.120661	2105.69	-0.137451	2105.69	-0.209683	2105.69	-0.288477		3348	-0.877909	3348	-0.723831	2105.69	-0.209683
		2159.02	0	2109.02	-0.0310478	1149.51	-0.120223	2109.02	-0.137315	2109.02	-0.209789	2109.02	-0.288054		3347	-0.880062	3347	-0.724499	2109.02	-0.209789
		2162.36	0	2112.36	-0.0304484	1151.36	-0.11982	2112.36	-0.137188	2112.36	-0.209523	2112.36	-0.287614		3346	-0.882335	3346	-0.725294	2112.36	-0.209523
		2165.7	0	2115.7	-0.029835	1153.22	-0.119397	2115.7	-0.136979	2115.7	-0.209022	2115.7	-0.287175		3345	-0.884829	3345	-0.726326	2115.7	-0.209022
		2169.03	0	2119.03	-0.0292116	1155.07	-0.118901	2119.03	-0.136701	2119.03	-0.208411	2119.03	-0.286753		3344	-0.886725	3344	-0.726994	2119.03	-0.208411
		2172.37	0	2122.37	-0.0285831	1156.93	-0.118282	2122.37	-0.136321	2122.37	-0.207788	2122.37	-0.286353		3343	-0.888196	3343	-0.727405	2122.37	-0.207788
		2175.71	0	2125.71	-0.0279542	1158.78	-0.117495	2125.71	-0.135849	2125.71	-0.207197	2125.71	-0.285979		3342	-0.887611	3342	-0.727075	2125.71	-0.207197
		2179.05	0	2129.05	-0.0273285	1160.63	-0.116504	2129.05	-0.135252	2129.05	-0.206633	2129.05	-0.285631		3341	-0.886436	3341	-0.726494	2129.05	-0.206633
		2182.38	0	2132.38	-0.0267083	1162.49	-0.115283	2132.38	-0.134556	2132.38	-0.206049	2132.38	-0.285313		3340	-0.882893	3340	-0.724397	2132.38	-0.206049
		2185.72	0	2135.72	-0.0260953	1164.34	-0.113819	2135.72	-0.133782	2135.72	-0.205374	2135.72	-0.285032		3339	-0.878721	3339	-0.721871	2135.72	-0.205374
		2189.06	0	2139.06	-0.0254908	1166.2	-0.11211	2139.06	-0.132986	2139.06	-0.204541	2139.06	-0.284799		3338	-0.873013	3338	-0.718299	2139.06	-0.204541
		2192.39	0	2142.39	-0.0248967	1168.05	-0.110171	2142.39	-0.132155	2142.39	-0.203511	2142.39	-0.284626		3337	-0.866366	3337	-0.714017	2142.39	-0.203511
		2195.73	0	2145.73	-0.024316	1169.9	-0.108027	2145.73	-0.131363	2145.73	-0.202289	2145.73	-0.284528		3336	-0.858873	3336	-0.709098	2145.73	-0.202289
		2199.07	0	2149.07	-0.0237533	1171.76	-0.10572	2149.07	-0.130603	2149.07	-0.200934	2149.07	-0.284512		3335	-0.850861	3335	-0.703626	2149.07	-0.200934
		2202.4	0	2152.4	-0.0232141	1173.61	-0.1033	2152.4	-0.129857	2152.4	-0.199546	2152.4	-0.284577		3334	-0.842686	3334	-0.697981	2152.4	-0.199546
		2205.74	0	2155.74	-0.0227046	1175.47	-0.100832	2155.74	-0.12912	2155.74	-0.198256	2155.74	-0.284709		3333	-0.835309	3333	-0.69236	2155.74	-0.198256
		2209.08	0	2159.08	-0.0222302	1177.32	-0.0983826	2159.08	-0.128435	2159.08	-0.197194	2159.08	-0.284883		3332	-0.828368	3332	-0.686998	2159.08	-0.197194
		2212.41	0	2162.41	-0.0217953	1179.17	-0.0960269	2162.41	-0.127795	2162.41	-0.196471	2162.41	-0.285065		3331	-0.822856	3331	-0.682489	2162.41	-0.196471
		2215.75	0	2165.75	-0.0214016	1181.03	-0.093839	2165.75	-0.127226	2165.75	-0.196152	2165.75	-0.285218		3330	-0.818039	3330	-0.678441	2165.75	-0.196152
		2219.09	0	2169.09	-0.0210482	1182.88	-0.0918901	2169.09	-0.126786	2169.09	-0.196252	2169.09	-0.285305		3329	-0.814011	3329	-0.674917	2169.09	-0.196252
		2222.43	0	2172.43	-0.0207315	1184.74	-0.0902451	2172.43	-0.126423	2172.43	-0.196728	2172.43	-0.285302		3328	-0.81121	3328	-0.672504	2172.43	-0.196728
		2225.76	0	2175.76	-0.0204454	1186.59	-0.0889587	2175.76	-0.126133	2175.76	-0.197496	2175.76	-0.285197		3327	-0.808927	3327	-0.67056	2175.76	-0.197496
		2229.1	0	2179.1	-0.0201822	1188.44	-0.0880731	2179.1	-0.125934	2179.1	-0.198447	2179.1	-0.284999		3326	-0.807852	3326	-0.66998	2179.1	-0.198447
		2232.44	0	2182.44	-0.0199335	1190.3	-0.087615	2182.44	-0.125896	2182.44	-0.199465	2182.44	-0.284734		3325	-0.806895	3325	-0.669633	2182.44	-0.199465
		2235.77	0	2185.77	-0.019691	1192.15	-0.0875945	2185.77	-0.125985	2185.77	-0.200444	2185.77	-0.284445		3324	-0.806122	3324	-0.669972	2185.77	-0.200444
		2239.11	0	2189.11	-0.0194474	1194.01	-0.0880043	2189.11	-0.126227	2189.11	-0.201303	2189.11	-0.284184		3323	-0.805268	3323	-0.670599	2189.11	-0.201303
		2242.45	0	2192.45	-0.0191966	1195.86	-0.0888204	2192.45	-0.126583	2192.45	-0.201989	2192.45	-0.284005		3322	-0.804299	3322	-0.671641	2192.45	-0.201989
		2245.78	0	2195.78	-0.0189343	1197.71	-0.0900031	2195.78	-0.127028	2195.78	-0.202471	2195.78	-0.283959		3321	-0.803059	3321	-0.672901	2195.78	-0.202471
		2249.12	0	2199.12	-0.0186573	1199.57	-0.0914995	2199.12	-0.127524	2199.12	-0.202737	2199.12	-0.284083		3320	-0.80167	3320	-0.674281	2199.12	-0.202737
		2252.46	0	2202.46	-0.0183639	1201.42	-0.0932466	2202.46	-0.128035	2202.46	-0.202785	2202.46	-0.284398		3319	-0.800015	3319	-0.675961	2202.46	-0.202785
		2255.8	0	2205.8	-0.0180532	1203.28	-0.0951749	2205.8	-0.128511	2205.8	-0.202616	2205.8	-0.284905		3318	-0.798347	3318	-0.677708	2205.8	-0.202616
		2259.13	0	2209.13	-0.0177253	1205.13	-0.0972127	2209.13	-0.128909	2209.13	-0.202236	2209.13	-0.28559		3317	-0.796853	3317	-0.679661	2209.13	-0.202236
		2262.47	0	2212.47	-0.0173815	1206.98	-0.0992899	2212.47	-0.129178	2212.47	-0.201653	2212.47	-0.28642		3316	-0.795468	3316	-0.681697	2212.47	-0.201653
		2265.81	0	2215.81	-0.0170237	1208.84	-0.101343	2215.81	-0.129312	2215.81	-0.20089	2215.81	-0.287352		3315	-0.794287	3315	-0.683885	2215.81	-0.20089
		2269.14	0	2219.14	-0.0166551	1210.69	-0.103316	2219.14	-0.129307	2219.14	-0.199987	2219.14	-0.288337		3314	-0.793445	3314	-0.686286	2219.14	-0.199987
		2272.48	0	2222.48	-0.0162801	1212.55	-0.10517	2222.48	-0.12918	2222.48	-0.199002	2222.48	-0.289327		3313	-0.792841	3313	-0.688837	2222.48	-0.199002
		2275.82	0	2225.82	-0.0159042	1214.4	-0.106876	2225.82	-0.129015	2225.82	-0.19801	2225.82	-0.290281		3312	-0.792992	3312	-0.691792	2225.82	-0.19801
		2279.15	0	2229.15	-0.0155335	1216.25	-0.108423	2229.15	-0.128776	2229.15	-0.197093	2229.15	-0.291164		3311	-0.793332	3311	-0.694816	2229.15	-0.197093
		2282.49	0	2232.49	-0.0151745	1218.11	-0.109816	2232.49	-0.128557	2232.49	-0.196332	2232.49	-0.291957		3310	-0.794105	3310	-0.697519	2232.49	-0.196332
		2285.83	0	2235.83	-0.0148333	1219.96	-0.111075	2235.83	-0.128411	2235.83	-0.195789	2235.83	-0.292653		3309	-0.795055	3309	-0.70023	2235.83	-0.195789
		2289.17	0	2239.17	-0.0145149	1221.82	-0.112231	2239.17	-0.128347	2239.17	-0.195497	2239.17	-0.293257		3308	-0.796432	3308	-0.702957	2239.17	-0.195497
		2292.5	0	2242.5	-0.0142228	1223.67	-0.113328	2242.5	-0.128493	2242.5	-0.195458	2242.5	-0.293782		3307	-0.798087	3307	-0.705202	2242.5	-0.195458
		2295.84	0	2245.84	-0.0139584	1225.52	-0.114413	2245.84	-0.128774	2245.84	-0.195646	2245.84	-0.294247		3306	-0.79999	3306	-0.707017	2245.84	-0.195646
		2299.18	0	2249.18	-0.0137211	1227.38	-0.115535	2249.18	-0.129139	2249.18	-0.196013	2249.18	-0.294672		3305	-0.801772	3305	-0.708117	2249.18	-0.196013
		2302.51	0	2252.51	-0.0135086	1229.23	-0.116743	2252.51	-0.129625	2252.51	-0.196508	2252.51	-0.295071		3304	-0.803518	3304	-0.708995	2252.51	-0.196508
		2305.85	0	2255.85	-0.0133169	1231.08	-0.118078	2255.85	-0.130181	2255.85	-0.197091	2255.85	-0.295453		3303	-0.805828	3303	-0.708962	2255.85	-0.197091
		2309.19	0	2259.19	-0.0131419	1232.94	-0.119571	2259.19	-0.130779	2259.19	-0.197743	2259.19	-0.295819		3302	-0.80795	3302	-0.708648	2259.19	-0.197743
		2312.52	0	2262.52	-0.0129791	1234.79	-0.121239	2262.52	-0.13133	2262.52	-0.198473	2262.52	-0.296163		3301	-0.80946	3301	-0.70742	2262.52	-0.198473
		2315.86	0	2265.86	-0.0128247	1236.65	-0.123086	2265.86	-0.131835	2265.86	-0.199315	2265.86	-0.296477		3300	-0.810792	3300	-0.705691	2265.86	-0.199315
		2319.2	0	2269.2	-0.0126762	1238.5	-0.125099	2269.2	-0.132279	2269.2	-0.200311	2269.2	-0.296755		3299	-0.811921	3299	-0.703398	2269.2	-0.200311
		2322.54	0	2272.54	-0.0125318	1240.35	-0.127248	2272.54	-0.132622	2272.54	-0.201497	2272.54	-0.296998		3298	-0.811578	3298	-0.700229	2272.54	-0.201497
		2325.87	0	2275.87	-0.0123914	1242.21	-0.129487	2275.87	-0.132854	2275.87	-0.202884	2275.87	-0.297218		3297	-0.810621	3297	-0.696695	2275.87	-0.202884
		2329.21	0	2279.21	-0.0122554	1244.06	-0.131761	2279.21	-0.133018	2279.21	-0.204445	2279.21	-0.297442		3296	-0.807947	3296	-0.692333	2279.21	-0.204445
		2332.55	0	2282.55	-0.0121248	1245.92	-0.134002	2282.55	-0.133136	2282.55	-0.206111	2282.55	-0.297705		3295	-0.804791	3295	-0.687783	2282.55	-0.206111
		2335.88	0	2285.88	-0.0120006	1247.77	-0.136137	2285.88	-0.133236	2285.88	-0.207776	2285.88	-0.298053		3294	-0.799883	3294	-0.682596	2285.88	-0.207776
		2339.22	0	2289.22	-0.0118836	1249.62	-0.138091	2289.22	-0.133366	2289.22	-0.209311	2289.22	-0.298532		3293	-0.794646	3293	-0.677496	2289.22	-0.209311
		2342.56	0	2292.56	-0.011774	1251.48	-0.139793	2292.56	-0.133506	2292.56	-0.210587	2292.56	-0.299181		3292	-0.788939	3292	-0.672519	2292.56	-0.210587
		2345.89	0	2295.89	-0.0116712	1253.33	-0.141177	2295.89	-0.133635	2295.89	-0.211498	2295.89	-0.300027		3291	-0.782934	3291	-0.667611	2295.89	-0.211498
		2349.23	0	2299.23	-0.0115745	1255.19	-0.14219	2299.23	-0.133775	2299.23	-0.211978	2299.23	-0.301078		3290	-0.776767	3290	-0.662739	2299.23	-0.211978
		2352.57	0	2302.57	-0.0114825	1257.04	-0.14279	2302.57	-0.133925	2302.57	-0.212017	2302.57	-0.302329		3289	-0.771169	3289	-0.658922	2302.57	-0.212017
		2355.9	0	2305.9	-0.0113938	1258.89	-0.142954	2305.9	-0.134087	2305.9	-0.211661	2305.9	-0.303759		3288	-0.765852	3288	-0.655404	2305.9	-0.211661
		2359.24	0	2309.24	-0.0113074	1260.75	-0.142675	2309.24	-0.134258	2309.24	-0.211002	2309.24	-0.305341		3287	-0.762074	3287	-0.653073	2309.24	-0.211002
		2362.58	0	2312.58	-0.0112223	1262.6	-0.141962	2312.58	-0.134395	2312.58	-0.210166	2312.58	-0.30705		3286	-0.758792	3286	-0.65109	2312.58	-0.210166
		2365.92	0	2315.92	-0.0111384	1264.46	-0.140844	2315.92	-0.134527	2315.92	-0.209289	2315.92	-0.308867		3285	-0.756419	3285	-0.649744	2315.92	-0.209289
		2369.25	0	2319.25	-0.0110559	1266.31	-0.139364	2319.25	-0.134685	2319.25	-0.208503	2319.25	-0.310785		3284	-0.754316	3284	-0.648748	2319.25	-0.208503
		2372.59	0	2322.59	-0.0109752	1268.16	-0.137576	2322.59	-0.134856	2322.59	-0.207922	2322.59	-0.312809		3283	-0.752401	3283	-0.647999	2322.59	-0.207922
		2375.93	0	2325.93	-0.0108974	1270.02	-0.135546	2325.93	-0.135058	2325.93	-0.207629	2325.93	-0.314949		3282	-0.750238	3282	-0.647143	2325.93	-0.207629
		2379.26	0	2329.26	-0.0108233	1271.87	-0.133342	2329.26	-0.135307	2329.26	-0.207681	2329.26	-0.317216		3281	-0.747919	3281	-0.646225	2329.26	-0.207681
		2382.6	0	2332.6	-0.010754	1273.73	-0.131037	2332.6	-0.135577	2332.6	-0.20811	2332.6	-0.319608		3280	-0.743997	3280	-0.644702	2332.6	-0.20811
		2385.94	0	2335.94	-0.0106903	1275.58	-0.128699	2335.94	-0.135946	2335.94	-0.208933	2335.94	-0.322109		3279	-0.73957	3279	-0.64285	2335.94	-0.208933
		2389.27	0	2339.27	-0.0106331	1277.43	-0.126391	2339.27	-0.136403	2339.27	-0.21015	2339.27	-0.324684		3278	-0.733941	3278	-0.640214	2339.27	-0.21015
		2392.61	0	2342.61	-0.0105833	1279.29	-0.124169	2342.61	-0.136999	2342.61	-0.211755	2342.61	-0.327279		3277	-0.727184	3277	-0.637168	2342.61	-0.211755
		2395.95	0	2345.95	-0.0105424	1281.14	-0.122075	2345.95	-0.13777	2345.95	-0.213724	2345.95	-0.329833		3276	-0.719428	3276	-0.633758	2345.95	-0.213724
		2399.29	0	2349.29	-0.0105117	1283	-0.12014	2349.29	-0.138659	2349.29	-0.216021	2349.29	-0.332287		3275	-0.710889	3275	-0.629873	2349.29	-0.216021
		2402.62	0	2352.62	-0.010493	1284.85	-0.118382	2352.62	-0.139651	2352.62	-0.218579	2352.62	-0.334598		3274	-0.702111	3274	-0.625844	2352.62	-0.218579
		2405.96	0	2355.96	-0.0104884	1286.7	-0.116805	2355.96	-0.140685	2355.96	-0.221308	2355.96	-0.336747		3273	-0.694014	3273	-0.622774	2355.96	-0.221308
		2409.3	0	2359.3	-0.0104993	1288.56	-0.115402	2359.3	-0.141793	2359.3	-0.22409	2359.3	-0.338752		3272	-0.686278	3272	-0.619992	2359.3	-0.22409
		2412.63	0	2362.63	-0.0105268	1290.41	-0.114156	2362.63	-0.142983	2362.63	-0.226787	2362.63	-0.340661		3271	-0.679704	3271	-0.618139	2362.63	-0.226787
		2415.97	0	2365.97	-0.0105707	1292.27	-0.113043	2365.97	-0.144253	2365.97	-0.229262	2365.97	-0.342549		3270	-0.674636	3270	-0.617277	2365.97	-0.229262
		2419.31	0	2369.31	-0.0106296	1294.12	-0.112034	2369.31	-0.145522	2369.31	-0.23139	2369.31	-0.344503		3269	-0.67125	3269	-0.617521	2369.31	-0.23139
		2422.64	0	2372.64	-0.0107005	1295.97	-0.111097	2372.64	-0.146805	2372.64	-0.233088	2372.64	-0.346607		3268	-0.670177	3268	-0.61958	2372.64	-0.233088
		2425.98	0	2375.98	-0.0107792	1297.83	-0.110204	2375.98	-0.148009	2375.98	-0.234324	2375.98	-0.348929		3267	-0.67006	3267	-0.622389	2375.98	-0.234324
		2429.32	0	2379.32	-0.0108607	1299.68	-0.109328	2379.32	-0.149074	2379.32	-0.235133	2379.32	-0.351504		3266	-0.672702	3266	-0.627053	2379.32	-0.235133
		2432.66	0	2382.66	-0.01094	1301.54	-0.10845	2382.66	-0.150073	2382.66	-0.235614	2382.66	-0.354336		3265	-0.67589	3265	-0.632051	2382.66	-0.235614
		2435.99	0	2385.99	-0.0110126	1303.39	-0.107559	2385.99	-0.151079	2385.99	-0.235918	2385.99	-0.357394		3264	-0.680825	3264	-0.638069	2385.99	-0.235918
		2439.33	0	2389.33	-0.0110754	1305.24	-0.106652	2389.33	-0.152012	2389.33	-0.236229	2389.33	-0.360623		3263	-0.686074	3263	-0.644097	2389.33	-0.236229
		2442.67	0	2392.67	-0.0111274	1307.1	-0.105735	2392.67	-0.152983	2392.67	-0.236737	2392.67	-0.363958		3262	-0.69177	3262	-0.650139	2392.67	-0.236737
		2446	0	2396	-0.0111695	1308.95	-0.104823	2396	-0.15392	2396	-0.237607	2396	-0.367331		3261	-0.696997	3261	-0.655709	2396	-0.237607
		2449.34	0	2399.34	-0.0112043	1310.81	-0.103939	2399.34	-0.154867	2399.34	-0.238961	2399.34	-0.37069		3260	-0.701971	3260	-0.661025	2399.34	-0.238961
		2452.68	0	2402.68	-0.0112359	1312.66	-0.103109	2402.68	-0.155856	2402.68	-0.240856	2402.68	-0.374002		3259	-0.705668	3259	-0.664642	2402.68	-0.240856
		2456.01	0	2406.01	-0.0112689	1314.51	-0.102365	2406.01	-0.156918	2406.01	-0.243283	2406.01	-0.377255		3258	-0.708933	3258	-0.667832	2406.01	-0.243283
		2459.35	0	2409.35	-0.0113077	1316.37	-0.101739	2409.35	-0.158051	2409.35	-0.246173	2409.35	-0.380457		3257	-0.710259	3257	-0.669518	2409.35	-0.246173
		2462.69	0	2412.69	-0.0113557	1318.22	-0.101258	2412.69	-0.159244	2412.69	-0.249407	2412.69	-0.383631		3256	-0.710801	3256	-0.670513	2412.69	-0.249407
		2466.03	0	2416.03	-0.0114152	1320.07	-0.100949	2416.03	-0.160526	2416.03	-0.252843	2416.03	-0.386802		3255	-0.709922	3255	-0.670255	2416.03	-0.252843
		2469.36	0	2419.36	-0.0114869	1321.93	-0.100827	2419.36	-0.161887	2419.36	-0.25634	2419.36	-0.389994		3254	-0.708167	3254	-0.669416	2419.36	-0.25634
		2472.7	0	2422.7	-0.0115704	1323.78	-0.1009	2422.7	-0.163307	2422.7	-0.259774	2422.7	-0.393223		3253	-0.705806	3253	-0.668174	2422.7	-0.259774
		2476.04	0	2426.04	-0.0116645	1325.64	-0.101167	2426.04	-0.164699	2426.04	-0.26306	2426.04	-0.396496		3252	-0.702533	3252	-0.667	2426.04	-0.26306
		2479.37	0	2429.37	-0.0117673	1327.49	-0.101612	2429.37	-0.166091	2429.37	-0.266157	2429.37	-0.399811		3251	-0.69909	3251	-0.665876	2429.37	-0.266157
		2482.71	0	2432.71	-0.0118773	1329.34	-0.102213	2432.71	-0.167475	2432.71	-0.26907	2432.71	-0.403162		3250	-0.695968	3250	-0.665313	2432.71	-0.26907
		2486.05	0	2436.05	-0.0119929	1331.2	-0.102933	2436.05	-0.168833	2436.05	-0.271843	2436.05	-0.406545		3249	-0.693161	3249	-0.665282	2436.05	-0.271843
		2489.38	0	2439.38	-0.0121127	1333.05	-0.10373	2439.38	-0.170092	2439.38	-0.274546	2439.38	-0.409958		3248	-0.691102	3248	-0.66651	2439.38	-0.274546
		2492.72	0	2442.72	-0.0122357	1334.91	-0.104555	2442.72	-0.171258	2442.72	-0.277259	2442.72	-0.413405		3247	-0.689832	3247	-0.668511	2442.72	-0.277259
		2496.06	0	2446.06	-0.0123607	1336.76	-0.105356	2446.06	-0.172364	2446.06	-0.280056	2446.06	-0.416897		3246	-0.689255	3246	-0.671191	2446.06	-0.280056
		2499.39	0	2449.39	-0.0124862	1338.61	-0.10608	2449.39	-0.173451	2449.39	-0.282992	2449.39	-0.42045		3245	-0.689818	3245	-0.674986	2449.39	-0.282992
		2502.73	0	2452.73	-0.0126107	1340.47	-0.10668	2452.73	-0.174544	2452.73	-0.286093	2452.73	-0.424081		3244	-0.690727	3244	-0.679118	2452.73	-0.286093
		2506.07	0	2456.07	-0.0127322	1342.32	-0.107112	2456.07	-0.175684	2456.07	-0.289344	2456.07	-0.427807		3243	-0.692696	3243	-0.683403	2456.07	-0.289344
		2509.41	0	2459.41	-0.0128488	1344.18	-0.107344	2459.41	-0.176937	2459.41	-0.292697	2459.41	-0.43164		3242	-0.694675	3242	-0.687631	2459.41	-0.292697
		2512.74	0	2462.74	-0.0129589	1346.03	-0.107357	2462.74	-0.178318	2462.74	-0.296067	2462.74	-0.435587		3241	-0.696683	3241	-0.691682	2462.74	-0.296067
		2516.08	0	2466.08	-0.0130615	1347.88	-0.107144	2466.08	-0.17975	2466.08	-0.299348	2466.08	-0.439647		3240	-0.698331	3240	-0.695166	2466.08	-0.299348
		2519.42	0	2469.42	-0.0131564	1349.74	-0.106716	2469.42	-0.181309	2469.42	-0.302425	2469.42	-0.443811		3239	-0.699578	3239	-0.698022	2469.42	-0.302425
		2522.75	0	2472.75	-0.0132445	1351.59	-0.106096	2472.75	-0.183004	2472.75	-0.305188	2472.75	-0.448065		3238	-0.700015	3238	-0.699773	2472.75	-0.305188
		2526.09	0	2476.09	-0.0133273	1353.45	-0.105323	2476.09	-0.184848	2476.09	-0.307555	2476.09	-0.452389		3237	-0.700121	3237	-0.701072	2476.09	-0.307555
		2529.43	0	2479.43	-0.0134072	1355.3	-0.104452	2479.43	-0.18675	2479.43	-0.309483	2479.43	-0.456757		3236	-0.699508	3236	-0.701464	2479.43	-0.309483
		2532.76	0	2482.76	-0.0134866	1357.15	-0.103544	2482.76	-0.188681	2482.76	-0.310984	2482.76	-0.46114		3235	-0.698777	3235	-0.701695	2482.76	-0.310984
		2536.1	0	2486.1	-0.0135679	1359.01	-0.102671	2486.1	-0.190589	2486.1	-0.31213	2486.1	-0.465511		3234	-0.697702	3234	-0.701438	2486.1	-0.31213
		2539.44	0	2489.44	-0.0136532	1360.86	-0.101905	2489.44	-0.1925	2489.44	-0.313047	2489.44	-0.469842		3233	-0.696752	3233	-0.701233	2489.44	-0.313047
		2542.78	0	2492.78	-0.0137442	1362.72	-0.101321	2492.78	-0.194378	2492.78	-0.313914	2492.78	-0.474108		3232	-0.695979	3232	-0.701104	2492.78	-0.313914
		2546.11	0	2496.11	-0.0138422	1364.57	-0.100987	2496.11	-0.196171	2496.11	-0.314935	2496.11	-0.478292		3231	-0.695155	3231	-0.701128	2496.11	-0.314935
		2549.45	0	2499.45	-0.013948	1366.42	-0.100963	2499.45	-0.197893	2499.45	-0.316319	2499.45	-0.482383		3230	-0.694304	3230	-0.701233	2499.45	-0.316319
		2552.79	0	2502.79	-0.0140626	1368.28	-0.101296	2502.79	-0.199641	2502.79	-0.318253	2502.79	-0.48638		3229	-0.693755	3229	-0.701245	2502.79	-0.318253
		2556.12	0	2506.12	-0.014187	1370.13	-0.102017	2506.12	-0.2014	2506.12	-0.320875	2506.12	-0.490292		3228	-0.693198	3228	-0.701258	2506.12	-0.320875
		2559.46	0	2509.46	-0.0143226	1371.99	-0.10314	2509.46	-0.203178	2509.46	-0.324256	2509.46	-0.494133		3227	-0.692308	3227	-0.701363	2509.46	-0.324256
		2562.8	0	2512.8	-0.0144707	1373.84	-0.104658	2512.8	-0.205029	2512.8	-0.328387	2512.8	-0.497922		3226	-0.691159	3226	-0.701292	2512.8	-0.328387
		2566.13	0	2516.13	-0.0146327	1375.69	-0.106547	2516.13	-0.207003	2516.13	-0.333178	2516.13	-0.501681		3225	-0.689546	3225	-0.700905	2516.13	-0.333178
		2569.47	0	2519.47	-0.0148097	1377.55	-0.108762	2519.47	-0.209208	2519.47	-0.338469	2519.47	-0.505433		3224	-0.687304	3224	-0.700151	2519.47	-0.338469
		2572.81	0	2522.81	-0.0150017	1379.4	-0.111241	2522.81	-0.211583	2522.81	-0.344051	2522.81	-0.509197		3223	-0.684628	3223	-0.699143	2522.81	-0.344051
		2576.15	0	2526.15	-0.0152078	1381.26	-0.11391	2526.15	-0.214122	2526.15	-0.349693	2526.15	-0.512991		3222	-0.681169	3222	-0.698009	2526.15	-0.349693
		2579.48	0	2529.48	-0.015426	1383.11	-0.116684	2529.48	-0.216774	2529.48	-0.355169	2529.48	-0.51683		3221	-0.677551	3221	-0.696849	2529.48	-0.355169
		2582.82	0	2532.82	-0.015653	1384.96	-0.119471	2532.82	-0.219503	2532.82	-0.360285	2532.82	-0.520728		3220	-0.67397	3220	-0.695688	2532.82	-0.360285
		2586.16	0	2536.16	-0.0158846	1386.82	-0.122179	2536.16	-0.22229	2536.16	-0.364902	2536.16	-0.5247		3219	-0.670549	3219	-0.694707	2536.16	-0.364902
		2589.49	0	2539.49	-0.0161163	1388.67	-0.124719	2539.49	-0.225082	2539.49	-0.368943	2539.49	-0.528759		3218	-0.667505	3218	-0.694143	2539.49	-0.368943
		2592.83	0	2542.83	-0.0163439	1390.53	-0.127013	2542.83	-0.227826	2542.83	-0.372403	2542.83	-0.532917		3217	-0.665071	3217	-0.693912	2542.83	-0.372403
		2596.17	0	2546.17	-0.0165641	1392.38	-0.128991	2546.17	-0.230475	2546.17	-0.375338	2546.17	-0.537183		3216	-0.663169	3216	-0.69397	2546.17	-0.375338
		2599.5	0	2549.5	-0.0167748	1394.23	-0.130605	2549.5	-0.232991	2549.5	-0.377849	2549.5	-0.541561		3215	-0.662085	3215	-0.694325	2549.5	-0.377849
		2602.84	0	2552.84	-0.0169755	1396.09	-0.131823	2552.84	-0.235324	2552.84	-0.380072	2552.84	-0.546046		3214	-0.661245	3214	-0.694767	2552.84	-0.380072
		2606.18	0	2556.18	-0.0171675	1397.94	-0.132635	2556.18	-0.237507	2556.18	-0.382152	2556.18	-0.550625		3213	-0.660445	3213	-0.694743	2556.18	-0.382152
		2609.52	0	2559.52	-0.0173529	1399.8	-0.133052	2559.52	-0.239554	2559.52	-0.384228	2559.52	-0.555278		3212	-0.659607	3212	-0.694606	2559.52	-0.384228
		2612.85	0	2562.85	-0.0175351	1401.65	-0.133107	2562.85	-0.241417	2562.85	-0.386418	2562.85	-0.559981		3211	-0.65865	3211	-0.694114	2562.85	-0.386418
		2616.19	0	2566.19	-0.0177173	1403.5	-0.13285	2566.19	-0.243233	2566.19	-0.388813	2566.19	-0.564707		3210	-0.657293	3210	-0.693388	2566.19	-0.388813
		2619.53	0	2569.53	-0.0179023	1405.36	-0.13235	2569.53	-0.245054	2569.53	-0.391466	2569.53	-0.569435		3209	-0.655496	3209	-0.692404	2569.53	-0.391466
		2622.86	0	2572.86	-0.018092	1407.21	-0.131686	2572.86	-0.246928	2572.86	-0.394397	2572.86	-0.574151		3208	-0.65313	3208	-0.690904	2572.86	-0.394397
		2626.2	0	2576.2	-0.0182872	1409.06	-0.130945	2576.2	-0.248909	2576.2	-0.397595	2576.2	-0.578847		3207	-0.650533	3207	-0.689194	2576.2	-0.397595
		2629.54	0	2579.54	-0.0184877	1410.92	-0.130215	2579.54	-0.251072	2579.54	-0.401024	2579.54	-0.583523		3206	-0.647538	3206	-0.687584	2579.54	-0.401024
		2632.87	0	2582.87	-0.0186923	1412.77	-0.129584	2582.87	-0.253324	2582.87	-0.404629	2582.87	-0.58818		3205	-0.644584	3205	-0.686131	2582.87	-0.404629
		2636.21	0	2586.21	-0.0188993	1414.63	-0.129128	2586.21	-0.255639	2586.21	-0.408344	2586.21	-0.592814		3204	-0.641908	3204	-0.685358	2586.21	-0.408344
		2639.55	0	2589.55	-0.0191067	1416.48	-0.128912	2589.55	-0.257987	2589.55	-0.412102	2589.55	-0.597414		3203	-0.639298	3203	-0.684877	2589.55	-0.412102
		2642.88	0	2592.88	-0.019313	1418.33	-0.128983	2592.88	-0.260398	2592.88	-0.415839	2592.88	-0.601956		3202	-0.63678	3202	-0.684806	2592.88	-0.415839
		2646.22	0	2596.22	-0.0195168	1420.19	-0.129366	2596.22	-0.262706	2596.22	-0.419501	2596.22	-0.606404		3201	-0.634784	3201	-0.684903	2596.22	-0.419501
		2649.56	0	2599.56	-0.0197173	1422.04	-0.130064	2599.56	-0.264726	2599.56	-0.423048	2599.56	-0.610716		3200	-0.633066	3200	-0.68509	2599.56	-0.423048
		2652.9	0	2602.9	-0.0199143	1423.9	-0.131055	2602.9	-0.266547	2602.9	-0.426453	2602.9	-0.61485		3199	-0.631417	3199	-0.685276	2602.9	-0.426453
		2656.23	0	2606.23	-0.0201078	1425.75	-0.132294	2606.23	-0.268168	2606.23	-0.429706	2606.23	-0.618775		3198	-0.629641	3198	-0.68524	2606.23	-0.429706
		2659.57	0	2609.57	-0.0202984	1427.6	-0.133713	2609.57	-0.269571	2609.57	-0.432806	2609.57	-0.622479		3197	-0.626899	3197	-0.683636	2609.57	-0.432806
		2662.91	0	2612.91	-0.0204866	1429.46	-0.135223	2612.91	-0.270755	2612.91	-0.435754	2612.91	-0.625977		3196	-0.623515	3196	-0.681378	2612.91	-0.435754
		2666.24	0	2616.24	-0.0206737	1431.31	-0.136722	2616.24	-0.271731	2616.24	-0.438555	2616.24	-0.629313		3195	-0.618988	3195	-0.677959	2616.24	-0.438555
		2669.58	0	2619.58	-0.0208613	1433.17	-0.138095	2619.58	-0.272552	2619.58	-0.441201	2619.58	-0.632552		3194	-0.613329	3194	-0.67332	2619.58	-0.441201
		2672.92	0	2622.92	-0.0210512	1435.02	-0.13922	2622.92	-0.273253	2622.92	-0.443676	2622.92	-0.635777		3193	-0.606899	3193	-0.667851	2622.92	-0.443676
		2676.25	0	2626.25	-0.0212462	1436.87	-0.139977	2626.25	-0.27385	2626.25	-0.445951	2626.25	-0.639069		3192	-0.599773	3192	-0.661585	2626.25	-0.445951
		2679.59	0	2629.59	-0.0214491	1438.73	-0.14025	2629.59	-0.27434	2629.59	-0.447988	2629.59	-0.642501		3191	-0.592524	3191	-0.65515	2629.59	-0.447988
		2682.93	0	2632.93	-0.021663	1440.58	-0.139932	2632.93	-0.274821	2632.93	-0.449749	2632.93	-0.646122		3190	-0.585557	3190	-0.648616	2632.93	-0.449749
		2686.27	0	2636.27	-0.0218909	1442.44	-0.138933	2636.27	-0.275409	2636.27	-0.451206	2636.27	-0.649953		3189	-0.578934	3189	-0.64234	2636.27	-0.451206
		2689.6	0	2639.6	-0.0221353	1444.29	-0.13718	2639.6	-0.276144	2639.6	-0.452355	2639.6	-0.653985		3188	-0.573109	3188	-0.636661	2639.6	-0.452355
		2692.94	0	2642.94	-0.022398	1446.14	-0.134622	2642.94	-0.277074	2642.94	-0.453222	2642.94	-0.658187		3187	-0.568262	3187	-0.631957	2642.94	-0.453222
		2696.28	0	2646.28	-0.0226798	1448	-0.131229	2646.28	-0.27823	2646.28	-0.453874	2646.28	-0.662512		3186	-0.564261	3186	-0.628093	2646.28	-0.453874
		2699.61	0	2649.61	-0.0229806	1449.85	-0.126994	2649.61	-0.279628	2649.61	-0.454414	2649.61	-0.666912		3185	-0.561232	3185	-0.625251	2649.61	-0.454414
		2702.95	0	2652.95	-0.0232995	1451.71	-0.121932	2652.95	-0.281289	2652.95	-0.454977	2652.95	-0.671343		3184	-0.558499	3184	-0.622718	2652.95	-0.454977
		2706.29	0	2656.29	-0.0236351	1453.56	-0.116077	2656.29	-0.283216	2656.29	-0.45571	2656.29	-0.675777		3183	-0.556977	3183	-0.621266	2656.29	-0.45571
		2709.62	0	2659.62	-0.0239854	1455.41	-0.109476	2659.62	-0.28531	2659.62	-0.456757	2659.62	-0.680199		3182	-0.555225	3182	-0.619891	2659.62	-0.456757
		2712.96	0	2662.96	-0.0243487	1457.27	-0.102191	2662.96	-0.287523	2662.96	-0.458232	2662.96	-0.684603		3181	-0.552758	3181	-0.618754	2662.96	-0.458232
		2716.3	0	2666.3	-0.0247233	1459.12	-0.0942875	2666.3	-0.289793	2666.3	-0.460208	2666.3	-0.688985		3180	-0.550002	3180	-0.617382	2666.3	-0.460208
		2719.64	0	2669.64	-0.0251076	1460.98	-0.0858343	2669.64	-0.292063	2669.64	-0.462696	2669.64	-0.693335		3179	-0.54693	3179	-0.615754	2669.64	-0.462696
		2722.97	0	2672.97	-0.0255	1462.83	-0.0768967	2672.97	-0.294297	2672.97	-0.46565	2672.97	-0.697627		3178	-0.542613	3178	-0.613665	2672.97	-0.46565
		2726.31	0	2676.31	-0.0258988	1464.68	-0.0675329	2676.31	-0.296422	2676.31	-0.468968	2676.31	-0.701815		3177	-0.537796	3177	-0.611392	2676.31	-0.468968
		2729.65	0	2679.65	-0.0263019	1466.54	-0.0577902	2679.65	-0.298428	2679.65	-0.472516	2679.65	-0.705836		3176	-0.531933	3176	-0.60853	2679.65	-0.472516
		2732.98	0	2682.98	-0.0267066	1468.39	-0.0477028	2682.98	-0.300289	2682.98	-0.476144	2682.98	-0.709618		3175	-0.525992	3175	-0.605593	2682.98	-0.476144
		2736.32	0	2686.32	-0.0271098	1470.25	-0.0372903	2686.32	-0.301971	2686.32	-0.479719	2686.32	-0.71309		3174	-0.519955	3174	-0.602465	2686.32	-0.479719
		2739.66	0	2689.66	-0.0275077	1472.1	-0.0265574	2689.66	-0.3035	2689.66	-0.48314	2689.66	-0.716196		3173	-0.514028	3173	-0.599293	2689.66	-0.48314
		2742.99	0	2692.99	-0.0278963	1473.95	-0.0154954	2692.99	-0.304905	2692.99	-0.486353	2692.99	-0.718907		3172	-0.508254	3172	-0.59606	2692.99	-0.486353
		2746.33	0	2696.33	-0.028272	1475.81	-0.00408461	2696.33	-0.306273	2696.33	-0.489359	2696.33	-0.721232		3171	-0.503048	3171	-0.592927	2696.33	-0.489359
		2749.67	0	2699.67	-0.0286316	1477.66	0.00770256	2699.67	-0.307604	2699.67	-0.4922	2699.67	-0.723217		3170	-0.49814	3170	-0.589847	2699.67	-0.4922
		2753	0	2703	-0.0289735	1479.52	0.0198971	2703	-0.308948	2703	-0.494944	2703	-0.724943		3169	-0.493736	3169	-0.586996	2703	-0.494944
		2756.34	0	2706.34	-0.0292976	1481.37	0.0325286	2706.34	-0.310353	2706.34	-0.497662	2706.34	-0.726515		3168	-0.489508	3168	-0.584163	2706.34	-0.497662
		2759.68	0	2709.68	-0.0296063	1483.22	0.0456206	2709.68	-0.311794	2709.68	-0.500406	2709.68	-0.72805		3167	-0.486072	3167	-0.581259	2709.68	-0.500406
		2763.02	0	2713.02	-0.0299039	1485.08	0.0591853	2713.02	-0.313334	2713.02	-0.50319	2713.02	-0.729656		3166	-0.482635	3166	-0.57844	2713.02	-0.50319
		2766.35	0	2716.35	-0.0301975	1486.93	0.0732196	2716.35	-0.315025	2716.35	-0.505981	2716.35	-0.731421		3165	-0.479199	3165	-0.57577	2716.35	-0.505981
		2769.69	0	2719.69	-0.0304955	1488.79	0.0877013	2719.69	-0.316857	2719.69	-0.508704	2719.69	-0.733399		3164	-0.475762	3164	-0.57324	2719.69	-0.508704
		2773.03	0	2723.03	-0.0308078	1490.64	0.102586	2723.03	-0.31876	2723.03	-0.511253	2723.03	-0.735604		3163	-0.472326	3163	-0.570805	2723.03	-0.511253
		2776.36	0	2726.36	-0.0311444	1492.49	0.117807	2726.36	-0.320719	2726.36	-0.513514	2726.36	-0.738015		3162	-0.468452	3162	-0.568739	2726.36	-0.513514
		2779.7	0	2729.7	-0.0315144	1494.35	0.133273	2729.7	-0.322714	2729.7	-0.515393	2729.7	-0.740574		3161	-0.46448	3161	-0.566755	2729.7	-0.515393
		2783.04	0	2733.04	-0.0319249	1496.2	0.14887	2733.04	-0.324753	2733.04	-0.516837	2733.04	-0.743201		3160	-0.460373	3160	-0.564868	2733.04	-0.516837
		2786.37	0	2736.37	-0.0323804	1498.05	0.164463	2736.37	-0.326658	2736.37	-0.517854	2736.37	-0.745807		3159	-0.456198	3159	-0.563085	2736.37	-0.517854
		2789.71	0	2739.71	-0.0328819	1499.91	0.1799	2739.71	-0.328378	2739.71	-0.518517	2739.71	-0.748304		3158	-0.451867	3158	-0.561538	2739.71	-0.518517
		2793.05	0	2743.05	-0.0334267	1501.76	0.195012	2743.05	-0.32988	2743.05	-0.51896	2743.05	-0.750617		3157	-0.447374	3157	-0.559669	2743.05	-0.51896
		2796.39	0	2746.39	-0.0340089	1503.62	0.209622	2746.39	-0.33115	2746.39	-0.519361	2746.39	-0.752698		3156	-0.442741	3156	-0.557525	2746.39	-0.519361
		2799.72	0	2749.72	-0.0346197	1505.47	0.223543	2749.72	-0.332191	2749.72	-0.519921	2749.72	-0.754524		3155	-0.437549	3155	-0.554456	2749.72	-0.519921
		2803.06	0	2753.06	-0.0352484	1507.32	0.236587	2753.06	-0.333021	2753.06	-0.520829	2753.06	-0.756103		3154	-0.43219	3154	-0.551108	2753.06	-0.520829
		2806.4	0	2756.4	-0.0358834	1509.18	0.248564	2756.4	-0.333663	2756.4	-0.522242	2756.4	-0.757469		3153	-0.426298	3153	-0.546705	2756.4	-0.522242
		2809.73	0	2759.73	-0.0365132	1511.03	0.259283	2759.73	-0.334146	2759.73	-0.524258	2759.73	-0.758678		3152	-0.420368	3152	-0.542015	2759.73	-0.524258
		2813.07	0	2763.07	-0.0371273	1512.89	0.268558	2763.07	-0.334606	2763.07	-0.526907	2763.07	-0.759802		3151	-0.414319	3151	-0.536441	2763.07	-0.526907
		2816.41	0	2766.41	-0.0377173	1514.74	0.276202	2766.41	-0.334968	2766.41	-0.530146	2766.41	-0.760914		3150	-0.408358	3150	-0.530704	2766.41	-0.530146
		2819.74	0	2769.74	-0.0382774	1516.59	0.282031	2769.74	-0.335151	2769.74	-0.533865	2769.74	-0.762081		3149	-0.402494	3149	-0.524791	2769.74	-0.533865
		2823.08	0	2773.08	-0.0388049	1518.45	0.285857	2773.08	-0.335201	2773.08	-0.537904	2773.08	-0.763359		3148	-0.397606	3148	-0.519415	2773.08	-0.537904
		2826.42	0	2776.42	-0.0393009	1520.3	0.287488	2776.42	-0.335126	2776.42	-0.542073	2776.42	-0.764778		3147	-0.393107	3147	-0.514252	2776.42	-0.542073
		2829.76	0	2779.76	-0.0397702	1522.16	0.286723	2779.76	-0.334936	2779.76	-0.546173	2779.76	-0.766342		3146	-0.390018	3146	-0.510248	2779.76	-0.546173
		2833.09	0	2783.09	-0.0402218	1524.01	0.283348	2783.09	-0.33474	2783.09	-0.550017	2783.09	-0.768027		3145	-0.387364	3145	-0.506641	2783.09	-0.550017
		2836.43	0	2786.43	-0.0406679	1525.86	0.277136	2786.43	-0.334556	2786.43	-0.553448	2786.43	-0.769786		3144	-0.386289	3144	-0.504511	2786.43	-0.553448
		2839.77	0	2789.77	-0.0411238	1527.72	0.26784	2789.77	-0.334391	2789.77	-0.55635	2789.77	-0.771551		3143	-0.385601	3143	-0.502786	2789.77	-0.55635
		2843.1	0	2793.1	-0.0416062	1529.57	0.255195	2793.1	-0.334397	2793.1	-0.558653	2793.1	-0.773247		3142	-0.385444	3142	-0.501616	2793.1	-0.558653
		2846.44	0	2796.44	-0.0421319	1531.43	0.238914	2796.44	-0.33461	2796.44	-0.560338	2796.44	-0.774806		3141	-0.385339	3141	-0.500599	2796.44	-0.560338
		2849.78	0	2799.78	-0.0427162	1533.28	0.218694	2799.78	-0.335141	2799.78	-0.561426	2799.78	-0.776172		3140	-0.38526	3140	-0.499663	2799.78	-0.561426
		2853.11	0	2803.11	-0.0433705	1535.13	0.194215	2803.11	-0.336007	2803.11	-0.561972	2803.11	-0.777322		3139	-0.384572	3139	-0.498497	2803.11	-0.561972
		2856.45	0	2806.45	-0.0441016	1536.99	0.165148	2806.45	-0.337111	2806.45	-0.562054	2806.45	-0.778265		3138	-0.38366	3138	-0.497133	2806.45	-0.562054
		2859.79	0	2809.79	-0.0449099	1538.84	0.131162	2809.79	-0.338449	2809.79	-0.561762	2809.79	-0.779044		3137	-0.381718	3137	-0.494616	2809.79	-0.561762
		2863.13	0	2813.13	-0.0457901	1540.7	0.0919297	2813.13	-0.339953	2813.13	-0.561188	2813.13	-0.779736		3136	-0.379332	3136	-0.491617	2813.13	-0.561188
		2866.46	0	2816.46	-0.0467308	1542.55	0.047139	2816.46	-0.341467	2816.46	-0.560414	2816.46	-0.780436		3135	-0.376171	3135	-0.487777	2816.46	-0.560414
		2869.8	0	2819.8	-0.047717	1544.4	-0.00349528	2819.8	-0.342918	2819.8	-0.559511	2819.8	-0.781241		3134	-0.37271	3134	-0.483579	2819.8	-0.559511
		2873.14	0	2823.14	-0.0487311	1546.26	-0.0602212	2823.14	-0.344257	2823.14	-0.558533	2823.14	-0.782237		3133	-0.36905	3133	-0.479142	2823.14	-0.558533
		2876.47	0	2826.47	-0.0497558	1548.11	-0.123238	2826.47	-0.345438	2826.47	-0.557522	2826.47	-0.783478		3132	-0.365325	3132	-0.47451	2826.47	-0.557522
		2879.81	0	2829.81	-0.0507762	1549.97	-0.192685	2829.81	-0.346449	2829.81	-0.55651	2829.81	-0.784974		3131	-0.361616	3131	-0.469897	2829.81	-0.55651
		2883.15	0	2833.15	-0.0517812	1551.82	-0.26863	2833.15	-0.347385	2833.15	-0.555526	2833.15	-0.786684		3130	-0.358297	3130	-0.466057	2833.15	-0.555526
		2886.48	0	2836.48	-0.0527652	1553.67	-0.351064	2836.48	-0.348164	2836.48	-0.554598	2836.48	-0.788522		3129	-0.35513	3129	-0.462399	2836.48	-0.554598
		2889.82	0	2839.82	-0.0537281	1555.53	-0.439888	2839.82	-0.348873	2839.82	-0.55376	2839.82	-0.790364		3128	-0.352003	3128	-0.483475	2839.82	-0.55376
		2893.16	0	2843.16	-0.0546748	1557.38	-0.534914	2843.16	-0.349734	2843.16	-0.553054	2843.16	-0.792067		3127	-0.34978	3127	-0.483734	2843.16	-0.553054
		2896.49	0	2846.49	-0.0556143	1559.24	-0.635857	2846.49	-0.350761	2846.49	-0.55253	2846.49	-0.793493		3126	-0.347599	3126	-0.484979	2846.49	-0.55253
		2899.83	0	2849.83	-0.0565577	1561.09	-0.742336	2849.83	-0.351938	2849.83	-0.552238	2849.83	-0.794529		3125	-0.345349	3125	-0.487006	2849.83	-0.552238
		2903.17	0	2853.17	-0.0575168	1562.94	-0.853874	2853.17	-0.35314	2853.17	-0.552231	2853.17	-0.795107		3124	-0.343142	3124	-0.489214	2853.17	-0.552231
		2906.51	0	2856.51	-0.0585016	1564.8	-0.969904	2856.51	-0.35439	2856.51	-0.552551	2856.51	-0.795214		3123	-0.341392	3123	-0.491442	2856.51	-0.552551
		2909.84	0	2859.84	-0.0595201	1566.65	-1.08977	2859.84	-0.355674	2859.84	-0.55323	2859.84	-0.794899		3122	-0.339612	3122	-0.493033	2859.84	-0.55323
		2913.18	0	2863.18	-0.0605768	1568.51	-1.21275	2863.18	-0.356954	2863.18	-0.554283	2863.18	-0.794256		3121	-0.337621	3121	-0.493837	2863.18	-0.554283
		2916.52	0	2866.52	-0.0616732	1570.36	-1.33803	2866.52	-0.358239	2866.52	-0.555708	2866.52	-0.793416		3120	-0.33532	3120	-0.492611	2866.52	-0.555708
		2919.85	0	2869.85	-0.0628089	1572.21	-1.46477	2869.85	-0.359368	2869.85	-0.557481	2869.85	-0.792521		3119	-0.33274	3119	-0.490498	2869.85	-0.557481
		2923.19	0	2873.19	-0.0639826	1574.07	-1.59207	2873.19	-0.360322	2873.19	-0.559563	2873.19	-0.791699		3118	-0.329316	3118	-0.486199	2873.19	-0.559563
		2926.53	0	2876.53	-0.0651943	1575.92	-1.71898	2876.53	-0.361171	2876.53	-0.561896	2876.53	-0.791048		3117	-0.325086	3117	-0.480724	2876.53	-0.561896
		2929.86	0	2879.86	-0.0664464	1577.77	-1.84458	2879.86	-0.361821	2879.86	-0.564407	2879.86	-0.790618		3116	-0.320528	3116	-0.474444	2879.86	-0.564407
		2933.2	0	2883.2	-0.0677448	1579.63	-1.9679	2883.2	-0.362385	2883.2	-0.567012	2883.2	-0.790408		3115	-0.314922	3115	-0.467294	2883.2	-0.567012
		2936.54	0	2886.54	-0.0690988	1581.48	-2.08802	2886.54	-0.362901	2886.54	-0.569612	2886.54	-0.79037		3114	-0.309309	3114	-0.460374	2886.54	-0.569612
		2939.88	0	2889.88	-0.0705201	1583.34	-2.20402	2889.88	-0.363387	2889.88	-0.5721	2889.88	-0.790425		3113	-0.303459	3113	-0.453939	2889.88	-0.5721
		2943.21	0	2893.21	-0.0720209	1585.19	-2.31504	2893.21	-0.363853	2893.21	-0.574365	2893.21	-0.790478		3112	-0.29822	3112	-0.448582	2893.21	-0.574365
		2946.55	0	2896.55	-0.0736114	1587.04	-2.42027	2896.55	-0.364333	2896.55	-0.576297	2896.55	-0.790442		3111	-0.293414	3111	-0.444131	2896.55	-0.576297
		2949.89	0	2899.89	-0.0752977	1588.9	-2.51897	2899.89	-0.364772	2899.89	-0.577798	2899.89	-0.790251		3110	-0.290316	3110	-0.441783	2899.89	-0.577798
		2953.22	0	2903.22	-0.0770803	1590.75	-2.61046	2903.22	-0.365054	2903.22	-0.578792	2903.22	-0.789873		3109	-0.288368	3109	-0.440371	2903.22	-0.578792
		2956.56	0	2906.56	-0.0789538	1592.61	-2.69417	2906.56	-0.365252	2906.56	-0.579239	2906.56	-0.789317		3108	-0.288402	3108	-0.44056	2906.56	-0.579239
		2959.9	0	2909.9	-0.0809081	1594.46	-2.7696	2909.9	-0.365463	2909.9	-0.579143	2909.9	-0.788626		3107	-0.289935	3107	-0.441849	2909.9	-0.579143
		2963.23	0	2913.23	-0.0829311	1596.31	-2.83636	2913.23	-0.365651	2913.23	-0.578559	2913.23	-0.787867		3106	-0.292486	3106	-0.443854	2913.23	-0.578559
		2966.57	0	2916.57	-0.0850117	1598.17	-2.89415	2916.57	-0.36581	2916.57	-0.577594	2916.57	-0.787117		3105	-0.295771	3105	-0.445955	2916.57	-0.577594
		2969.91	0	2919.91	-0.0871433	1600.02	-2.94279	2919.91	-0.365957	2919.91	-0.576394	2919.91	-0.786447		3104	-0.299182	3104	-0.447854	2919.91	-0.576394
		2973.25	0	2923.25	-0.089326	1601.88	-2.98217	2923.25	-0.366023	2923.25	-0.575134	2923.25	-0.785912		3103	-0.302562	3103	-0.44914	2923.25	-0.575134
		2976.58	0	2926.58	-0.0915673	1603.73	-3.01228	2926.58	-0.366121	2926.58	-0.573994	2926.58	-0.785536		3102	-0.304839	3102	-0.4496	2926.58	-0.573994
		2979.92	0	2929.92	-0.0938811	1605.58	-3.03321	2929.92	-0.366251	2929.92	-0.57313	2929.92	-0.785315		3101	-0.306453	3101	-0.449495	2929.92	-0.57313
		2983.26	0	2933.26	-0.0962843	1607.44	-3.04512	2933.26	-0.366363	2933.26	-0.572659	2933.26	-0.785211		3100	-0.306206	3100	-0.448284	2933.26	-0.572659
		2986.59	0	2936.59	-0.0987932	1609.29	-3.04823	2936.59	-0.36645	2936.59	-0.572634	2936.59	-0.78516		3099	-0.305298	3099	-0.446724	2936.59	-0.572634
		2989.93	0	2939.93	-0.101419	1611.15	-3.04283	2939.93	-0.36669	2939.93	-0.573034	2939.93	-0.785082		3098	-0.303044	3098	-0.444449	2939.93	-0.573034
		2993.27	0	2943.27	-0.104164	1613	-3.02924	2943.27	-0.367011	2943.27	-0.573773	2943.27	-0.784886		3097	-0.299708	3097	-0.441855	2943.27	-0.573773
		2996.6	0	2946.6	-0.107022	1614.85	-3.00783	2946.6	-0.367367	2946.6	-0.574706	2946.6	-0.784479		3096	-0.295602	3096	-0.43895	2946.6	-0.574706
		2999.94	0	2949.94	-0.109976	1616.71	-2.97899	2949.94	-0.36793	2949.94	-0.575656	2949.94	-0.783778		3095	-0.290776	3095	-0.43583	2949.94	-0.575656
		3003.28	0	2953.28	-0.113003	1618.56	-2.94312	2953.28	-0.368947	2953.28	-0.576442	2953.28	-0.782716		3094	-0.285817	3094	-0.432611	2953.28	-0.576442
		3006.62	0	2956.62	-0.11608	1620.42	-2.90065	2956.62	-0.370344	2956.62	-0.57691	2956.62	-0.781245		3093	-0.280286	3093	-0.428889	2956.62	-0.57691
		3009.95	0	2959.95	-0.119186	1622.27	-2.85199	2959.95	-0.371955	2959.95	-0.576958	2959.95	-0.779349		3092	-0.274993	3092	-0.425127	2959.95	-0.576958
		3013.29	0	2963.29	-0.122307	1624.12	-2.79756	2963.29	-0.37393	2963.29	-0.576556	2963.29	-0.777043		3091	-0.269671	3091	-0.421016	2963.29	-0.576556
		3016.63	0	2966.63	-0.12544	1625.98	-2.73778	2966.63	-0.376183	2966.63	-0.575749	2966.63	-0.774378		3090	-0.265091	3090	-0.417204	2966.63	-0.575749
		3019.96	0	2969.96	-0.128593	1627.83	-2.67305	2969.96	-0.378658	2969.96	-0.574654	2969.96	-0.771442		3089	-0.26084	3089	-0.413394	2969.96	-0.574654
		3023.3	0	2973.3	-0.131783	1629.69	-2.6038	2973.3	-0.381261	2973.3	-0.57344	2973.3	-0.768351		3088	-0.25751	3088	-0.409822	2973.3	-0.57344
		3026.64	0	2976.64	-0.135033	1631.54	-2.53044	2976.64	-0.383898	2976.64	-0.572304	2976.64	-0.765241		3087	-0.254927	3087	-0.406691	2976.64	-0.572304
		3029.97	0	2979.97	-0.13837	1633.39	-2.45338	2979.97	-0.386169	2979.97	-0.571442	2979.97	-0.762256		3086	-0.253168	3086	-0.404052	2979.97	-0.571442
		3033.31	0	2983.31	-0.141817	1635.25	-2.37308	2983.31	-0.388165	2983.31	-0.571023	2983.31	-0.75953		3085	-0.252395	3085	-0.402276	2983.31	-0.571023
		3036.65	0	2986.65	-0.145394	1637.1	-2.28996	2986.65	-0.389829	2986.65	-0.571165	2986.65	-0.757168		3084	-0.252294	3084	-0.40093	2986.65	-0.571165
		3039.98	0	2989.98	-0.149115	1638.96	-2.20451	2989.98	-0.39115	2989.98	-0.571924	2989.98	-0.755232		3083	-0.25275	3083	-0.399945	2989.98	-0.571924
		3043.32	0	2993.32	-0.152989	1640.81	-2.11721	2993.32	-0.392156	2993.32	-0.573293	2993.32	-0.753735		3082	-0.253686	3082	-0.399346	2993.32	-0.573293
		3046.66	0	2996.66	-0.157019	1642.66	-2.02856	2996.66	-0.392803	2996.66	-0.575199	2996.66	-0.752632		3081	-0.254623	3081	-0.398888	2996.66	-0.575199
		3050	0	3000	-0.161206	1644.52	-1.9391	3000	-0.393297	3000	-0.577522	3000	-0.751833		3080	-0.255721	3080	-0.398553	3000	-0.577522
		3053.33	0	3003.33	-0.165549	1646.37	-1.84935	3003.33	-0.39354	3003.33	-0.580107	3003.33	-0.751211		3079	-0.256402	3079	-0.397967	3003.33	-0.580107
		3056.67	0	3006.67	-0.170045	1648.23	-1.75987	3006.67	-0.393802	3006.67	-0.582773	3006.67	-0.750626		3078	-0.256678	3078	-0.397017	3006.67	-0.582773
		3060.01	0	3010.01	-0.174692	1650.08	-1.6712	3010.01	-0.394075	3010.01	-0.585333	3010.01	-0.749941		3077	-0.256095	3077	-0.395672	3010.01	-0.585333
		3063.34	0	3013.34	-0.179491	1651.93	-1.58388	3013.34	-0.394408	3013.34	-0.5876	3013.34	-0.749043		3076	-0.255452	3076	-0.394275	3013.34	-0.5876
		3066.68	0	3016.68	-0.184437	1653.79	-1.49842	3016.68	-0.394852	3016.68	-0.589395	3016.68	-0.747856		3075	-0.254487	3075	-0.392624	3016.68	-0.589395
		3070.02	0	3020.02	-0.189531	1655.64	-1.4153	3020.02	-0.395469	3020.02	-0.590558	3020.02	-0.746347		3074	-0.25354	3074	-0.391247	3020.02	-0.590558
		3073.35	0	3023.35	-0.194768	1657.5	-1.33495	3023.35	-0.396336	3023.35	-0.590954	3023.35	-0.744523		3073	-0.252444	3073	-0.389983	3023.35	-0.590954
		3076.69	0	3026.69	-0.200147	1659.35	-1.25776	3026.69	-0.397565	3026.69	-0.590489	3026.69	-0.742424		3072	-0.251745	3072	-0.389318	3026.69	-0.590489
		3080.03	0	3030.03	-0.205666	1661.2	-1.18403	3030.03	-0.399212	3030.03	-0.58912	3030.03	-0.740112		3071	-0.251195	3071	-0.388903	3030.03	-0.58912
		3083.37	0	3033.37	-0.211321	1663.06	-1.11403	3033.37	-0.401302	3033.37	-0.586874	3033.37	-0.737653		3070	-0.251559	3070	-0.38943	3033.37	-0.586874
		3086.7	0	3036.7	-0.217111	1664.91	-1.0479	3036.7	-0.404046	3036.7	-0.583857	3036.7	-0.735112		3069	-0.252022	3069	-0.390158	3036.7	-0.583857
		3090.04	0	3040.04	-0.223032	1666.76	-0.98576	3040.04	-0.407494	3040.04	-0.58026	3040.04	-0.73254		3068	-0.252589	3068	-0.391019	3040.04	-0.58026
		3093.38	0	3043.38	-0.22908	1668.62	-0.927615	3043.38	-0.411525	3043.38	-0.576348	3043.38	-0.729973		3067	-0.253028	3067	-0.392128	3043.38	-0.576348
		3096.71	0	3046.71	-0.235248	1670.47	-0.873414	3046.71	-0.416142	3046.71	-0.572443	3046.71	-0.727436		3066	-0.253396	3066	-0.393179	3046.71	-0.572443
		3100.05	0	3050.05	-0.241527	1672.33	-0.823042	3050.05	-0.421064	3050.05	-0.568889	3050.05	-0.724942		3065	-0.253147	3065	-0.393567	3050.05	-0.568889
		3103.39	0	3053.39	-0.247906	1674.18	-0.776328	3053.39	-0.426242	3053.39	-0.566012	3053.39	-0.722501		3064	-0.252444	3064	-0.39351	3053.39	-0.566012
		3106.72	0	3056.72	-0.254374	1676.03	-0.733058	3056.72	-0.431304	3056.72	-0.56407	3056.72	-0.720124		3063	-0.250832	3063	-0.39272	3056.72	-0.56407
		3110.06	0	3060.06	-0.26092	1677.89	-0.692986	3060.06	-0.436068	3060.06	-0.56322	3060.06	-0.717824		3062	-0.249019	3062	-0.391241	3060.06	-0.56322
		3113.4	0	3063.4	-0.267542	1679.74	-0.655849	3063.4	-0.44043	3063.4	-0.563482	3063.4	-0.715614		3061	-0.246885	3061	-0.389387	3063.4	-0.563482
		3116.74	0	3066.74	-0.274241	1681.6	-0.621376	3066.74	-0.444313	3066.74	-0.564742	3066.74	-0.71351		3060	-0.244948	3060	-0.387128	3066.74	-0.564742
		3120.07	0	3070.07	-0.28103	1683.45	-0.589301	3070.07	-0.447533	3070.07	-0.566757	3070.07	-0.711525		3059	-0.243058	3059	-0.384722	3070.07	-0.566757
		3123.41	0	3073.41	-0.287931	1685.3	-0.559374	3073.41	-0.450355	3073.41	-0.569195	3073.41	-0.709665		3058	-0.241303	3058	-0.382289	3073.41	-0.569195
		3126.75	0	3076.75	-0.294977	1687.16	-0.531367	3076.75	-0.453004	3076.75	-0.571686	3076.75	-0.707926		3057	-0.240509	3057	-0.380337	3076.75	-0.571686
		3130.08	0	3080.08	-0.302204	1689.01	-0.505081	3080.08	-0.455488	3080.08	-0.573877	3080.08	-0.706296		3056	-0.240122	3056	-0.378842	3080.08	-0.573877
		3133.42	0	3083.42	-0.309654	1690.87	-0.48035	3083.42	-0.457967	3083.42	-0.575483	3083.42	-0.704749		3055	-0.240179	3055	-0.377764	3083.42	-0.575483
		3136.76	0	3086.76	-0.317364	1692.72	-0.457041	3086.76	-0.460504	3086.76	-0.576328	3086.76	-0.703248		3054	-0.240652	3054	-0.377248	3086.76	-0.576328
		3140.09	0	3090.09	-0.325364	1694.57	-0.435054	3090.09	-0.463582	3090.09	-0.576366	3090.09	-0.701742		3053	-0.241276	3053	-0.37708	3090.09	-0.576366
		3143.43	0	3093.43	-0.333674	1696.43	-0.414315	3093.43	-0.467113	3093.43	-0.57567	3093.43	-0.700169		3052	-0.241685	3052	-0.3775	3093.43	-0.57567
		3146.77	0	3096.77	-0.342303	1698.28	-0.394778	3096.77	-0.471071	3096.77	-0.574414	3096.77	-0.69846		3051	-0.241784	3051	-0.377788	3096.77	-0.574414
		3150.11	0	3100.11	-0.351246	1700.14	-0.376413	3100.11	-0.475463	3100.11	-0.57283	3100.11	-0.696538		3050	-0.241364	3050	-0.378008	3100.11	-0.57283
		3153.44	0	3103.44	-0.360491	1701.99	-0.359205	3103.44	-0.480092	3103.44	-0.571163	3103.44	-0.69433		3049	-0.240389	3049	-0.37785	3103.44	-0.571163
		3156.78	0	3106.78	-0.370019	1703.84	-0.343141	3106.78	-0.484601	3106.78	-0.569634	3106.78	-0.691774		3048	-0.239031	3048	-0.377552	3106.78	-0.569634
		3160.12	0	3110.12	-0.379818	1705.7	-0.328212	3110.12	-0.48922	3110.12	-0.568401	3110.12	-0.688831		3047	-0.236981	3047	-0.376476	3110.12	-0.568401
		3163.45	0	3113.45	-0.389882	1707.55	-0.314402	3113.45	-0.493978	3113.45	-0.567548	3113.45	-0.685493		3046	-0.234862	3046	-0.375163	3113.45	-0.567548
		3166.79	0	3116.79	-0.400218	1709.41	-0.301683	3116.79	-0.498672	3116.79	-0.567083	3116.79	-0.681795		3045	-0.232551	3045	-0.373277	3116.79	-0.567083
		3170.13	0	3120.13	-0.410852	1711.26	-0.290019	3120.13	-0.503297	3120.13	-0.56695	3120.13	-0.677807		3044	-0.230147	3044	-0.371198	3120.13	-0.56695
		3173.46	0	3123.46	-0.421826	1713.11	-0.279359	3123.46	-0.508033	3123.46	-0.56705	3123.46	-0.673635		3043	-0.227708	3043	-0.369031	3123.46	-0.56705
		3176.8	0	3126.8	-0.433195	1714.97	-0.269636	3126.8	-0.512729	3126.8	-0.567263	3126.8	-0.669398		3042	-0.225353	3042	-0.366613	3126.8	-0.567263
		3180.14	0	3130.14	-0.445018	1716.82	-0.260774	3130.14	-0.51762	3130.14	-0.56747	3130.14	-0.665216		3041	-0.222815	3041	-0.364202	3130.14	-0.56747
		3183.47	0	3133.47	-0.457352	1718.68	-0.252687	3133.47	-0.522791	3133.47	-0.567571	3133.47	-0.661178		3040	-0.219766	3040	-0.361798	3133.47	-0.567571
		3186.81	0	3136.81	-0.470239	1720.53	-0.245281	3136.81	-0.528125	3136.81	-0.56749	3136.81	-0.657324		3039	-0.216558	3039	-0.359572	3136.81	-0.56749
		3190.15	0	3140.15	-0.483698	1722.38	-0.238459	3140.15	-0.533377	3140.15	-0.567186	3140.15	-0.653634		3038	-0.213336	3038	-0.357475	3140.15	-0.567186
		3193.49	0	3143.49	-0.497719	1724.24	-0.232128	3143.49	-0.538409	3143.49	-0.566646	3143.49	-0.650021		3037	-0.218633	3037	-0.384857	3143.49	-0.566646
		3196.82	0	3146.82	-0.512259	1726.09	-0.226198	3146.82	-0.543099	3146.82	-0.565892	3146.82	-0.646344		3036	-0.212272	3036	-0.381629	3146.82	-0.565892
		3200.16	0	3150.16	-0.527246	1727.95	-0.220589	3150.16	-0.547577	3150.16	-0.564972	3150.16	-0.642428		3035	-0.205757	3035	-0.378796	3150.16	-0.564972
		3203.5	0	3153.5	-0.542583	1729.8	-0.215231	3153.5	-0.551726	3153.5	-0.563957	3153.5	-0.638094		3034	-0.19978	3034	-0.376676	3153.5	-0.563957
		3206.83	0	3156.83	-0.55816	1731.65	-0.210071	3156.83	-0.554997	3156.83	-0.562933	3156.83	-0.633192		3033	-0.194094	3033	-0.374857	3156.83	-0.562933
		3210.17	0	3160.17	-0.573857	1733.51	-0.205068	3160.17	-0.557771	3160.17	-0.561989	3160.17	-0.627623		3032	-0.189803	3032	-0.372848	3160.17	-0.561989
		3213.51	0	3163.51	-0.58956	1735.36	-0.200198	3163.51	-0.560193	3163.51	-0.5612	3163.51	-0.621357		3031	-0.186524	3031	-0.371016	3163.51	-0.5612
		3216.84	0	3166.84	-0.605163	1737.22	-0.195452	3166.84	-0.562629	3166.84	-0.560608	3166.84	-0.614437		3030	-0.184861	3030	-0.36947	3166.84	-0.560608
		3220.18	0	3170.18	-0.62057	1739.07	-0.190835	3170.18	-0.565398	3170.18	-0.560204	3170.18	-0.606968		3029	-0.184848	3029	-0.367978	3170.18	-0.560204
		3223.52	0	3173.52	-0.635702	1740.92	-0.186365	3173.52	-0.568737	3173.52	-0.559919	3173.52	-0.599093		3028	-0.185617	3028	-0.366567	3173.52	-0.559919
		3226.86	0	3176.86	-0.650491	1742.78	-0.182067	3176.86	-0.572768	3176.86	-0.559619	3176.86	-0.590971		3027	-0.188525	3027	-0.365921	3176.86	-0.559619
		3230.19	0	3180.19	-0.664884	1744.63	-0.177974	3180.19	-0.577362	3180.19	-0.559121	3180.19	-0.58275		3026	-0.191806	3026	-0.365596	3180.19	-0.559121
		3233.53	0	3183.53	-0.678842	1746.49	-0.174126	3183.53	-0.58272	3183.53	-0.558213	3183.53	-0.574545		3025	-0.195608	3025	-0.365722	3183.53	-0.558213
		3236.87	0	3186.87	-0.692344	1748.34	-0.17056	3186.87	-0.589097	3186.87	-0.556694	3186.87	-0.56643		3024	-0.199751	3024	-0.366522	3186.87	-0.556694
		3240.2	0	3190.2	-0.705391	1750.19	-0.167315	3190.2	-0.59586	3190.2	-0.554411	3190.2	-0.558438		3023	-0.203892	3023	-0.367594	3190.2	-0.554411
		3243.54	0	3193.54	-0.718013	1752.05	-0.164425	3193.54	-0.602567	3193.54	-0.551291	3193.54	-0.55057		3022	-0.207093	3022	-0.369191	3193.54	-0.551291
		3246.88	0	3196.88	-0.730265	1753.9	-0.16192	3196.88	-0.609144	3196.88	-0.547364	3196.88	-0.54281		3021	-0.209589	3021	-0.370766	3196.88	-0.547364
		3250.21	0	3200.21	-0.742231	1755.75	-0.159822	3200.21	-0.615212	3200.21	-0.542764	3200.21	-0.53514		3020	-0.21121	3020	-0.372313	3200.21	-0.542764
		3253.55	0	3203.55	-0.754012	1757.61	-0.158149	3203.55	-0.621063	3203.55	-0.537708	3203.55	-0.527551		3019	-0.211616	3019	-0.373031	3203.55	-0.537708
		3256.89	0	3206.89	-0.765716	1759.46	-0.156906	3206.89	-0.626611	3206.89	-0.532458	3206.89	-0.520049		3018	-0.21144	3018	-0.373272	3206.89	-0.532458
		3260.23	0	3210.23	-0.777437	1761.32	-0.156093	3210.23	-0.631843	3210.23	-0.527277	3210.23	-0.512652		3017	-0.209581	3017	-0.371837	3210.23	-0.527277
		3263.56	0	3213.56	-0.789244	1763.17	-0.155701	3213.56	-0.637024	3213.56	-0.522378	3213.56	-0.505384		3016	-0.206967	3016	-0.369545	3213.56	-0.522378
		3266.9	0	3216.9	-0.801161	1765.02	-0.155716	3216.9	-0.641983	3216.9	-0.517888	3216.9	-0.498262		3015	-0.203528	3015	-0.366314	3216.9	-0.517888
		3270.24	0	3220.24	-0.813166	1766.88	-0.156113	3220.24	-0.646912	3220.24	-0.513829	3220.24	-0.491289		3014	-0.199825	3014	-0.362152	3220.24	-0.513829
		3273.57	0	3223.57	-0.825191	1768.73	-0.156865	3223.57	-0.651864	3223.57	-0.510123	3223.57	-0.484443		3013	-0.196064	3013	-0.357663	3223.57	-0.510123
		3276.91	0	3226.91	-0.837133	1770.59	-0.157937	3226.91	-0.657026	3226.91	-0.50662	3226.91	-0.477677		3012	-0.192303	3012	-0.35255	3226.91	-0.50662
		3280.25	0	3230.25	-0.848882	1772.44	-0.159293	3230.25	-0.662459	3230.25	-0.503133	3230.25	-0.470923		3011	-0.189487	3011	-0.348039	3230.25	-0.503133
		3283.58	0	3233.58	-0.860336	1774.29	-0.160893	3233.58	-0.668208	3233.58	-0.499489	3233.58	-0.464093		3010	-0.187585	3010	-0.34411	3233.58	-0.499489
		3286.92	0	3236.92	-0.87143	1776.15	-0.162693	3236.92	-0.674257	3236.92	-0.495567	3236.92	-0.457095		3009	-0.187577	3009	-0.341946	3236.92	-0.495567
		3290.26	0	3240.26	-0.882152	1778	-0.16465	3240.26	-0.680533	3240.26	-0.491326	3240.26	-0.449838		3008	-0.188316	3008	-0.340492	3240.26	-0.491326
		3293.6	0	3243.6	-0.892546	1779.86	-0.166721	3243.6	-0.687041	3243.6	-0.486805	3243.6	-0.442241		3007	-0.190777	3007	-0.340706	3243.6	-0.486805
		3296.93	0	3246.93	-0.902707	1781.71	-0.168863	3246.93	-0.693632	3246.93	-0.482117	3246.93	-0.43424		3006	-0.194391	3006	-0.342169	3246.93	-0.482117
		3300.27	0	3250.27	-0.912761	1783.56	-0.171034	3250.27	-0.700123	3250.27	-0.477411	3250.27	-0.425788		3005	-0.198992	3005	-0.344702	3250.27	-0.477411
		3303.61	0	3253.61	-0.92284	1785.42	-0.173195	3253.61	-0.706157	3253.61	-0.472847	3253.61	-0.416864		3004	-0.20416	3004	-0.348138	3253.61	-0.472847
		3306.94	0	3256.94	-0.933054	1787.27	-0.175309	3256.94	-0.710922	3256.94	-0.468551	3256.94	-0.407469		3003	-0.209231	3003	-0.351688	3256.94	-0.468551
		3310.28	0	3260.28	-0.943462	1789.13	-0.177345	3260.28	-0.714706	3260.28	-0.4646	3260.28	-0.397633		3002	-0.213706	3002	-0.355219	3260.28	-0.4646
		3313.62	0	3263.62	-0.954066	1790.98	-0.179275	3263.62	-0.717283	3263.62	-0.461004	3263.62	-0.38741		3001	-0.21717	3001	-0.358075	3263.62	-0.461004
		3316.95	0	3266.95	-0.964798	1792.83	-0.181073	3266.95	-0.719071	3266.95	-0.457719	3266.95	-0.376884		3000	-0.21987	3000	-0.36042	3266.95	-0.457719
		3320.29	0	3270.29	-0.975541	1794.69	-0.182724	3270.29	-0.719543	3270.29	-0.454659	3270.29	-0.366159		2999	-0.21962	2999	-0.360727	3270.29	-0.454659
		3323.63	0	3273.63	-0.986146	1796.54	-0.184213	3273.63	-0.719102	3273.63	-0.451717	3273.63	-0.355361		2998	-0.218551	2998	-0.360308	3273.63	-0.451717
		3326.96	0	3276.96	-0.99646	1798.4	-0.185535	3276.96	-0.718044	3276.96	-0.448791	3276.96	-0.344621		2997	-0.215923	2997	-0.358349	3276.96	-0.448791
		3330.3	0	3280.3	-1.00636	1800.25	-0.186688	3280.3	-0.716589	3280.3	-0.445799	3280.3	-0.334069		2996	-0.212036	2996	-0.355298	3280.3	-0.445799
		3333.64	0	3283.64	-1.01575	1802.1	-0.187677	3283.64	-0.715432	3283.64	-0.442681	3283.64	-0.323814		2995	-0.20731	2995	-0.351517	3283.64	-0.442681
		3336.98	0	3286.98	-1.02463	1803.96	-0.188511	3286.98	-0.715087	3286.98	-0.439404	3286.98	-0.313938		2994	-0.201898	2994	-0.346537	3286.98	-0.439404
		3340.31	0	3290.31	-1.03301	1805.81	-0.189203	3290.31	-0.716047	3290.31	-0.435948	3290.31	-0.304478		2993	-0.196444	2993	-0.341342	3290.31	-0.435948
		3343.65	0	3293.65	-1.041	1807.67	-0.189771	3293.65	-0.718353	3293.65	-0.432303	3293.65	-0.295431		2992	-0.190991	2992	-0.335791	3293.65	-0.432303
		3346.99	0	3296.99	-1.04869	1809.52	-0.190235	3296.99	-0.722161	3296.99	-0.428457	3296.99	-0.286742		2991	-0.1862	2991	-0.330657	3296.99	-0.428457
		3350.32	0	3300.32	-1.05621	1811.37	-0.190614	3300.32	-0.727373	3300.32	-0.424398	3300.32	-0.278321		2990	-0.181795	2990	-0.325768	3300.32	-0.424398
		3353.66	0	3303.66	-1.06365	1813.23	-0.19093	3303.66	-0.733482	3303.66	-0.420117	3303.66	-0.270047		2989	-0.178767	2989	-0.322142	3303.66	-0.420117
		3357	0	3307	-1.07109	1815.08	-0.191201	3307	-0.740364	3307	-0.415615	3307	-0.261785		2988	-0.176237	2988	-0.319041	3307	-0.415615
		3360.33	0	3310.33	-1.07859	1816.94	-0.191443	3310.33	-0.747742	3310.33	-0.410913	3310.33	-0.253397		2987	-0.174699	2987	-0.316996	3310.33	-0.410913
		3363.67	0	3313.67	-1.08617	1818.79	-0.19167	3313.67	-0.755077	3313.67	-0.406051	3313.67	-0.244761		2986	-0.174123	2986	-0.316303	3313.67	-0.406051
		3367.01	0	3317.01	-1.09386	1820.64	-0.191888	3317.01	-0.761853	3317.01	-0.401094	3317.01	-0.235778		2985	-0.174045	2985	-0.316313	3317.01	-0.401094
		3370.35	0	3320.35	-1.10169	1822.5	-0.192099	3320.35	-0.767563	3320.35	-0.396118	3320.35	-0.226384		2984	-0.175136	2984	-0.318221	3320.35	-0.396118
		3373.68	0	3323.68	-1.10971	1824.35	-0.192299	3323.68	-0.772174	3323.68	-0.391195	3323.68	-0.216554		2983	-0.176636	2983	-0.320533	3323.68	-0.391195
		3377.02	0	3327.02	-1.11801	1826.21	-0.192476	3327.02	-0.775702	3327.02	-0.386384	3327.02	-0.206306		2982	-0.178901	2982	-0.323601	3327.02	-0.386384
		3380.36	0	3330.36	-1.12671	1828.06	-0.192614	3330.36	-0.778709	3330.36	-0.381711	3330.36	-0.195697		2981	-0.181978	2981	-0.327127	3330.36	-0.381711
		3383.69	0	3333.69	-1.13593	1829.91	-0.192692	3333.69	-0.78073	3333.69	-0.37717	3333.69	-0.184822		2980	-0.18543	2980	-0.33087	3333.69	-0.37717
		3387.03	0	3337.03	-1.1458	1831.77	-0.192683	3337.03	-0.782779	3337.03	-0.372718	3337.03	-0.173807		2979	-0.189233	2979	-0.334986	3337.03	-0.372718
		3390.37	0	3340.37	-1.15643	1833.62	-0.192558	3340.37	-0.78473	3340.37	-0.368291	3340.37	-0.162795		2978	-0.193067	2978	-0.339008	3340.37	-0.368291
		3393.7	0	3343.7	-1.16787	1835.48	-0.19229	3343.7	-0.786492	3343.7	-0.363818	3343.7	-0.151941		2977	-0.196954	2977	-0.342875	3343.7	-0.363818
		3397.04	0	3347.04	-1.18012	1837.33	-0.191848	3347.04	-0.788139	3347.04	-0.359236	3347.04	-0.14139		2976	-0.200607	2976	-0.346282	3347.04	-0.359236
		3400.38	0	3350.38	-1.19309	1839.18	-0.191208	3350.38	-0.790086	3350.38	-0.354503	3350.38	-0.131272		2975	-0.204148	2975	-0.349504	3350.38	-0.354503
		3403.72	0	3353.72	-1.20663	1841.04	-0.190349	3353.72	-0.792504	3353.72	-0.349607	3353.72	-0.121682		2974	-0.207349	2974	-0.352597	3353.72	-0.349607
		3407.05	0	3357.05	-1.22053	1842.89	-0.189257	3357.05	-0.795214	3357.05	-0.344557	3357.05	-0.112676		2973	-0.210418	2973	-0.355532	3357.05	-0.344557
		3410.39	0	3360.39	-1.23455	1844.74	-0.187927	3360.39	-0.798244	3360.39	-0.339382	3360.39	-0.104259		2972	-0.213297	2972	-0.358239	3360.39	-0.339382
		3413.73	0	3363.73	-1.24843	1846.6	-0.186364	3363.73	-0.801616	3363.73	-0.334106	3363.73	-0.0963876		2971	-0.215355	2971	-0.360823	3363.73	-0.334106
		3417.06	0	3367.06	-1.26195	1848.45	-0.18458	3367.06	-0.805194	3367.06	-0.328744	3367.06	-0.0889728		2970	-0.217073	2970	-0.36334	3367.06	-0.328744
		3420.4	0	3370.4	-1.2749	1850.31	-0.182601	3370.4	-0.808966	3370.4	-0.323289	3370.4	-0.0818865		2969	-0.218135	2969	-0.36561	3370.4	-0.323289
		3423.74	0	3373.74	-1.28716	1852.16	-0.180461	3373.74	-0.812922	3373.74	-0.317714	3373.74	-0.0749739		2968	-0.219054	2968	-0.367709	3373.74	-0.317714
		3427.07	0	3377.07	-1.29865	1854.01	-0.178204	3377.07	-0.817029	3377.07	-0.31198	3377.07	-0.0680676		2967	-0.219794	2967	-0.369592	3377.07	-0.31198
		3430.41	0	3380.41	-1.3094	1855.87	-0.175877	3380.41	-0.821219	3380.41	-0.30605	3380.41	-0.0610027		2966	-0.219931	2966	-0.370868	3380.41	-0.30605
		3433.75	0	3383.75	-1.31946	1857.72	-0.173538	3383.75	-0.825445	3383.75	-0.299908	3383.75	-0.0536331		2965	-0.219804	2965	-0.37191	3383.75	-0.299908
		3437.09	0	3387.09	-1.32895	1859.58	-0.171242	3387.09	-0.829895	3387.09	-0.293569	3387.09	-0.045845		2964	-0.219006	2964	-0.372496	3387.09	-0.293569
		3440.42	0	3390.42	-1.33799	1861.43	-0.169046	3390.42	-0.833633	3390.42	-0.287085	3390.42	-0.0375698		2963	-0.218531	2963	-0.372976	3390.42	-0.287085
		3443.76	0	3393.76	-1.34669	1863.28	-0.167003	3393.76	-0.836681	3393.76	-0.280544	3393.76	-0.0287922		2962	-0.218418	2962	-0.373337	3393.76	-0.280544
		3447.1	0	3397.1	-1.35515	1865.14	-0.165159	3397.1	-0.838833	3397.1	-0.274048	3397.1	-0.0195538		2961	-0.218271	2961	-0.373698	3397.1	-0.274048
		3450.43	0	3400.43	-1.36337	1866.99	-0.163552	3400.43	-0.840175	3400.43	-0.267698	3400.43	-0.00995147		2960	-0.218168	2960	-0.374121	3400.43	-0.267698
		3453.77	0	3403.77	-1.37131	1868.85	-0.162207	3403.77	-0.840554	3403.77	-0.261567	3403.77	-0.000128259		2959	-0.218335	2959	-0.374869	3403.77	-0.261567
		3457.11	0	3407.11	-1.3788	1870.7	-0.161137	3407.11	-0.839751	3407.11	-0.255689	3407.11	0.00974161		2958	-0.219028	2958	-0.375824	3407.11	-0.255689
		3460.44	0	3410.44	-1.38564	1872.55	-0.16034	3410.44	-0.837765	3410.44	-0.250046	3410.44	0.0194732		2957	-0.220244	2957	-0.376984	3410.44	-0.250046
		3463.78	0	3413.78	-1.39153	1874.41	-0.159799	3413.78	-0.834639	3413.78	-0.244577	3413.78	0.0288947		2956	-0.221083	2956	-0.378238	3413.78	-0.244577
		3467.12	0	3417.12	-1.39617	1876.26	-0.159484	3417.12	-0.830745	3417.12	-0.23919	3417.12	0.0378706		2955	-0.221767	2955	-0.37939	3417.12	-0.23919
		3470.45	0	3420.45	-1.3993	1878.12	-0.159351	3420.45	-0.825813	3420.45	-0.233791	3420.45	0.0463221		2954	-0.222089	2954	-0.380026	3420.45	-0.233791
		3473.79	0	3423.79	-1.40069	1879.97	-0.159345	3423.79	-0.820629	3423.79	-0.228306	3423.79	0.054239		2953	-0.221763	2953	-0.379912	3423.79	-0.228306
		3477.13	0	3427.13	-1.40023	1881.82	-0.159402	3427.13	-0.814509	3427.13	-0.2227	3427.13	0.0616819		2952	-0.220868	2952	-0.379138	3427.13	-0.2227
		3480.47	0	3430.47	-1.39796	1883.68	-0.159452	3430.47	-0.80714	3430.47	-0.216988	3430.47	0.0687737		2951	-0.218308	2951	-0.37689	3430.47	-0.216988
		3483.8	0	3433.8	-1.39401	1885.53	-0.159422	3433.8	-0.798733	3433.8	-0.211228	3433.8	0.0756798		2950	-0.215175	2950	-0.374038	3433.8	-0.211228
		3487.14	0	3437.14	-1.38868	1887.39	-0.159241	3437.14	-0.789512	3437.14	-0.205505	3437.14	0.0825817		2949	-0.210842	2949	-0.369784	3437.14	-0.205505
		3490.48	0	3440.48	-1.38229	1889.24	-0.15884	3440.48	-0.779743	3440.48	-0.199907	3440.48	0.0896477		2948	-0.206099	2948	-0.365095	3440.48	-0.199907
		3493.81	0	3443.81	-1.37522	1891.09	-0.158161	3443.81	-0.769578	3443.81	-0.194496	3443.81	0.097006		2947	-0.201038	2947	-0.360068	3443.81	-0.194496
		3497.15	0	3447.15	-1.3678	1892.95	-0.157151	3447.15	-0.759174	3447.15	-0.189285	3447.15	0.104725		2946	-0.196345	2946	-0.355166	3447.15	-0.189285
		3500.49	0	3450.49	-1.36027	1894.8	-0.155773	3450.49	-0.74867	3450.49	-0.184227	3450.49	0.112806		2945	-0.192166	2945	-0.350573	3450.49	-0.184227
		3503.82	0	3453.82	-1.3527	1896.66	-0.154001	3453.82	-0.738165	3453.82	-0.179214	3453.82	0.121185		2944	-0.189412	2944	-0.346869	3453.82	-0.179214
		3507.16	0	3457.16	-1.34507	1898.51	-0.151824	3457.16	-0.727639	3457.16	-0.174094	3457.16	0.12975		2943	-0.187812	2943	-0.344313	3457.16	-0.174094
		3510.5	0	3460.5	-1.33717	1900.36	-0.149247	3460.5	-0.716994	3460.5	-0.168692	3460.5	0.138361		2942	-0.187001	2942	-0.342543	3460.5	-0.168692
		3513.84	0	3463.84	-1.32873	1902.22	-0.146287	3463.84	-0.706322	3463.84	-0.16284	3463.84	0.146882		2941	-0.188012	2941	-0.342117	3463.84	-0.16284
		3517.17	0	3467.17	-1.31939	1904.07	-0.142974	3467.17	-0.695483	3467.17	-0.156407	3467.17	0.1552		2940	-0.189656	2940	-0.342184	3467.17	-0.156407
		3520.51	0	3470.51	-1.30884	1905.93	-0.139351	3470.51	-0.684301	3470.51	-0.149315	3470.51	0.163246		2939	-0.192606	2939	-0.343283	3470.51	-0.149315
		3523.85	0	3473.85	-1.29683	1907.78	-0.135467	3473.85	-0.672467	3473.85	-0.141552	3473.85	0.171002		2938	-0.195556	2938	-0.344381	3473.85	-0.141552
		3527.18	0	3477.18	-1.2832	1909.63	-0.13138	3477.18	-0.659654	3477.18	-0.133171	3477.18	0.1785		2937	-0.198506	2937	-0.34548	3477.18	-0.133171
		3530.52	0	3480.52	-1.26796	1911.49	-0.127151	3480.52	-0.645898	3480.52	-0.124282	3480.52	0.18581		2936	-0.200238	2936	-0.345697	3480.52	-0.124282
		3533.86	0	3483.86	-1.25122	1913.34	-0.122846	3483.86	-0.631398	3483.86	-0.115031	3483.86	0.193025		2935	-0.201212	2935	-0.345317	3483.86	-0.115031
		3537.19	0	3487.19	-1.23322	1915.2	-0.118526	3487.19	-0.616253	3487.19	-0.105585	3487.19	0.200238		2934	-0.200598	2934	-0.343684	3487.19	-0.105585
		3540.53	0	3490.53	-1.21426	1917.05	-0.114253	3490.53	-0.600606	3490.53	-0.0961127	3490.53	0.207529		2933	-0.198472	2933	-0.340694	3490.53	-0.0961127
		3543.87	0	3493.87	-1.19467	1918.9	-0.110085	3493.87	-0.584618	3493.87	-0.086766	3493.87	0.214954		2932	-0.195551	2932	-0.33699	3493.87	-0.086766
		3547.21	0	3497.21	-1.17474	1920.76	-0.106074	3497.21	-0.568438	3497.21	-0.0776717	3497.21	0.22254		2931	-0.190814	2931	-0.332351	3497.21	-0.0776717
		3550.54	0	3500.54	-1.1547	1922.61	-0.102268	3500.54	-0.552186	3500.54	-0.0689209	3500.54	0.230285		2930	-0.185841	2930	-0.327531	3500.54	-0.0689209
		3553.88	0	3503.88	-1.13472	1924.47	-0.0987066	3503.88	-0.535935	3503.88	-0.0605638	3503.88	0.238171		2929	-0.180417	2929	-0.322367	3503.88	-0.0605638
		3557.22	0	3507.22	-1.11485	1926.32	-0.0954241	3507.22	-0.519709	3507.22	-0.0526073	3507.22	0.246169		2928	-0.175299	2928	-0.317468	3507.22	-0.0526073
		3560.55	0	3510.55	-1.09507	1928.17	-0.0924485	3510.55	-0.503488	3510.55	-0.0450146	3510.55	0.254247		2927	-0.170371	2927	-0.312744	3510.55	-0.0450146
		3563.89	0	3513.89	-1.07527	1930.03	-0.0898019	3513.89	-0.487182	3513.89	-0.0377089	3513.89	0.26238		2926	-0.167058	2926	-0.309762	3513.89	-0.0377089
		3567.23	0	3517.23	-1.05533	1931.88	-0.0875009	3517.23	-0.470544	3517.23	-0.0305813	3517.23	0.27054		2925	-0.16474	2925	-0.307604	3517.23	-0.0305813
		3570.56	0	3520.56	-1.0351	1933.73	-0.0855572	3520.56	-0.45377	3520.56	-0.0235024	3520.56	0.2787		2924	-0.164096	2924	-0.306831	3520.56	-0.0235024
		3573.9	0	3523.9	-1.01447	1935.59	-0.0839781	3523.9	-0.436806	3523.9	-0.0163385	3523.9	0.286823		2923	-0.165046	2923	-0.307541	3523.9	-0.0163385
		3577.24	0	3527.24	-0.993379	1937.44	-0.0827667	3527.24	-0.419888	3527.24	-0.00896974	3527.24	0.294853		2922	-0.166715	2922	-0.308917	3527.24	-0.00896974
		3580.57	0	3530.57	-0.971805	1939.3	-0.0819225	3530.57	-0.402534	3530.57	-0.00130664	3530.57	0.302714		2921	-0.169791	2921	-0.311512	3530.57	-0.00130664
		3583.91	0	3533.91	-0.949801	1941.15	-0.0814415	3533.91	-0.384928	3533.91	0.00669744	3533.91	0.310315		2920	-0.173273	2920	-0.314373	3533.91	0.00669744
		3587.25	0	3537.25	-0.927471	1943	-0.0813163	3537.25	-0.36711	3537.25	0.0150413	3537.25	0.317553		2919	-0.177356	2919	-0.31763	3537.25	0.0150413
		3590.59	0	3540.59	-0.904952	1944.86	-0.0815357	3540.59	-0.349146	3540.59	0.0236797	3540.59	0.324332		2918	-0.180864	2918	-0.320308	3540.59	0.0236797
		3593.92	0	3543.92	-0.882394	1946.71	-0.0820853	3543.92	-0.331156	3543.92	0.0325356	3543.92	0.33058		2917	-0.184042	2917	-0.322673	3543.92	0.0325356
		3597.26	0	3547.26	-0.859929	1948.57	-0.0829469	3547.26	-0.313323	3547.26	0.0415182	3547.26	0.336264		2916	-0.185859	2916	-0.323858	3547.26	0.0415182
		3600.6	0	3550.6	-0.83766	1950.42	-0.0840986	3550.6	-0.29568	3550.6	0.0505422	3550.6	0.341409		2915	-0.186869	2915	-0.324312	3550.6	0.0505422
		3603.93	0	3553.93	-0.81564	1952.27	-0.085515	3553.93	-0.278414	3553.93	0.0595445	3553.93	0.346091		2914	-0.186828	2914	-0.323813	3553.93	0.0595445
		3607.27	0	3557.27	-0.793875	1954.13	-0.087167	3557.27	-0.261869	3557.27	0.0684936	3557.27	0.350444		2913	-0.185154	2913	-0.322092	3557.27	0.0684936
		3610.61	0	3560.61	-0.772325	1955.98	-0.0890221	3560.61	-0.245877	3560.61	0.0773909	3560.61	0.354634		2912	-0.182931	2912	-0.319987	3560.61	0.0773909
		3613.94	0	3563.94	-0.750925	1957.84	-0.0910455	3563.94	-0.230356	3563.94	0.0862625	3563.94	0.358843		2911	-0.180107	2911	-0.317642	3563.94	0.0862625
		3617.28	0	3567.28	-0.729594	1959.69	-0.0931997	3567.28	-0.215395	3567.28	0.0951466	3567.28	0.363244		2910	-0.177301	2910	-0.315297	3567.28	0.0951466
		3620.62	0	3570.62	-0.708257	1961.54	-0.095446	3570.62	-0.200938	3570.62	0.104079	3570.62	0.367977		2909	-0.174518	2909	-0.312951	3570.62	0.104079
		3623.96	0	3573.96	-0.686852	1963.4	-0.0977452	3573.96	-0.186852	3573.96	0.113081	3573.96	0.373132		2908	-0.172685	2908	-0.311947	3573.96	0.113081
		3627.29	0	3577.29	-0.665337	1965.25	-0.100058	3577.29	-0.172967	3577.29	0.122156	3577.29	0.378742		2907	-0.171346	2907	-0.311517	3577.29	0.122156
		3630.63	0	3580.63	-0.643687	1967.11	-0.102348	3580.63	-0.159091	3580.63	0.131294	3580.63	0.384784		2906	-0.171514	2906	-0.312514	3580.63	0.131294
		3633.97	0	3583.97	-0.621884	1968.96	-0.104579	3583.97	-0.14504	3583.97	0.140479	3583.97	0.391188		2905	-0.172402	2905	-0.314278	3583.97	0.140479
		3637.3	0	3587.3	-0.599913	1970.81	-0.106719	3587.3	-0.130635	3587.3	0.149706	3587.3	0.397855		2904	-0.174023	2904	-0.316822	3587.3	0.149706
		3640.64	0	3590.64	-0.577754	1972.67	-0.10874	3590.64	-0.115678	3590.64	0.158995	3590.64	0.404673		2903	-0.176865	2903	-0.320246	3590.64	0.158995
		3643.98	0	3593.98	-0.555375	1974.52	-0.110619	3593.98	-0.100112	3593.98	0.168401	3593.98	0.411534		2902	-0.180007	2902	-0.323863	3593.98	0.168401
		3647.31	0	3597.31	-0.532737	1976.38	-0.112338	3597.31	-0.0840206	3597.31	0.178016	3597.31	0.41835		2901	-0.183446	2901	-0.327593	3597.31	0.178016
		3650.65	0	3600.65	-0.50979	1978.23	-0.113882	3600.65	-0.0675567	3600.65	0.187962	3600.65	0.425063		2900	-0.187077	2900	-0.331263	3600.65	0.187962
		3653.99	0	3603.99	-0.486474	1980.08	-0.115243	3603.99	-0.0509651	3603.99	0.198385	3603.99	0.43165		2899	-0.190879	2899	-0.33488	3603.99	0.198385
		3657.33	0	3607.33	-0.46271	1981.94	-0.116418	3607.33	-0.0341467	3607.33	0.209437	3607.33	0.438131		2898	-0.194049	2898	-0.338042	3607.33	0.209437
		3660.66	0	3610.66	-0.438393	1983.79	-0.117409	3610.66	-0.0171989	3610.66	0.221266	3610.66	0.444574		2897	-0.196979	2897	-0.34097	3610.66	0.221266
		3664	0	3614	-0.413381	1985.65	-0.118221	3614	-0.000140297	3614	0.234004	3614	0.451093		2896	-0.199369	2896	-0.34329	3614	0.234004
		3667.34	0	3617.34	-0.38748	1987.5	-0.118862	3617.34	0.0174894	3617.34	0.247771	3617.34	0.45785		2895	-0.201082	2895	-0.345242	3617.34	0.247771
		3670.67	0	3620.67	-0.36045	1989.35	-0.119343	3620.67	0.0355435	3620.67	0.262678	3620.67	0.465056		2894	-0.202256	2894	-0.346901	3620.67	0.262678
		3674.01	0	3624.01	-0.332009	1991.21	-0.119677	3624.01	0.0540875	3624.01	0.278838	3624.01	0.472959		2893	-0.202335	2893	-0.347739	3624.01	0.278838
		3677.35	0	3627.35	-0.301854	1993.06	-0.119881	3627.35	0.0732741	3627.35	0.296381	3627.35	0.481831		2892	-0.201897	2892	-0.348292	3627.35	0.296381
		3680.68	0	3630.68	-0.269691	1994.92	-0.119967	3630.68	0.0940321	3630.68	0.315469	3630.68	0.49196		2891	-0.200234	2891	-0.348242	3630.68	0.315469
		3684.02	0	3634.02	-0.235252	1996.77	-0.119953	3634.02	0.116566	3634.02	0.336304	3634.02	0.503625		2890	-0.197807	2890	-0.347509	3634.02	0.336304
		3687.36	0	3637.36	-0.198309	1998.62	-0.119852	3637.36	0.14095	3637.36	0.35914	3637.36	0.517089		2889	-0.194844	2889	-0.346298	3637.36	0.35914
		3690.7	0	3640.7	-0.158654	2000.48	-0.119679	3640.7	0.167533	3640.7	0.384282	3640.7	0.53259		2888	-0.191087	2888	-0.344135	3640.7	0.384282
		3694.03	0	3644.03	-0.116066	2002.33	-0.119448	3644.03	0.196652	3644.03	0.412079	3644.03	0.550339		2887	-0.187095	2887	-0.341689	3644.03	0.412079
		3697.37	0	3647.37	-0.0702451	2004.19	-0.11917	3647.37	0.228874	3647.37	0.442902	3647.37	0.570533		2886	-0.182636	2886	-0.338682	3647.37	0.442902
		3700.71	0	3650.71	-0.0207529	2006.04	-0.118858	3650.71	0.264548	3650.71	0.477118	3650.71	0.59336		2885	-0.17893	2885	-0.335776	3650.71	0.477118
		3704.04	0	3654.04	0.0330235	2007.89	-0.11852	3654.04	0.303795	3654.04	0.515036	3654.04	0.619		2884	-0.175687	2884	-0.332932	3654.04	0.515036
		3707.38	0	3657.38	0.0918604	2009.75	-0.118167	3657.38	0.346959	3657.38	0.556843	3657.38	0.647612		2883	-0.174434	2883	-0.330509	3657.38	0.556843
		3710.72	0	3660.72	0.156611	2011.6	-0.117807	3660.72	0.394448	3660.72	0.602519	3660.72	0.679295		2882	-0.173892	2882	-0.328464	3660.72	0.602519
		3714.05	0	3664.05	0.228036	2013.46	-0.117446	3664.05	0.44596	3664.05	0.651748	3664.05	0.714025		2881	-0.174786	2881	-0.327243	3664.05	0.651748
		3717.39	0	3667.39	0.306567	2015.31	-0.117093	3667.39	0.501813	3667.39	0.703826	3667.39	0.751562		2880	-0.176706	2880	-0.326378	3667.39	0.703826
		3720.73	0	3670.73	0.392025	2017.16	-0.116752	3670.73	0.56143	3670.73	0.757593	3670.73	0.791353		2879	-0.179179	2879	-0.325706	3670.73	0.757593
		3724.06	0	3674.06	0.483358	2019.02	-0.116428	3674.06	0.624203	3674.06	0.811394	3674.06	0.832442		2878	-0.182375	2878	-0.325059	3674.06	0.811394
		3727.4	0	3677.4	0.578449	2020.87	-0.116126	3677.4	0.688975	3677.4	0.863111	3677.4	0.87341		2877	-0.184909	2877	-0.324098	3677.4	0.863111
		3730.74	0	3680.74	0.674058	2022.72	-0.115849	3680.74	0.754141	3680.74	0.910242	3680.74	0.91237		2876	-0.186125	2876	-0.322515	3680.74	0.910242
		3734.08	0	3684.08	0.765939	2024.58	-0.115599	3684.08	0.81712	3684.08	0.950066	3684.08	0.947038		2875	-0.18544	2875	-0.319771	3684.08	0.950066
		3737.41	0	3687.41	0.849137	2026.43	-0.115377	3687.41	0.875217	3687.41	0.979858	3687.41	0.974877		2874	-0.183787	2874	-0.316441	3687.41	0.979858
		3740.75	0	3690.75	0.918467	2028.29	-0.115182	3690.75	0.925467	3690.75	0.997152	3690.75	0.993313		2873	-0.179048	2873	-0.311552	3690.75	0.997152
		3744.09	0	3694.09	0.969079	2030.14	-0.115011	3694.09	0.964834	3694.09	1	3694.09	1		2872	-0.173597	2872	-0.306593	3694.09	1
		3747.42	0	3697.42	0.997069	2031.99	-0.114862	3697.42	0.990457	3697.42	0.987214	3697.42	0.99309		2871	-0.166915	2871	-0.301516	3697.42	0.987214
		3750.76	0	3700.76	1	2033.85	-0.114729	3700.76	1	3700.76	0.958531	3700.76	0.971483		2870	-0.159716	2870	-0.296597	3700.76	0.958531
		3754.1	0	3704.1	0.977276	2035.7	-0.114605	3704.1	0.991937	3704.1	0.914692	3704.1	0.935005		2869	-0.152417	2869	-0.291862	3704.1	0.914692
		3757.43	0	3707.43	0.930278	2037.56	-0.114484	3707.43	0.965972	3707.43	0.857405	3707.43	0.884486		2868	-0.147034	2868	-0.289191	3707.43	0.857405
		3760.77	0	3710.77	0.862254	2039.41	-0.114356	3710.77	0.922802	3710.77	0.789205	3710.77	0.821722		2867	-0.142908	2867	-0.287453	3710.77	0.789205
		3764.11	0	3714.11	0.777958	2041.26	-0.114214	3714.11	0.864384	3714.11	0.713219	3714.11	0.749323		2866	-0.140685	2866	-0.287127	3714.11	0.713219
		3767.45	0	3717.45	0.683111	2043.12	-0.114047	3717.45	0.793393	3717.45	0.632878	3717.45	0.670469		2865	-0.141011	2865	-0.288272	3717.45	0.632878
		3770.78	0	3720.78	0.58376	2044.97	-0.113849	3720.78	0.713502	3720.78	0.5516	3720.78	0.588604		2864	-0.142391	2864	-0.289968	3720.78	0.5516
		3774.12	0	3724.12	0.485635	2046.83	-0.113612	3724.12	0.628708	3724.12	0.472509	3724.12	0.507113		2863	-0.14555	2863	-0.292064	3724.12	0.472509
		3777.46	0	3727.46	0.393604	2048.68	-0.113331	3727.46	0.542979	3727.46	0.398198	3727.46	0.42903		2862	-0.148674	2862	-0.293733	3727.46	0.398198
		3780.79	0	3730.79	0.311284	2050.53	-0.113004	3730.79	0.459907	3730.79	0.330588	3730.79	0.356805		2861	-0.151749	2861	-0.294832	3730.79	0.330588
		3784.13	0	3734.13	0.240867	2052.39	-0.112629	3734.13	0.382506	3734.13	0.270866	3734.13	0.292167		2860	-0.15379	2860	-0.294266	3734.13	0.270866
		3787.47	0	3737.47	0.183141	2054.24	-0.112209	3737.47	0.312643	3737.47	0.219519	3737.47	0.23608		2859	-0.155164	2859	-0.292908	3737.47	0.219519
		3790.8	0	3740.8	0.137695	2056.1	-0.11175	3740.8	0.251768	3740.8	0.176434	3740.8	0.188789		2858	-0.153781	2858	-0.289254	3740.8	0.176434
		3794.14	0	3744.14	0.103227	2057.95	-0.111259	3744.14	0.200416	3744.14	0.141042	3744.14	0.149944		2857	-0.151282	2857	-0.284765	3744.14	0.141042
		3797.48	0	3747.48	0.0779118	2059.8	-0.110747	3747.48	0.158217	3747.48	0.112478	3747.48	0.118755		2856	-0.147466	2856	-0.27929	3747.48	0.112478
		3800.82	0	3750.82	0.0597458	2061.66	-0.110228	3750.82	0.124386	3750.82	0.089737	3750.82	0.0941767		2855	-0.142742	2855	-0.273685	3750.82	0.089737
		3804.15	0	3754.15	0.04683	2063.51	-0.109716	3754.15	0.0978598	3754.15	0.0718013	3754.15	0.0750636		2854	-0.137866	2854	-0.268213	3754.15	0.0718013
		3807.49	0	3757.49	0.0375575	2065.37	-0.109226	3757.49	0.0773534	3757.49	0.057728	3757.49	0.060306		2853	-0.133407	2853	-0.26371	3757.49	0.057728
		3810.83	0	3760.83	0.0307018	2067.22	-0.108774	3760.83	0.0616279	3760.83	0.0467027	3760.83	0.0489169		2852	-0.129762	2852	-0.259964	3760.83	0.0467027
		3814.16	0	3764.16	0.0254182	2069.07	-0.108376	3764.16	0.049579	3764.16	0.0380567	3764.16	0.0400789		2851	-0.126966	2851	-0.257008	3764.16	0.0380567
		3817.5	0	3767.5	0.0211853	2070.93	-0.108044	3767.5	0.0402888	3767.5	0.0312608	3767.5	0.0331538		2850	-0.126232	2850	-0.256193	3767.5	0.0312608
		3820.84	0	3770.84	0.0177148	2072.78	-0.107789	3770.84	0.0330588	3770.84	0.0259042	3770.84	0.0276657		2849	-0.126147	2849	-0.256011	3770.84	0.0259042
		3824.17	0	3774.17	0.0148596	2074.64	-0.107619	3774.17	0.0273645	3774.17	0.0216692	3774.17	0.0232708		2848	-0.127167	2848	-0.256785	3774.17	0.0216692
		3827.51	0	3777.51	0.0125379	2076.49	-0.107537	3777.51	0.0228288	3777.51	0.0183075	3777.51	0.0197221		2847	-0.128441	2847	-0.257889	3777.51	0.0183075
		3830.85	0	3780.85	0.0106831	2078.34	-0.107541	3780.85	0.0191852	3780.85	0.0156221	3780.85	0.0168392		2846	-0.12995	2846	-0.259298	3780.85	0.0156221
		3834.19	0	3784.19	0.00922132	2080.2	-0.107627	3784.19	0.0162457	3784.19	0.0134554	3784.19	0.0144847		2845	-0.131459	2845	-0.260492	3784.19	0.0134554
		3837.52	0	3787.52	0.00806915	2082.05	-0.107785	3787.52	0.0138711	3787.52	0.0116822	3787.52	0.0125496		2844	-0.132715	2844	-0.261515	3787.52	0.0116822
		3840.86	0	3790.86	0.0071427	2083.91	-0.108001	3790.86	0.0119444	3790.86	0.0102057	3790.86	0.0109452		2843	-0.133008	2843	-0.262014	3790.86	0.0102057
		3844.2	0	3794.2	0.00636962	2085.76	-0.108255	3794.2	0.0103698	3794.2	0.00895389	3794.2	0.00959959		2842	-0.133208	2842	-0.262238	3794.2	0.00895389
		3847.53	0	3797.53	0.00569739	2087.61	-0.108528	3797.53	0.00906683	3797.53	0.00787644	3797.53	0.00845639		2841	-0.133334	2841	-0.262238	3797.53	0.00787644
		3850.87	0	3800.87	0.00509532	2089.47	-0.108797	3800.87	0.0079712	3800.87	0.00693966	3800.87	0.00747283		2840	-0.132984	2840	-0.261669	3800.87	0.00693966
		3854.21	0	3804.21	0.00455071	2091.32	-0.109039	3804.21	0.00703449	3804.21	0.00612169	3804.21	0.00661785		2839	-0.132732	2839	-0.26092	3804.21	0.00612169
		3857.54	0	3807.54	0.00406164	2093.18	-0.109228	3807.54	0.00622213	3807.54	0.00540768	3807.54	0.00586924		2838	-0.13297	2838	-0.259811	3807.54	0.00540768
		3860.88	0	3810.88	0.00362938	2095.03	-0.109344	3810.88	0.00550966	3810.88	0.00478591	3810.88	0.00521066		2837	-0.133631	2837	-0.258861	3810.88	0.00478591
		3864.22	0	3814.22	0.00325292	2096.88	-0.109368	3814.22	0.00488378	3814.22	0.00424539	3814.22	0.00462912		2836	-0.134596	2836	-0.258026	3814.22	0.00424539
		3867.55	0	3817.55	0.00292665	2098.74	-0.109282	3817.55	0.00432947	3817.55	0.00377478	3817.55	0.00411332		2835	-0.1356	2835	-0.25673	3817.55	0.00377478
		3870.89	0	3820.89	0.00264098	2100.59	-0.109076	3820.89	0.00383948	3820.89	0.00336248	3820.89	0.0036529		2834	-0.136434	2834	-0.255457	3820.89	0.00336248
		3874.23	0	3824.23	0.00238479	2102.45	-0.108743	3824.23	0.00340561	3824.23	0.00299727	3824.23	0.00323848		2833	-0.136798	2833	-0.254348	3824.23	0.00299727
		3877.57	0	3827.57	0.0021481	2104.3	-0.108281	3827.57	0.0030167	3827.57	0.00266916	3827.57	0.00286198		2832	-0.136939	2832	-0.253154	3827.57	0.00266916
		3880.9	0	3830.9	0.001924	2106.15	-0.107696	3830.9	0.00266365	3830.9	0.00236985	3830.9	0.00251696		2831	-0.136939	2831	-0.251908	3830.9	0.00236985
		3884.24	0	3834.24	0.0017091	2108.01	-0.106996	3834.24	0.00233864	3834.24	0.00209294	3834.24	0.00219866		2830	-0.135936	2830	-0.250982	3834.24	0.00209294
		3887.58	0	3837.58	0.00150279	2109.86	-0.106196	3837.58	0.00203702	3837.58	0.00183374	3837.58	0.00190378		2829	-0.134863	2829	-0.250296	3837.58	0.00183374
		3890.91	0	3840.91	0.00130577	2111.71	-0.105316	3840.91	0.00175431	3840.91	0.00158889	3840.91	0.00162996		2828	-0.13373	2828	-0.250133	3840.91	0.00158889
		3894.25	0	3844.25	0.0011186	2113.57	-0.104375	3844.25	0.00148826	3844.25	0.00135599	3844.25	0.00137527		2827	-0.132805	2827	-0.250058	3844.25	0.00135599
		3897.59	0	3847.59	0.000940841	2115.42	-0.1034	3847.59	0.00123699	3847.59	0.00113331	3847.59	0.00113787		2826	-0.131994	2826	-0.250033	3847.59	0.00113331
		3900.92	0	3850.92	0.000770918	2117.28	-0.102414	3850.92	0.000999172	3850.92	0.000919629	3850.92	0.000915768		2825	-0.131501	2825	-0.250389	3850.92	0.000919629
		3904.26	0	3854.26	0.000606588	2119.13	-0.101445	3854.26	0.000773334	3854.26	0.000714164	3854.26	0.000706929		2824	-0.131265	2824	-0.250677	3854.26	0.000714164
		3907.6	0	3857.6	0.000445655	2120.98	-0.100515	3857.6	0.000558224	3857.6	0.000516485	3857.6	0.000509387		2823	-0.131545	2823	-0.250814	3857.6	0.000516485
		3910.94	0	3860.94	0.000286557	2122.84	-0.0996481	3860.94	0.000352743	3860.94	0.00032642	3860.94	0.000321437		2822	-0.131882	2822	-0.250615	3860.94	0.00032642
		3914.27	0	3864.27	0.000128573	2124.69	-0.098863	3864.27	0.00015572	3864.27	0.000143899	3864.27	0.000141723		2821	-0.132234	2821	-0.250241	3864.27	0.000143899
		3917.61	0	3867.61	-2.83691e-05	2126.55	-0.0981754	3867.61	-3.38595e-05	3867.61	-3.12081e-05	3867.61	-3.07765e-05		2820	-0.131954	2820	-0.249106	3867.61	-3.12081e-05
		3920.95	0	3870.95	-0.000184121	2128.4	-0.0975972	3870.95	-0.000216885	3870.95	-0.000199217	3870.95	-0.000196849		2819	-0.131296	2819	-0.247643	3870.95	-0.000199217
		3924.28	0	3874.28	-0.000338753	2130.25	-0.0971353	3874.28	-0.000394235	3874.28	-0.000360662	3874.28	-0.000357175		2818	-0.129967	2818	-0.245597	3874.28	-0.000360662
		3927.62	0	3877.62	-0.00049278	2132.11	-0.0967923	3877.62	-0.000566829	3877.62	-0.000516232	3877.62	-0.000512422		2817	-0.127585	2817	-0.242989	3877.62	-0.000516232
		3930.96	0	3880.96	-0.000647103	2133.96	-0.0965664	3880.96	-0.000735751	3880.96	-0.000666621	3880.96	-0.000663258		2816	-0.12474	2816	-0.240163	3880.96	-0.000666621
		3934.29	0	3884.29	-0.000802709	2135.82	-0.0964516	3884.29	-0.000902049	3884.29	-0.000812386	3884.29	-0.000810311		2815	-0.12151	2815	-0.23768	3884.29	-0.000812386
		3937.63	0	3887.63	-0.000960302	2137.67	-0.0964383	3887.63	-0.00106658	3887.63	-0.000953843	3887.63	-0.000954086		2814	-0.118247	2814	-0.235197	3887.63	-0.000953843
		3940.97	0	3890.97	-0.00112004	2139.52	-0.0965139	3890.97	-0.00123011	3890.97	-0.00109108	3890.97	-0.00109491		2813	-0.114934	2813	-0.232714	3890.97	-0.00109108
		3944.31	0	3894.31	-0.00128148	2141.38	-0.0966633	3894.31	-0.00139281	3894.31	-0.00122404	3894.31	-0.00123292		2812	-0.11236	2812	-0.231084	3894.31	-0.00122404
		3947.64	0	3897.64	-0.0014438	2143.23	-0.09687	3897.64	-0.00155465	3897.64	-0.00135274	3897.64	-0.00136815		2811	-0.110161	2811	-0.229824	3897.64	-0.00135274
		3950.98	0	3900.98	-0.00160609	2145.09	-0.0971165	3900.98	-0.00171482	3900.98	-0.00147742	3900.98	-0.00150061		2810	-0.109225	2810	-0.2293	3900.98	-0.00147742
		3954.32	0	3904.32	-0.00176769	2146.94	-0.097385	3904.32	-0.00187248	3904.32	-0.00159866	3904.32	-0.00163041		2809	-0.108767	2809	-0.229161	3904.32	-0.00159866
		3957.65	0	3907.65	-0.00192835	2148.79	-0.0976584	3907.65	-0.00202664	3907.65	-0.0017174	3907.65	-0.00175782		2808	-0.108963	2808	-0.229547	3907.65	-0.0017174
		3960.99	0	3910.99	-0.00208817	2150.65	-0.0979204	3910.99	-0.00217683	3910.99	-0.00183485	3910.99	-0.00188323		2807	-0.110337	2807	-0.230164	3910.99	-0.00183485
		3964.33	0	3914.33	-0.00224736	2152.5	-0.0981564	3914.33	-0.00232277	3914.33	-0.00195226	3914.33	-0.00200707		2806	-0.112169	2806	-0.230935	3914.33	-0.00195226
		3967.66	0	3917.66	-0.00240594	2154.36	-0.0983534	3917.66	-0.00246455	3917.66	-0.00207075	3917.66	-0.00212966		2805	-0.114797	2805	-0.232395	3917.66	-0.00207075
		3971	0	3921	-0.00256348	2156.21	-0.0985006	3921	-0.00260249	3921	-0.00219109	3921	-0.00225112		2804	-0.117647	2804	-0.233917	3921	-0.00219109
		3974.34	0	3924.34	-0.00271904	2158.06	-0.0985894	3924.34	-0.00273664	3924.34	-0.00231359	3924.34	-0.00237127		2803	-0.120765	2803	-0.235515	3924.34	-0.00231359
		3977.68	0	3927.68	-0.00287131	2159.92	-0.0986131	3927.68	-0.00286735	3927.68	-0.00243813	3927.68	-0.00248963		2802	-0.124015	2802	-0.237112	3927.68	-0.00243813
		3981.01	0	3931.01	-0.00301892	2161.77	-0.0985672	3931.01	-0.00299466	3931.01	-0.00256413	3931.01	-0.0026055		2801	-0.127249	2801	-0.23876	3931.01	-0.00256413
		3984.35	0	3934.35	-0.00316076	2163.63	-0.0984494	3934.35	-0.00311917	3934.35	-0.00269075	3934.35	-0.00271814		2800	-0.13017	2800	-0.240719	3934.35	-0.00269075
		3987.69	0	3937.69	-0.00329622	2165.48	-0.0982586	3937.69	-0.00324045	3937.69	-0.00281689	3937.69	-0.00282682		2799	-0.133051	2799	-0.242557	3937.69	-0.00281689
		3991.02	0	3941.02	-0.00342521	2167.33	-0.0979956	3941.02	-0.00335812	3941.02	-0.00294129	3941.02	-0.00293097		2798	-0.135888	2798	-0.244266	3941.02	-0.00294129
		3994.36	0	3944.36	-0.00354801	2169.19	-0.0976624	3944.36	-0.00347224	3944.36	-0.00306257	3944.36	-0.00303022		2797	-0.138286	2797	-0.245862	3944.36	-0.00306257
		3997.7	0	3947.7	-0.00366501	2171.04	-0.0972618	3947.7	-0.00358291	3947.7	-0.0031792	3947.7	-0.00312441		2796	-0.140379	2796	-0.247279	3947.7	-0.0031792
		4001.03	0	3951.03	-0.00377635	2172.9	-0.0967976	3951.03	-0.00368958	3951.03	-0.00328955	3951.03	-0.0032135		2795	-0.141427	2795	-0.24794	3951.03	-0.00328955
		4004.37	0	3954.37	-0.00388177	2174.75	-0.0962744	3954.37	-0.00379134	3954.37	-0.0033919	3954.37	-0.00329759		2794	-0.141995	2794	-0.248332	3954.37	-0.0033919
		4007.71	0	3957.71	-0.00398059	2176.6	-0.095697	3957.71	-0.00388883	3957.71	-0.00348459	3957.71	-0.00337682		2793	-0.142108	2793	-0.248469	3957.71	-0.00348459
		4011.04	0	3961.04	-0.0040719	2178.46	-0.0950711	3961.04	-0.00398189	3961.04	-0.00356613	3961.04	-0.00345145		2792	-0.141453	2792	-0.247943	3961.04	-0.00356613
		4014.38	0	3964.38	-0.00415487	2180.31	-0.0944024	3964.38	-0.00406969	3964.38	-0.00363541	3964.38	-0.00352177		2791	-0.140461	2791	-0.247124	3964.38	-0.00363541
		4017.72	0	3967.72	-0.00422901	2182.17	-0.0936975	3967.72	-0.00415218	3967.72	-0.00369188	3967.72	-0.00358819		2790	-0.13863	2790	-0.245577	3967.72	-0.00369188
		4021.06	0	3971.06	-0.00429439	2184.02	-0.0929632	3971.06	-0.00422815	3971.06	-0.00373562	3971.06	-0.00365115		2789	-0.136845	2789	-0.243895	3971.06	-0.00373562
		4024.39	0	3974.39	-0.00435163	2185.87	-0.092207	3974.39	-0.00429806	3974.39	-0.00376745	3974.39	-0.00371108		2788	-0.135099	2788	-0.242099	3974.39	-0.00376745
		4027.73	0	3977.73	-0.00440169	2187.73	-0.0914368	3977.73	-0.00436154	3977.73	-0.00378885	3977.73	-0.00376831		2787	-0.133214	2787	-0.240402	3977.73	-0.00378885
		4031.07	0	3981.07	-0.0044456	2189.58	-0.0906613	3981.07	-0.00441846	3981.07	-0.00380184	3981.07	-0.00382295		2786	-0.131371	2786	-0.238718	3981.07	-0.00380184
		4034.4	0	3984.4	-0.00448421	2191.44	-0.0898898	3984.4	-0.00447011	3984.4	-0.00380881	3984.4	-0.00387483		2785	-0.129721	2785	-0.237034	3984.4	-0.00380881
		4037.74	0	3987.74	-0.004518	2193.29	-0.0891318	3987.74	-0.00451649	3987.74	-0.00381227	3987.74	-0.00392351		2784	-0.128167	2784	-0.235781	3987.74	-0.00381227
		4041.08	0	3991.08	-0.0045471	2195.14	-0.0883976	3991.08	-0.00455758	3991.08	-0.00381462	3991.08	-0.00396831		2783	-0.126683	2783	-0.234845	3991.08	-0.00381462
		4044.41	0	3994.41	-0.00457145	2197	-0.0876973	3994.41	-0.004593	3994.41	-0.00381792	3994.41	-0.0040085		2782	-0.125277	2782	-0.234596	3994.41	-0.00381792
		4047.75	0	3997.75	-0.00459103	2198.85	-0.0870411	3997.75	-0.00462188	3997.75	-0.00382369	3997.75	-0.00404338		2781	-0.123866	2781	-0.234473	3997.75	-0.00382369
		4051.09	0	4001.09	-0.0046061	2200.7	-0.0864388	4001.09	-0.00464452	4001.09	-0.00383275	4001.09	-0.00407252		2780	-0.122425	2780	-0.234535	4001.09	-0.00383275
		4054.43	0	4004.43	-0.00461726	2202.56	-0.0858995	4004.43	-0.00466073	4004.43	-0.00384514	4004.43	-0.00409579		2779	-0.120636	2779	-0.234664	4004.43	-0.00384514
		4057.76	0	4007.76	-0.00462544	2204.41	-0.0854308	4007.76	-0.00467156	4007.76	-0.00386008	4007.76	-0.00411341		2778	-0.118622	2778	-0.234837	4007.76	-0.00386008
		4061.1	0	4011.1	-0.00463162	2206.27	-0.0850391	4011.1	-0.00467658	4011.1	-0.00387601	4011.1	-0.00412588		2777	-0.11629	2777	-0.234774	4011.1	-0.00387601
		4064.44	0	4014.44	-0.00463659	2208.12	-0.0847285	4014.44	-0.00467583	4014.44	-0.00389075	4014.44	-0.00413384		2776	-0.113881	2776	-0.234478	4014.44	-0.00389075
		4067.77	0	4017.77	-0.00464069	2209.97	-0.084501	4017.77	-0.00466983	4017.77	-0.00390166	4017.77	-0.00413793		2775	-0.111323	2775	-0.233654	4017.77	-0.00390166
		4071.11	0	4021.11	-0.0046437	2211.83	-0.0843559	4021.11	-0.00465935	4021.11	-0.00390593	4021.11	-0.00413869		2774	-0.108632	2774	-0.232354	4021.11	-0.00390593
		4074.45	0	4024.45	-0.0046449	2213.68	-0.0842899	4024.45	-0.00464445	4024.45	-0.0039009	4024.45	-0.00413642		2773	-0.105866	2773	-0.230782	4024.45	-0.0039009
		4077.78	0	4027.78	-0.00464327	2215.54	-0.0842969	4027.78	-0.00462566	4027.78	-0.00388437	4027.78	-0.00413122		2772	-0.103497	2772	-0.228122	4027.78	-0.00388437
		4081.12	0	4031.12	-0.00463781	2217.39	-0.084368	4031.12	-0.00460241	4031.12	-0.00385489	4031.12	-0.00412301		2771	-0.101307	2771	-0.225405	4031.12	-0.00385489
		4084.46	0	4034.46	-0.00462782	2219.24	-0.0844919	4034.46	-0.00457466	4034.46	-0.00381202	4034.46	-0.0041116		2770	-0.099477	2770	-0.222611	4034.46	-0.00381202
		4087.8	0	4037.8	-0.00461302	2221.1	-0.0846555	4037.8	-0.0045422	4037.8	-0.00375653	4037.8	-0.0040968		2769	-0.0977861	2769	-0.219818	4037.8	-0.00375653
		4091.13	0	4041.13	-0.00459363	2222.95	-0.0848438	4041.13	-0.00450487	4041.13	-0.00369041	4041.13	-0.00407843		2768	-0.09618	2768	-0.217034	4041.13	-0.00369041
		4094.47	0	4044.47	-0.00457018	2224.81	-0.0850411	4044.47	-0.00446287	4044.47	-0.00361681	4044.47	-0.00405639		2767	-0.0959419	2767	-0.215152	4044.47	-0.00361681
		4097.81	0	4047.81	-0.00454328	2226.66	-0.0852314	4047.81	-0.00441625	4047.81	-0.00353982	4047.81	-0.00403061		2766	-0.0961647	2766	-0.213857	4047.81	-0.00353982
		4101.14	0	4051.14	-0.00451344	2228.51	-0.0853993	4051.14	-0.00436538	4051.14	-0.00346413	4051.14	-0.00400108		2765	-0.0972262	2765	-0.213633	4051.14	-0.00346413
		4104.48	0	4054.48	-0.0044809	2230.37	-0.0855306	4054.48	-0.0043112	4054.48	-0.00339445	4054.48	-0.0039678		2764	-0.0993322	2764	-0.214663	4054.48	-0.00339445
		4107.82	0	4057.82	-0.00444565	2232.22	-0.0856129	4057.82	-0.00425435	4057.82	-0.00333502	4057.82	-0.00393079		2763	-0.101949	2763	-0.216279	4057.82	-0.00333502
		4111.15	0	4061.15	-0.00440754	2234.08	-0.0856365	4061.15	-0.00419554	4061.15	-0.00328894	4061.15	-0.00389015		2762	-0.105919	2762	-0.218899	4061.15	-0.00328894
		4114.49	0	4064.49	-0.00436644	2235.93	-0.0855948	4064.49	-0.0041352	4064.49	-0.00325773	4064.49	-0.00384602		2761	-0.109996	2761	-0.221764	4064.49	-0.00325773
		4117.83	0	4067.83	-0.00432244	2237.78	-0.0854843	4067.83	-0.00407315	4067.83	-0.00324099	4067.83	-0.00379866		2760	-0.114246	2760	-0.22502	4067.83	-0.00324099
		4121.17	0	4071.17	-0.00427589	2239.64	-0.0853053	4071.17	-0.00400978	4071.17	-0.00323637	4071.17	-0.00374845		2759	-0.118374	2759	-0.227913	4071.17	-0.00323637
		4124.5	0	4074.5	-0.00422735	2241.49	-0.0850612	4074.5	-0.00394619	4074.5	-0.00323985	4074.5	-0.00369581		2758	-0.122342	2758	-0.230576	4074.5	-0.00323985
		4127.84	0	4077.84	-0.0041775	2243.35	-0.0847591	4077.84	-0.00388182	4077.84	-0.00324636	4077.84	-0.00364119		2757	-0.124845	2757	-0.232037	4077.84	-0.00324636
		4131.18	0	4081.18	-0.00412687	2245.2	-0.0844084	4081.18	-0.00381622	4081.18	-0.00325057	4081.18	-0.00358498		2756	-0.126272	2756	-0.232474	4081.18	-0.00325057
		4134.51	0	4084.51	-0.00407569	2247.05	-0.0840211	4084.51	-0.00374989	4084.51	-0.0032478	4084.51	-0.00352741		2755	-0.126189	2755	-0.231477	4084.51	-0.0032478
		4137.85	0	4087.85	-0.00402383	2248.91	-0.0836106	4087.85	-0.00368246	4087.85	-0.00323484	4087.85	-0.00346856		2754	-0.124725	2754	-0.229201	4087.85	-0.00323484
		4141.19	0	4091.19	-0.00397083	2250.76	-0.083191	4091.19	-0.0036131	4091.19	-0.00321044	4091.19	-0.00340836		2753	-0.122631	2753	-0.226397	4091.19	-0.00321044
		4144.52	0	4094.52	-0.00391608	2252.62	-0.0827766	4094.52	-0.00354104	4094.52	-0.00317548	4094.52	-0.00334662		2752	-0.118871	2752	-0.22253	4094.52	-0.00317548
		4147.86	0	4097.86	-0.00385898	2254.47	-0.0823805	4097.86	-0.0034663	4097.86	-0.00313261	4097.86	-0.00328313		2751	-0.114785	2751	-0.218541	4097.86	-0.00313261
		4151.2	0	4101.2	-0.00379918	2256.32	-0.0820147	4101.2	-0.00338814	4101.2	-0.00308555	4101.2	-0.00321773		2750	-0.110297	2750	-0.214399	4101.2	-0.00308555
		4154.53	0	4104.53	-0.00373664	2258.18	-0.0816886	4104.53	-0.00330619	4104.53	-0.00303814	4104.53	-0.00315039		2749	-0.106384	2749	-0.210672	4104.53	-0.00303814
		4157.87	0	4107.87	-0.00367165	2260.03	-0.0814093	4107.87	-0.00322107	4107.87	-0.00299336	4107.87	-0.0030812		2748	-0.102823	2748	-0.207261	4107.87	-0.00299336
		4161.21	0	4111.21	-0.00360467	2261.89	-0.081181	4111.21	-0.00313422	4111.21	-0.00295249	4111.21	-0.00301041		2747	-0.100558	2747	-0.20519	4111.21	-0.00295249
		4164.55	0	4114.55	-0.00353618	2263.74	-0.0810049	4114.55	-0.00304638	4114.55	-0.00291476	4114.55	-0.00293834		2746	-0.0987937	2746	-0.203912	4114.55	-0.00291476
		4167.88	0	4117.88	-0.00346648	2265.59	-0.0808793	4117.88	-0.00295853	4117.88	-0.0028774	4117.88	-0.00286535		2745	-0.0975777	2745	-0.2035	4117.88	-0.0028774
		4171.22	0	4121.22	-0.00339562	2267.45	-0.0808	4121.22	-0.00287155	4121.22	-0.00283619	4121.22	-0.00279175		2744	-0.097624	2744	-0.204357	4121.22	-0.00283619
		4174.56	0	4124.56	-0.00332341	2269.3	-0.0807609	4124.56	-0.00278599	4124.56	-0.00278635	4124.56	-0.00271779		2743	-0.098079	2743	-0.205701	4124.56	-0.00278635
		4177.89	0	4127.89	-0.00324951	2271.16	-0.0807541	4127.89	-0.00270234	4127.89	-0.00272365	4127.89	-0.00264362		2742	-0.0992115	2742	-0.208108	4127.89	-0.00272365
		4181.23	0	4131.23	-0.00317364	2273.01	-0.0807711	4131.23	-0.00262048	4131.23	-0.00264534	4131.23	-0.00256934		2741	-0.100571	2741	-0.211091	4131.23	-0.00264534
		4184.57	0	4134.57	-0.0030957	2274.86	-0.0808033	4134.57	-0.00253961	4134.57	-0.00255094	4134.57	-0.002495		2740	-0.102151	2740	-0.214632	4134.57	-0.00255094
		4187.9	0	4137.9	-0.00301587	2276.72	-0.0808426	4137.9	-0.00245953	4137.9	-0.00244249	4137.9	-0.00242068		2739	-0.103801	2739	-0.218386	4137.9	-0.00244249
		4191.24	0	4141.24	-0.00293461	2278.57	-0.0808821	4141.24	-0.00238026	4141.24	-0.00232443	4141.24	-0.00234646		2738	-0.105402	2738	-0.22215	4141.24	-0.00232443
		4194.58	0	4144.58	-0.00285253	2280.43	-0.0809168	4144.58	-0.00230132	4144.58	-0.00220306	4144.58	-0.00227248		2737	-0.106743	2737	-0.225804	4144.58	-0.00220306
		4197.92	0	4147.92	-0.00277026	2282.28	-0.0809439	4147.92	-0.0022232	4147.92	-0.00208567	4147.92	-0.00219893		2736	-0.107671	2736	-0.22904	4147.92	-0.00208567
		4201.25	0	4151.25	-0.00268831	2284.13	-0.0809627	4151.25	-0.00214578	4151.25	-0.00197962	4151.25	-0.00212602		2735	-0.108243	2735	-0.23192	4151.25	-0.00197962
		4204.59	0	4154.59	-0.00260695	2285.99	-0.0809751	4154.59	-0.00206954	4154.59	-0.00189136	4154.59	-0.00205396		2734	-0.108101	2734	-0.233458	4154.59	-0.00189136
		4207.93	0	4157.93	-0.00252626	2287.84	-0.0809854	4157.93	-0.00199445	4157.93	-0.00182571	4157.93	-0.00198297		2733	-0.107771	2733	-0.234504	4157.93	-0.00182571
		4211.26	0	4161.26	-0.00244615	2289.69	-0.0809996	4161.26	-0.00192073	4161.26	-0.00178532	4161.26	-0.00191326		2732	-0.107127	2732	-0.234479	4161.26	-0.00178532
		4214.6	0	4164.6	-0.0023665	2291.55	-0.0810255	4164.6	-0.00184862	4164.6	-0.00177043	4164.6	-0.001845		2731	-0.106022	2731	-0.233872	4164.6	-0.00177043
		4217.94	0	4167.94	-0.00228731	2293.4	-0.0810714	4167.94	-0.00177831	4167.94	-0.00177883	4167.94	-0.00177834		2730	-0.104568	2730	-0.232824	4167.94	-0.00177883
		4221.27	0	4171.27	-0.00220873	2295.26	-0.0811462	4171.27	-0.00171022	4171.27	-0.00180607	4171.27	-0.00171339		2729	-0.103408	2729	-0.231446	4171.27	-0.00180607
		4224.61	0	4174.61	-0.00213104	2297.11	-0.0812582	4174.61	-0.00164417	4174.61	-0.00184588	4174.61	-0.0016502		2728	-0.10239	2728	-0.230135	4174.61	-0.00184588
		4227.95	0	4177.95	-0.00205462	2298.96	-0.0814144	4177.95	-0.00158	4177.95	-0.00189071	4177.95	-0.00158875		2727	-0.101705	2727	-0.229113	4177.95	-0.00189071
		4231.29	0	4181.29	-0.00197981	2300.82	-0.0816203	4181.29	-0.00151768	4181.29	-0.00193235	4181.29	-0.00152893		2726	-0.102185	2726	-0.2291	4181.29	-0.00193235
		4234.62	0	4184.62	-0.00190681	2302.67	-0.0818789	4184.62	-0.00145714	4184.62	-0.00196268	4184.62	-0.00147058		2725	-0.103443	2725	-0.229762	4184.62	-0.00196268
		4237.96	0	4187.96	-0.00183567	2304.53	-0.0821906	4187.96	-0.00139911	4187.96	-0.00197447	4187.96	-0.00141349		2724	-0.106574	2724	-0.232248	4187.96	-0.00197447
		4241.3	0	4191.3	-0.00176626	2306.38	-0.0825528	4191.3	-0.00134271	4191.3	-0.00196202	4191.3	-0.00135748		2723	-0.110387	2723	-0.235326	4191.3	-0.00196202
		4244.63	0	4194.63	-0.00169842	2308.23	-0.08296	4194.63	-0.00128788	4194.63	-0.00192184	4194.63	-0.0013024		2722	-0.115615	2722	-0.239605	4194.63	-0.00192184
		4247.97	0	4197.97	-0.00163203	2310.09	-0.0834039	4197.97	-0.0012347	4197.97	-0.00185294	4197.97	-0.00124823		2721	-0.121839	2721	-0.244545	4197.97	-0.00185294
		4251.31	0	4201.31	-0.00156711	2311.94	-0.0838735	4201.31	-0.00118282	4201.31	-0.00175696	4201.31	-0.00119502		2720	-0.128646	2720	-0.249871	4201.31	-0.00175696
		4254.64	0	4204.64	-0.00150389	2313.8	-0.084356	4204.64	-0.0011325	4204.64	-0.00163791	4204.64	-0.00114296		2719	-0.135767	2719	-0.255089	4204.64	-0.00163791
		4257.98	0	4207.98	-0.00144272	2315.65	-0.0848373	4207.98	-0.00108335	4207.98	-0.0015016	4207.98	-0.00109229		2718	-0.142278	2718	-0.259769	4207.98	-0.0015016
		4261.32	0	4211.32	-0.00138399	2317.5	-0.0853023	4211.32	-0.00103532	4211.32	-0.00135495	4211.32	-0.00104324		2717	-0.147464	2717	-0.2633	4211.32	-0.00135495
		4264.65	0	4214.65	-0.001328	2319.36	-0.0857362	4214.65	-0.000988651	4214.65	-0.00120513	4214.65	-0.000996004		2716	-0.151014	2716	-0.265131	4214.65	-0.00120513
		4267.99	0	4217.99	-0.00127483	2321.21	-0.086125	4217.99	-0.000943715	4217.99	-0.00105875	4217.99	-0.000950661		2715	-0.15371	2715	-0.266082	4217.99	-0.00105875
		4271.33	0	4221.33	-0.00122428	2323.07	-0.0864566	4221.33	-0.000900157	4221.33	-0.000921305	4221.33	-0.000907174		2714	-0.153263	2714	-0.264947	4221.33	-0.000921305
		4274.67	0	4224.67	-0.00117593	2324.92	-0.0867209	4224.67	-0.000857954	4224.67	-0.000796827	4224.67	-0.000865399		2713	-0.151827	2713	-0.263043	4224.67	-0.000796827
		4278	0	4228	-0.00112924	2326.77	-0.0869109	4228	-0.000817972	4228	-0.000687845	4228	-0.000825126		2712	-0.148543	2712	-0.2597	4228	-0.000687845
		4281.34	0	4231.34	-0.00108366	2328.63	-0.0870229	4231.34	-0.000779793	4231.34	-0.000595593	4231.34	-0.000786134		2711	-0.144445	2711	-0.256245	4231.34	-0.000595593
		4284.68	0	4234.68	-0.00103879	2330.48	-0.087057	4234.68	-0.000742967	4234.68	-0.000520371	4234.68	-0.000748234		2710	-0.139961	2710	-0.25273	4234.68	-0.000520371
		4288.01	0	4238.01	-0.000994498	2332.34	-0.0870167	4238.01	-0.000707261	4238.01	-0.000461941	4238.01	-0.000711307		2709	-0.134775	2709	-0.248949	4238.01	-0.000461941
		4291.35	0	4241.35	-0.000950863	2334.19	-0.0869096	4241.35	-0.000672892	4241.35	-0.000419851	4241.35	-0.000675306		2708	-0.130034	2708	-0.245704	4241.35	-0.000419851
		4294.69	0	4244.69	-0.000908166	2336.04	-0.0867461	4244.69	-0.000639734	4244.69	-0.000393617	4244.69	-0.000640234		2707	-0.126022	2707	-0.243333	4244.69	-0.000393617
		4298.02	0	4248.02	-0.000866752	2337.9	-0.0865399	4248.02	-0.00060776	4248.02	-0.000382732	4248.02	-0.000606113		2706	-0.123243	2706	-0.24172	4248.02	-0.000382732
		4301.36	0	4251.36	-0.000826916	2339.75	-0.0863069	4251.36	-0.000576965	4251.36	-0.000386556	4251.36	-0.000572947		2705	-0.121073	2705	-0.240476	4251.36	-0.000386556
		4304.7	0	4254.7	-0.000788815	2341.61	-0.0860647	4254.7	-0.000547335	4254.7	-0.000404137	4254.7	-0.000540696		2704	-0.120835	2704	-0.240338	4254.7	-0.000404137
		4308.04	0	4258.04	-0.000752433	2343.46	-0.0858318	4258.04	-0.000518818	4258.04	-0.000434066	4258.04	-0.000509277		2703	-0.121262	2703	-0.240324	4258.04	-0.000434066
		4311.37	0	4261.37	-0.000717619	2345.31	-0.0856266	4261.37	-0.000491046	4261.37	-0.00047443	4261.37	-0.000478578		2702	-0.122645	2702	-0.240487	4261.37	-0.00047443
		4314.71	0	4264.71	-0.000684154	2347.17	-0.0854669	4264.71	-0.000464106	4264.71	-0.000522895	4264.71	-0.00044849		2701	-0.124365	2701	-0.240565	4264.71	-0.000522895
		4318.05	0	4268.05	-0.000651837	2349.02	-0.0853689	4268.05	-0.000437895	4268.05	-0.000576917	4268.05	-0.000418944		2700	-0.126227	2700	-0.24058	4268.05	-0.000576917
		4321.38	0	4271.38	-0.000620555	2350.88	-0.0853467	4271.38	-0.00041211	4271.38	-0.000634006	4271.38	-0.000389932		2699	-0.128379	2699	-0.24027	4271.38	-0.000634006
		4324.72	0	4274.72	-0.000590293	2352.73	-0.0854115	4274.72	-0.000386992	4274.72	-0.000691989	4274.72	-0.000361511		2698	-0.129854	2698	-0.239607	4274.72	-0.000691989
		4328.06	0	4278.06	-0.000561118	2354.58	-0.0855711	4278.06	-0.00036271	4278.06	-0.000749159	4278.06	-0.000333794		2697	-0.130468	2697	-0.238498	4278.06	-0.000749159
		4331.39	0	4281.39	-0.00053312	2356.44	-0.08583	4281.39	-0.000338927	4281.39	-0.000804289	4281.39	-0.000306916		2696	-0.130381	2696	-0.236978	4281.39	-0.000804289
		4334.73	0	4284.73	-0.000506357	2358.29	-0.0861886	4284.73	-0.000315774	4284.73	-0.000856492	4284.73	-0.000281001		2695	-0.129946	2695	-0.235324	4284.73	-0.000856492
		4338.07	0	4288.07	-0.000480816	2360.15	-0.0866438	4288.07	-0.000293221	4288.07	-0.000904964	4288.07	-0.000256135		2694	-0.12845	2694	-0.233528	4288.07	-0.000904964
		4341.41	0	4291.41	-0.000456415	2362	-0.0871887	4291.41	-0.000271467	4291.41	-0.000948724	4291.41	-0.000232351		2693	-0.126914	2693	-0.231849	4291.41	-0.000948724
		4344.74	0	4294.74	-0.000433041	2363.85	-0.0878131	4294.74	-0.000250345	4294.74	-0.000986427	4294.74	-0.000209629		2692	-0.125335	2692	-0.230302	4294.74	-0.000986427
		4348.08	0	4298.08	-0.000410598	2365.71	-0.0885042	4298.08	-0.000229875	4298.08	-0.00101636	4298.08	-0.000187913		2691	-0.123459	2691	-0.228847	4298.08	-0.00101636
		4351.42	0	4301.42	-0.000389063	2367.56	-0.0892465	4301.42	-0.000210144	4301.42	-0.00103664	4301.42	-0.000167132		2690	-0.121695	2690	-0.227477	4301.42	-0.00103664
		4354.75	0	4304.75	-0.000368498	2369.41	-0.0900229	4304.75	-0.000191389	4304.75	-0.00104565	4304.75	-0.000147221		2689	-0.120885	2689	-0.226455	4304.75	-0.00104565
		4358.09	0	4308.09	-0.000349035	2371.27	-0.0908154	4308.09	-0.000173699	4308.09	-0.00104252	4308.09	-0.000128131		2688	-0.120277	2688	-0.225501	4308.09	-0.00104252
		4361.43	0	4311.43	-0.000330821	2373.12	-0.0916054	4311.43	-0.00015718	4311.43	-0.00102764	4311.43	-0.00010983		2687	-0.119872	2687	-0.224615	4311.43	-0.00102764
		4364.76	0	4314.76	-0.000313941	2374.98	-0.0923749	4314.76	-0.000141883	4314.76	-0.00100298	4314.76	-9.22936e-05		2686	-0.119774	2686	-0.223425	4314.76	-0.00100298
		4368.1	0	4318.1	-0.000298368	2376.83	-0.0931066	4318.1	-0.000127807	4318.1	-0.000972041	4318.1	-7.54953e-05		2685	-0.119748	2685	-0.222084	4318.1	-0.000972041
		4371.44	0	4321.44	-0.000283934	2378.68	-0.0937852	4321.44	-0.000114939	4321.44	-0.000939503	4321.44	-5.93938e-05		2684	-0.11979	2684	-0.220338	4321.44	-0.000939503
		4374.78	0	4324.78	-0.00027035	2380.54	-0.0943972	4324.78	-0.00010317	4324.78	-0.000910408	4324.78	-4.39336e-05		2683	-0.119809	2683	-0.218726	4324.78	-0.000910408
		4378.11	0	4328.11	-0.000257273	2382.39	-0.0949318	4328.11	-9.21394e-05	4328.11	-0.000889163	4328.11	-2.90508e-05		2682	-0.119809	2682	-0.21723	4328.11	-0.000889163
		4381.45	0	4331.45	-0.000244386	2384.25	-0.0953812	4331.45	-8.12737e-05	4331.45	-0.000878445	4331.45	-1.46866e-05		2681	-0.119773	2681	-0.215734	4331.45	-0.000878445
		4384.79	0	4334.79	-0.000231476	2386.1	-0.0957405	4334.79	-7.06583e-05	4334.79	-0.000878314	4334.79	-8.01056e-07		2680	-0.119642	2680	-0.214372	4334.79	-0.000878314
		4388.12	0	4338.12	-0.00021848	2387.95	-0.0960081	4338.12	-6.0093e-05	4338.12	-0.000885729	4338.12	1.26173e-05		2679	-0.119195	2679	-0.213486	4338.12	-0.000885729
		4391.46	0	4341.46	-0.000205481	2389.81	-0.0961856	4341.46	-4.93624e-05	4341.46	-0.000894653	4341.46	2.55509e-05		2678	-0.1187	2678	-0.212882	4341.46	-0.000894653
		4394.8	0	4344.8	-0.000192669	2391.66	-0.0962775	4344.8	-3.84703e-05	4344.8	-0.000896807	4344.8	3.79608e-05		2677	-0.11817	2677	-0.212495	4344.8	-0.000896807
		4398.13	0	4348.13	-0.000180266	2393.52	-0.0962912	4348.13	-2.75271e-05	4348.13	-0.000882968	4348.13	4.98027e-05		2676	-0.117271	2676	-0.211984	4348.13	-0.000882968
		4401.47	0	4351.47	-0.000168457	2395.37	-0.0962365	4351.47	-1.67111e-05	4351.47	-0.000844647	4351.47	6.10426e-05		2675	-0.116041	2675	-0.21117	4351.47	-0.000844647
		4404.81	0	4354.81	-0.000157337	2397.22	-0.0961252	4354.81	-6.27778e-06	4354.81	-0.000775811	4354.81	7.16712e-05		2674	-0.113931	2674	-0.209486	4354.81	-0.000775811
		4408.14	0	4358.14	-0.000146898	2399.08	-0.0959706	4358.14	3.56783e-06	4358.14	-0.000674345	4358.14	8.17093e-05		2673	-0.111339	2673	-0.207194	4358.14	-0.000674345
		4411.48	0	4361.48	-0.000137055	2400.93	-0.0957874	4361.48	1.27675e-05	4361.48	-0.000542935	4361.48	9.12062e-05		2672	-0.108418	2672	-0.204487	4361.48	-0.000542935
		4414.82	0	4364.82	-0.000127689	2402.79	-0.0955906	4364.82	2.16214e-05	4364.82	-0.000389176	4364.82	0.00010023		2671	-0.103714	2671	-0.199501	4364.82	-0.000389176
		4418.16	0	4368.16	-0.000118702	2404.64	-0.0953953	4368.16	2.96879e-05	4368.16	-0.000224845	4368.16	0.000108859		2670	-0.0985855	2670	-0.193966	4368.16	-0.000224845
		4421.49	0	4371.49	-0.000110049	2406.49	-0.0952164	4371.49	3.72809e-05	4371.49	-6.44195e-05	4371.49	0.000117166		2669	-0.0926724	2669	-0.187417	4371.49	-6.44195e-05
		4424.83	0	4374.83	-0.000101745	2408.35	-0.0950678	4374.83	4.47451e-05	4374.83	7.68884e-05	4374.83	0.000125217		2668	-0.0867594	2668	-0.180558	4374.83	7.68884e-05
		4428.17	0	4378.17	-9.38421e-05	2410.2	-0.0949621	4378.17	5.19813e-05	4378.17	0.000185274	4378.17	0.000133069		2667	-0.0808463	2667	-0.173511	4378.17	0.000185274
		4431.5	0	4381.5	-8.63895e-05	2412.06	-0.0949106	4381.5	5.89845e-05	4381.5	0.000250263	4381.5	0.000140766		2666	-0.076503	2666	-0.167961	4381.5	0.000250263
		4434.84	0	4384.84	-7.9395e-05	2413.91	-0.0949227	4384.84	6.57225e-05	4384.84	0.000266097	4384.84	0.000148346		2665	-0.0728171	2665	-0.163142	4384.84	0.000266097
		4438.18	0	4388.18	-7.28043e-05	2415.76	-0.0950057	4388.18	7.228e-05	4388.18	0.000232346	4388.18	0.000155838		2664	-0.0704686	2664	-0.159824	4388.18	0.000232346
		4441.51	0	4391.51	-6.65077e-05	2417.62	-0.0951651	4391.51	7.86523e-05	4391.51	0.00015366	4391.51	0.000163259		2663	-0.0704558	2663	-0.158787	4391.51	0.00015366
		4444.85	0	4394.85	-6.0372e-05	2419.47	-0.095404	4394.85	8.50115e-05	4394.85	3.87522e-05	4394.85	0.00017061		2662	-0.0716719	2662	-0.15895	4394.85	3.87522e-05
		4448.19	0	4398.19	-5.42855e-05	2421.33	-0.0957237	4398.19	9.1283e-05	4398.19	-0.000101188	4398.19	0.000177874		2661	-0.076323	2661	-0.163087	4398.19	-0.000101188
		4451.53	0	4401.53	-4.81986e-05	2423.18	-0.0961235	4401.53	9.73715e-05	4401.53	-0.000254329	4401.53	0.000185012		2660	-0.0815333	2660	-0.167928	4401.53	-0.000254329
		4454.86	0	4404.86	-4.21432e-05	2425.03	-0.0966009	4404.86	0.000103413	4404.86	-0.00040993	4404.86	0.000191975		2659	-0.0878099	2659	-0.174115	4404.86	-0.00040993
		4458.2	0	4408.2	-3.62233e-05	2426.89	-0.0971519	4408.2	0.000109327	4408.2	-0.000559675	4408.2	0.000198716		2658	-0.0940865	2658	-0.180473	4408.2	-0.000559675
		4461.54	0	4411.54	-3.05804e-05	2428.74	-0.0977709	4411.54	0.000115082	4411.54	-0.000698372	4411.54	0.000205196		2657	-0.100283	2657	-0.186844	4411.54	-0.000698372
		4464.87	0	4414.87	-2.53439e-05	2430.6	-0.0984515	4414.87	0.000120612	4414.87	-0.000823936	4414.87	0.000211406		2656	-0.103848	2656	-0.191072	4414.87	-0.000823936
		4468.21	0	4418.21	-2.05881e-05	2432.45	-0.0991862	4418.21	0.000125991	4418.21	-0.000936719	4418.21	0.000217364		2655	-0.106098	2655	-0.193909	4418.21	-0.000936719
		4471.55	0	4421.55	-1.63075e-05	2434.3	-0.0999671	4421.55	0.000131145	4421.55	-0.00103835	4421.55	0.000223115		2654	-0.10614	2654	-0.194408	4421.55	-0.00103835
		4474.88	0	4424.88	-1.24225e-05	2436.16	-0.100786	4424.88	0.000135962	4424.88	-0.0011304	4424.88	0.000228715		2653	-0.103337	2653	-0.192136	4424.88	-0.0011304
		4478.22	0	4428.22	-8.8104e-06	2438.01	-0.101634	4428.22	0.000140442	4428.22	-0.00121311	4428.22	0.000234214		2652	-0.0992673	2652	-0.188613	4428.22	-0.00121311
		4481.56	0	4431.56	-5.3501e-06	2439.87	-0.102502	4431.56	0.000144382	4431.56	-0.00128456	4431.56	0.000239637		2651	-0.0929908	2651	-0.182675	4431.56	-0.00128456
		4484.9	0	4434.9	-1.96449e-06	2441.72	-0.103383	4434.9	0.000147835	4434.9	-0.00134039	4434.9	0.000244971		2650	-0.0864037	2650	-0.176224	4434.9	-0.00134039
		4488.23	0	4438.23	1.35647e-06	2443.57	-0.104267	4438.23	0.000150791	4438.23	-0.00137423	4438.23	0.000250165		2649	-0.0793582	2649	-0.169015	4438.23	-0.00137423
		4491.57	0	4441.57	4.5594e-06	2445.43	-0.105149	4441.57	0.000153186	4441.57	-0.00137872	4441.57	0.000255144		2648	-0.073159	2648	-0.162672	4441.57	-0.00137872
		4494.91	0	4444.91	7.55598e-06	2447.28	-0.10602	4444.91	0.000155083	4444.91	-0.00134698	4444.91	0.000259824		2647	-0.0674301	2647	-0.156798	4444.91	-0.00134698
		4498.24	0	4448.24	1.02649e-05	2449.14	-0.106874	4448.24	0.000156626	4448.24	-0.00127426	4448.24	0.000264142		2646	-0.0635438	2646	-0.152682	4448.24	-0.00127426
		4501.58	0	4451.58	1.26508e-05	2450.99	-0.107706	4451.58	0.000157911	4451.58	-0.00115936	4451.58	0.000268071		2645	-0.0607322	2645	-0.14979	4451.58	-0.00115936
		4504.92	0	4454.92	1.47459e-05	2452.84	-0.10851	4454.92	0.000159097	4454.92	-0.00100571	4454.92	0.000271637		2644	-0.0593198	2644	-0.148493	4454.92	-0.00100571
		4508.25	0	4458.25	1.66448e-05	2454.7	-0.109283	4458.25	0.000160309	4458.25	-0.000821612	4458.25	0.000274909		2643	-0.0594842	2643	-0.148894	4458.25	-0.000821612
		4511.59	0	4461.59	1.84765e-05	2456.55	-0.110022	4461.59	0.000161563	4461.59	-0.000619832	4461.59	0.000277989		2642	-0.0601579	2642	-0.149856	4461.59	-0.000619832
		4514.93	0	4464.93	2.03614e-05	2458.4	-0.110724	4464.93	0.000162998	4464.93	-0.000416316	4464.93	0.000280988		2641	-0.0612613	2641	-0.151378	4464.93	-0.000416316
		4518.27	0	4468.27	2.2372e-05	2460.26	-0.111388	4468.27	0.000164749	4468.27	-0.000228391	4468.27	0.000284002		2640	-0.0620265	2640	-0.152655	4468.27	-0.000228391
		4521.6	0	4471.6	2.4509e-05	2462.11	-0.112014	4471.6	0.000166906	4471.6	-7.2624e-05	4471.6	0.000287091		2639	-0.0624027	2639	-0.153653	4471.6	-7.2624e-05
		4524.94	0	4474.94	2.67036e-05	2463.97	-0.112603	4474.94	0.000169185	4474.94	3.7277e-05	4474.94	0.00029027		2638	-0.061728	2638	-0.153107	4474.94	3.7277e-05
		4528.28	0	4478.28	2.88427e-05	2465.82	-0.113156	4478.28	0.000171405	4478.28	9.22131e-05	4478.28	0.000293514		2637	-0.0605451	2637	-0.151923	4478.28	9.22131e-05
		4531.61	0	4481.61	3.08095e-05	2467.67	-0.113675	4481.61	0.000173491	4481.61	8.88128e-05	4481.61	0.000296762		2636	-0.0579166	2636	-0.149216	4481.61	8.88128e-05
		4534.95	0	4484.95	3.25235e-05	2469.53	-0.114165	4484.95	0.000175274	4484.95	2.97681e-05	4484.95	0.000299939		2635	-0.0546232	2635	-0.145687	4484.95	2.97681e-05
		4538.29	0	4488.29	3.39664e-05	2471.38	-0.11463	4488.29	0.000176635	4488.29	-7.66406e-05	4488.29	0.000302968		2634	-0.0506533	2634	-0.141322	4488.29	-7.66406e-05
		4541.62	0	4491.62	3.51854e-05	2473.24	-0.115073	4491.62	0.000177535	4491.62	-0.000217723	4491.62	0.000305786		2633	-0.046543	2633	-0.136538	4491.62	-0.000217723
		4544.96	0	4494.96	3.62738e-05	2475.09	-0.115502	4494.96	0.000177954	4494.96	-0.000378051	4494.96	0.000308348		2632	-0.0424724	2632	-0.131744	4494.96	-0.000378051
		4548.3	0	4498.3	3.73366e-05	2476.94	-0.115921	4498.3	0.000178123	4498.3	-0.000541353	4498.3	0.000310632		2631	-0.0386988	2631	-0.127267	4498.3	-0.000541353
		4551.63	0	4501.63	3.84552e-05	2478.8	-0.116337	4501.63	0.000178272	4501.63	-0.00069235	4501.63	0.000312636		2630	-0.0359482	2630	-0.123938	4501.63	-0.00069235
		4554.97	0	4504.97	3.96621e-05	2480.65	-0.116756	4504.97	0.000178326	4504.97	-0.000818282	4504.97	0.000314378		2629	-0.0341177	2629	-0.121644	4504.97	-0.000818282
		4558.31	0	4508.31	4.09357e-05	2482.51	-0.117184	4508.31	0.000178603	4508.31	-0.000909974	4508.31	0.000315894		2628	-0.033418	2628	-0.121009	4508.31	-0.000909974
		4561.65	0	4511.65	4.22142e-05	2484.36	-0.117626	4511.65	0.000179051	4511.65	-0.000962354	4511.65	0.000317238		2627	-0.033329	2627	-0.121142	4511.65	-0.000962354
		4564.98	0	4514.98	4.34227e-05	2486.21	-0.118087	4514.98	0.000179811	4514.98	-0.000974447	4514.98	0.000318481		2626	-0.0348668	2626	-0.123187	4514.98	-0.000974447
		4568.32	0	4518.32	4.45025e-05	2488.07	-0.118572	4518.32	0.000180784	4518.32	-0.00094894	4518.32	0.000319709		2625	-0.0373777	2625	-0.126372	4518.32	-0.00094894
		4571.66	0	4521.66	4.54314e-05	2489.92	-0.119084	4521.66	0.000181834	4521.66	-0.000891435	4521.66	0.00032101		2624	-0.0406623	2624	-0.130463	4521.66	-0.000891435
		4574.99	0	4524.99	4.62279e-05	2491.78	-0.119626	4524.99	0.000182885	4524.99	-0.000809549	4524.99	0.000322465		2623	-0.0443873	2623	-0.135126	4524.99	-0.000809549
		4578.33	0	4528.33	4.69395e-05	2493.63	-0.120198	4528.33	0.000183898	4528.33	-0.000711977	4528.33	0.00032413		2622	-0.0480925	2622	-0.139759	4528.33	-0.000711977
		4581.67	0	4531.67	4.76203e-05	2495.48	-0.120802	4531.67	0.000184844	4531.67	-0.00060762	4531.67	0.000326022		2621	-0.0515862	2621	-0.144099	4531.67	-0.00060762
		4585	0	4535	4.8308e-05	2497.34	-0.121436	4535	0.000185717	4535	-0.000504819	4535	0.000328111		2620	-0.0550061	2620	-0.147999	4535	-0.000504819
		4588.34	0	4538.34	4.90101e-05	2499.19	-0.122098	4538.34	0.000186781	4538.34	-0.000410731	4538.34	0.000330316		2619	-0.0583743	2619	-0.151591	4538.34	-0.000410731
		4591.68	0	4541.68	4.97036e-05	2501.05	-0.122786	4541.68	0.000187962	4541.68	-0.000330858	4541.68	0.00033252		2618	-0.0603104	2618	-0.153279	4541.68	-0.000330858
		4595.02	0	4545.02	5.03483e-05	2502.9	-0.123494	4545.02	0.000189301	4545.02	-0.000268703	4545.02	0.000334586		2617	-0.0619719	2617	-0.154513	4545.02	-0.000268703
		4598.35	0	4548.35	5.09085e-05	2504.75	-0.124218	4548.35	0.000190913	4548.35	-0.000225588	4548.35	0.000336386		2616	-0.0631879	2616	-0.154925	4548.35	-0.000225588
		4601.69	0	4551.69	5.13718e-05	2506.61	-0.124952	4551.69	0.000192535	4551.69	-0.000200631	4551.69	0.000337823		2615	-0.0639026	2615	-0.154705	4551.69	-0.000200631
		4605.03	0	4555.03	5.17586e-05	2508.46	-0.125689	4555.03	0.000194289	4555.03	-0.000190908	4555.03	0.000338852		2614	-0.064308	2614	-0.154094	4555.03	-0.000190908
		4608.36	0	4558.36	5.21175e-05	2510.32	-0.126424	4558.36	0.000196137	4558.36	-0.000191808	4558.36	0.000339485		2613	-0.0645524	2613	-0.153244	4558.36	-0.000191808
		4611.7	0	4561.7	5.2507e-05	2512.17	-0.127149	4561.7	0.000197916	4561.7	-0.000197585	4561.7	0.000339794		2612	-0.0646795	2612	-0.152494	4561.7	-0.000197585
		4615.04	0	4565.04	5.29721e-05	2514.02	-0.127858	4565.04	0.00019958	4565.04	-0.000202082	4565.04	0.000339889		2611	-0.0645541	2611	-0.151995	4565.04	-0.000202082
		4618.37	0	4568.37	5.35233e-05	2515.88	-0.128546	4568.37	0.000201127	4568.37	-0.000199538	4568.37	0.000339902		2610	-0.0646646	2610	-0.15191	4568.37	-0.000199538
		4621.71	0	4571.71	5.41278e-05	2517.73	-0.129206	4571.71	0.000202383	4571.71	-0.000185419	4571.71	0.000339959		2609	-0.0649028	2609	-0.152047	4571.71	-0.000185419
		4625.05	0	4575.05	5.47165e-05	2519.59	-0.129836	4575.05	0.00020331	4575.05	-0.000157136	4575.05	0.000340161		2608	-0.0648215	2608	-0.152791	4575.05	-0.000157136
		4628.39	0	4578.39	5.52045e-05	2521.44	-0.130432	4578.39	0.000203705	4578.39	-0.000114555	4578.39	0.00034057		2607	-0.064766	2607	-0.15379	4578.39	-0.000114555
		4631.72	0	4581.72	5.55194e-05	2523.29	-0.130993	4581.72	0.000203662	4581.72	-6.01929e-05	4581.72	0.000341204		2606	-0.064766	2606	-0.155286	4581.72	-6.01929e-05
		4635.06	0	4585.06	5.56256e-05	2525.15	-0.13152	4585.06	0.000203215	4585.06	9.31529e-07	4585.06	0.000342033		2605	-0.0647944	2605	-0.157291	4585.06	9.31529e-07
		4638.4	0	4588.4	5.55382e-05	2527	-0.132014	4588.4	0.000202421	4588.4	6.18123e-05	4588.4	0.000342995		2604	-0.0648542	2604	-0.159559	4588.4	6.18123e-05
		4641.73	0	4591.73	5.53193e-05	2528.86	-0.132479	4591.73	0.000201311	4591.73	0.000114267	4591.73	0.000344003		2603	-0.0656649	2603	-0.162825	4591.73	0.000114267
		4645.07	0	4595.07	5.50595e-05	2530.71	-0.132921	4595.07	0.000199884	4595.07	0.000149952	4595.07	0.000344962		2602	-0.0668911	2602	-0.166518	4595.07	0.000149952
		4648.41	0	4598.41	5.4851e-05	2532.56	-0.133345	4598.41	0.000198248	4598.41	0.000161433	4598.41	0.000345778		2601	-0.0688343	2601	-0.170945	4598.41	0.000161433
		4651.74	0	4601.74	5.47604e-05	2534.42	-0.133761	4601.74	0.000196554	4601.74	0.000143194	4601.74	0.000346376		2600	-0.0721283	2600	-0.176036	4601.74	0.000143194
		4655.08	0	4605.08	5.48117e-05	2536.27	-0.134176	4605.08	0.00019504	4605.08	9.24178e-05	4605.08	0.000346702		2599	-0.0760514	2599	-0.181442	4605.08	9.24178e-05
		4658.42	0	4608.42	5.49839e-05	2538.13	-0.134599	4608.42	0.000193857	4608.42	9.47937e-06	4608.42	0.000346736		2598	-0.0813501	2598	-0.187604	4608.42	9.47937e-06
		4661.76	0	4611.76	5.52232e-05	2539.98	-0.135041	4611.76	0.000193109	4611.76	-0.00010193	4611.76	0.000346488		2597	-0.0866487	2597	-0.19327	4611.76	-0.00010193
		4665.09	0	4615.09	5.54652e-05	2541.83	-0.135509	4615.09	0.000192753	4615.09	-0.000235033	4615.09	0.000346004		2596	-0.0919474	2596	-0.198185	4615.09	-0.000235033
		4668.43	0	4618.43	5.56576e-05	2543.69	-0.136012	4618.43	0.000192876	4618.43	-0.000380511	4618.43	0.000345351		2595	-0.0963448	2595	-0.2015	4618.43	-0.000380511
		4671.77	0	4621.77	5.57761e-05	2545.54	-0.136556	4621.77	0.000193502	4621.77	-0.000527307	4621.77	0.000344616		2594	-0.100194	2594	-0.203965	4621.77	-0.000527307
		4675.1	0	4625.1	5.58292e-05	2547.39	-0.137147	4625.1	0.000194514	4625.1	-0.00066358	4625.1	0.000343884		2593	-0.101523	2593	-0.203268	4625.1	-0.00066358
		4678.44	0	4628.44	5.58491e-05	2549.25	-0.137787	4628.44	0.000195743	4628.44	-0.000777741	4628.44	0.000343233		2592	-0.101067	2592	-0.200856	4628.44	-0.000777741
		4681.78	0	4631.78	5.58751e-05	2551.1	-0.138477	4631.78	0.000196993	4631.78	-0.000859481	4631.78	0.000342714		2591	-0.0982299	2591	-0.196154	4631.78	-0.000859481
		4685.11	0	4635.11	5.59365e-05	2552.96	-0.139217	4635.11	0.000198066	4635.11	-0.00090073	4635.11	0.000342347		2590	-0.0929863	2590	-0.189065	4635.11	-0.00090073
		4688.45	0	4638.45	5.60403e-05	2554.81	-0.140002	4638.45	0.000198791	4638.45	-0.000896469	4638.45	0.00034212		2589	-0.0867233	2589	-0.181102	4638.45	-0.000896469
		4691.79	0	4641.79	5.61692e-05	2556.66	-0.140827	4641.79	0.000199048	4641.79	-0.000845357	4641.79	0.000341994		2588	-0.0780982	2588	-0.171847	4641.79	-0.000845357
		4695.12	0	4645.12	5.62908e-05	2558.52	-0.141686	4645.12	0.000198784	4645.12	-0.000750084	4645.12	0.000341913		2587	-0.0693063	2587	-0.162758	4645.12	-0.000750084
		4698.46	0	4648.46	5.63719e-05	2560.37	-0.14257	4648.46	0.000198106	4648.46	-0.000617403	4648.46	0.000341817		2586	-0.0603177	2586	-0.153864	4648.46	-0.000617403
		4701.8	0	4651.8	5.63944e-05	2562.23	-0.143469	4651.8	0.000197027	4651.8	-0.000457778	4651.8	0.00034166		2585	-0.0528549	2585	-0.146322	4651.8	-0.000457778
		4705.14	0	4655.14	5.63638e-05	2564.08	-0.144373	4655.14	0.000195674	4655.14	-0.000284619	4655.14	0.000341415		2584	-0.0462821	2584	-0.139584	4655.14	-0.000284619
		4708.47	0	4658.47	5.6309e-05	2565.93	-0.145275	4658.47	0.000194214	4658.47	-0.000113117	4658.47	0.00034108		2583	-0.0427176	2583	-0.135605	4658.47	-0.000113117
		4711.81	0	4661.81	5.62724e-05	2567.79	-0.146164	4661.81	0.000192819	4661.81	4.1246e-05	4661.81	0.000340678		2582	-0.0412339	2582	-0.132977	4661.81	4.1246e-05
		4715.15	0	4665.15	5.62946e-05	2569.64	-0.147033	4665.15	0.000191579	4665.15	0.000164375	4665.15	0.000340247		2581	-0.0419192	2581	-0.131755	4665.15	0.000164375
		4718.48	0	4668.48	5.63992e-05	2571.5	-0.147877	4668.48	0.000190563	4668.48	0.000245221	4668.48	0.000339829		2580	-0.0455047	2580	-0.132603	4668.48	0.000245221
		4721.82	0	4671.82	5.6584e-05	2573.35	-0.148691	4671.82	0.000189876	4671.82	0.000277184	4671.82	0.000339457		2579	-0.050086	2579	-0.134054	4671.82	0.000277184
		4725.16	0	4675.16	5.68212e-05	2575.2	-0.149474	4675.16	0.000189599	4675.16	0.000259045	4675.16	0.000339142		2578	-0.0566008	2578	-0.136388	4675.16	0.000259045
		4728.49	0	4678.49	5.70665e-05	2577.06	-0.150224	4678.49	0.000189666	4678.49	0.000195217	4678.49	0.000338872		2577	-0.0629263	2577	-0.138392	4678.49	0.000195217
		4731.83	0	4681.83	5.72741e-05	2578.91	-0.150946	4681.83	0.000190005	4681.83	9.52572e-05	4681.83	0.000338603		2576	-0.0690775	2576	-0.140091	4681.83	9.52572e-05
		4735.17	0	4685.17	5.74099e-05	2580.77	-0.151642	4685.17	0.000190407	4685.17	-2.7351e-05	4685.17	0.000338271		2575	-0.0731999	2575	-0.140432	4685.17	-2.7351e-05
		4738.51	0	4688.51	5.74612e-05	2582.62	-0.152317	4688.51	0.000190654	4688.51	-0.000156979	4688.51	0.000337795		2574	-0.0765068	2574	-0.140232	4688.51	-0.000156979
		4741.84	0	4691.84	5.74359e-05	2584.47	-0.152978	4691.84	0.000190814	4691.84	-0.000277933	4691.84	0.000337091		2573	-0.0779192	2573	-0.138787	4691.84	-0.000277933
		4745.18	0	4695.18	5.73551e-05	2586.33	-0.153632	4695.18	0.000190801	4695.18	-0.000376509	4695.18	0.000336088		2572	-0.0778142	2572	-0.136537	4695.18	-0.000376509
		4748.52	0	4698.52	5.72413e-05	2588.18	-0.154285	4698.52	0.000190456	4698.52	-0.000442698	4698.52	0.00033474		2571	-0.0764728	2571	-0.133632	4698.52	-0.000442698
		4751.85	0	4701.85	5.71068e-05	2590.04	-0.154945	4701.85	0.000189894	4701.85	-0.000471275	4701.85	0.000333038		2570	-0.0747313	2570	-0.131273	4701.85	-0.000471275
		4755.19	0	4705.19	5.69484e-05	2591.89	-0.155616	4705.19	0.000189132	4705.19	-0.000462122	4705.19	0.000331012		2569	-0.0729726	2569	-0.129215	4705.19	-0.000462122
		4758.53	0	4708.53	5.67495e-05	2593.74	-0.156306	4708.53	0.000188305	4708.53	-0.000419771	4708.53	0.000328735		2568	-0.0713093	2568	-0.127918	4708.53	-0.000419771
		4761.86	0	4711.86	5.64896e-05	2595.6	-0.157016	4711.86	0.000187336	4711.86	-0.000352297	4711.86	0.000326316		2567	-0.070825	2567	-0.12789	4711.86	-0.000352297
		4765.2	0	4715.2	5.61569e-05	2597.45	-0.157749	4715.2	0.000186405	4715.2	-0.000269798	4715.2	0.000323883		2566	-0.0711885	2566	-0.128776	4715.2	-0.000269798
		4768.54	0	4718.54	5.5759e-05	2599.31	-0.158507	4718.54	0.000185531	4718.54	-0.000182753	4718.54	0.000321566		2565	-0.073582	2565	-0.13168	4718.54	-0.000182753
		4771.88	0	4721.88	5.53267e-05	2601.16	-0.15929	4721.88	0.000184709	4721.88	-0.000100537	4721.88	0.000319477		2564	-0.0764023	2564	-0.13509	4721.88	-0.000100537
		4775.21	0	4725.21	5.49094e-05	2603.01	-0.160095	4725.21	0.000183916	4725.21	-3.03325e-05	4725.21	0.000317693		2563	-0.0799378	2563	-0.139431	4725.21	-3.03325e-05
		4778.55	0	4728.55	5.45624e-05	2604.87	-0.160922	4728.55	0.000183123	4728.55	2.34584e-05	4728.55	0.000316235		2562	-0.0836012	2562	-0.144076	4728.55	2.34584e-05
		4781.89	0	4731.89	5.43303e-05	2606.72	-0.161767	4731.89	0.000182298	4731.89	5.92797e-05	4731.89	0.000315071		2561	-0.0873457	2561	-0.148915	4731.89	5.92797e-05
		4785.22	0	4735.22	5.42326e-05	2608.58	-0.162627	4735.22	0.000181413	4735.22	7.80578e-05	4735.22	0.000314117		2560	-0.0900476	2560	-0.152883	4735.22	7.80578e-05
		4788.56	0	4738.56	5.42559e-05	2610.43	-0.163499	4738.56	0.000180449	4738.56	8.25646e-05	4738.56	0.000313252		2559	-0.0923123	2559	-0.156315	4738.56	8.25646e-05
		4791.9	0	4741.9	5.43562e-05	2612.28	-0.16438	4741.9	0.000179371	4741.9	7.66806e-05	4741.9	0.00031234		2558	-0.0936664	2558	-0.158584	4741.9	7.66806e-05
		4795.23	0	4745.23	5.44698e-05	2614.14	-0.165267	4745.23	0.000178156	4745.23	6.47107e-05	4745.23	0.000311252		2557	-0.0940774	2557	-0.159466	4745.23	6.47107e-05
		4798.57	0	4748.57	5.45305e-05	2615.99	-0.166156	4748.57	0.000176863	4748.57	5.08508e-05	4748.57	0.000309891		2556	-0.0939647	2556	-0.159578	4748.57	5.08508e-05
		4801.91	0	4751.91	5.44866e-05	2617.85	-0.167045	4751.91	0.000175531	4751.91	3.88381e-05	4751.91	0.000308203		2555	-0.0927635	2555	-0.157697	4751.91	3.88381e-05
		4805.25	0	4755.25	5.4313e-05	2619.7	-0.167931	4755.25	0.000174153	4755.25	3.17616e-05	4755.25	0.000306184		2554	-0.0913308	2554	-0.155497	4755.25	3.17616e-05
		4808.58	0	4758.58	5.4015e-05	2621.55	-0.168812	4758.58	0.000172837	4758.58	3.19745e-05	4758.58	0.000303878		2553	-0.0894585	2553	-0.152703	4758.58	3.19745e-05
		4811.92	0	4761.92	5.36236e-05	2623.41	-0.169683	4761.92	0.000171622	4761.92	4.10448e-05	4761.92	0.000301359		2552	-0.0876904	2552	-0.150003	4761.92	4.10448e-05
		4815.26	0	4765.26	5.31839e-05	2625.26	-0.170541	4765.26	0.0001705	4765.26	5.96996e-05	4765.26	0.000298716		2551	-0.085972	2551	-0.147347	4765.26	5.96996e-05
		4818.59	0	4768.59	5.27413e-05	2627.12	-0.171382	4768.59	0.000169477	4768.59	8.77558e-05	4768.59	0.000296036		2550	-0.0842125	2550	-0.14469	4768.59	8.77558e-05
		4821.93	0	4771.93	5.23311e-05	2628.97	-0.172202	4771.93	0.000168542	4771.93	0.000124063	4771.93	0.000293391		2549	-0.082367	2549	-0.142345	4771.93	0.000124063
		4825.27	0	4775.27	5.19722e-05	2630.82	-0.172994	4775.27	0.000167624	4775.27	0.000166507	4775.27	0.000290824		2548	-0.0803694	2548	-0.140549	4775.27	0.000166507
		4828.6	0	4778.6	5.16681e-05	2632.68	-0.173752	4778.6	0.000166722	4778.6	0.000212122	4778.6	0.000288357		2547	-0.0779774	2547	-0.13891	4778.6	0.000212122
		4831.94	0	4781.94	5.14124e-05	2634.53	-0.174472	4781.94	0.00016581	4781.94	0.000257347	4781.94	0.000285983		2546	-0.075395	2546	-0.137337	4781.94	0.000257347
		4835.28	0	4785.28	5.11957e-05	2636.38	-0.175146	4785.28	0.000164767	4785.28	0.000298403	4785.28	0.000283686		2545	-0.0723194	2545	-0.13574	4785.28	0.000298403
		4838.61	0	4788.61	5.10118e-05	2638.24	-0.175768	4788.61	0.000163458	4788.61	0.000331753	4788.61	0.00028144		2544	-0.0693257	2544	-0.134337	4788.61	0.000331753
		4841.95	0	4791.95	5.08589e-05	2640.09	-0.176335	4791.95	0.000161817	4791.95	0.000354559	4791.95	0.00027922		2543	-0.0664591	2543	-0.133239	4791.95	0.000354559
		4845.29	0	4795.29	5.07374e-05	2641.95	-0.176842	4795.29	0.000159898	4795.29	0.000365046	4795.29	0.000277004		2542	-0.0637155	2542	-0.131774	4795.29	0.000365046
		4848.63	0	4798.63	5.06453e-05	2643.8	-0.177288	4798.63	0.000157754	4798.63	0.00036269	4798.63	0.000274779		2541	-0.0610513	2541	-0.130167	4798.63	0.00036269
		4851.96	0	4801.96	5.05732e-05	2645.65	-0.177673	4801.96	0.00015547	4801.96	0.000348193	4801.96	0.000272534		2540	-0.0587991	2540	-0.128458	4801.96	0.000348193
		4855.3	0	4805.3	5.05025e-05	2647.51	-0.177999	4805.3	0.000153151	4805.3	0.000323246	4805.3	0.000270265		2539	-0.0570073	2539	-0.126607	4805.3	0.000323246
		4858.64	0	4808.64	5.04073e-05	2649.36	-0.178272	4808.64	0.000150894	4808.64	0.000290146	4808.64	0.000267969		2538	-0.0558457	2538	-0.124561	4808.64	0.000290146
		4861.97	0	4811.97	5.026e-05	2651.22	-0.178498	4811.97	0.000148675	4811.97	0.00025134	4811.97	0.000265648		2537	-0.0543738	2537	-0.121838	4811.97	0.00025134
		4865.31	0	4815.31	5.00389e-05	2653.07	-0.178688	4815.31	0.000146655	4815.31	0.000209023	4815.31	0.000263303		2536	-0.0527443	2536	-0.118865	4815.31	0.000209023
		4868.65	0	4818.65	4.97348e-05	2654.92	-0.178853	4818.65	0.000144836	4818.65	0.00016486	4818.65	0.000260938		2535	-0.0506049	2535	-0.115548	4818.65	0.00016486
		4871.98	0	4821.98	4.93535e-05	2656.78	-0.179006	4821.98	0.000143213	4821.98	0.0001199	4821.98	0.000258559		2534	-0.0480415	2534	-0.112219	4821.98	0.0001199
		4875.32	0	4825.32	4.8914e-05	2658.63	-0.179159	4825.32	0.000141758	4825.32	7.46795e-05	4825.32	0.000256166		2533	-0.0449659	2533	-0.108876	4825.32	7.46795e-05
		4878.66	0	4828.66	4.84421e-05	2660.49	-0.179325	4828.66	0.000140429	4828.66	2.94763e-05	4828.66	0.000253755		2532	-0.0411781	2532	-0.105513	4828.66	2.94763e-05
		4882	0	4832	4.79624e-05	2662.34	-0.179517	4832	0.000139196	4832	-1.53774e-05	4832	0.000251315		2531	-0.0371398	2531	-0.102265	4832	-1.53774e-05
		4885.33	0	4835.33	4.74904e-05	2664.19	-0.179744	4835.33	0.000137992	4835.33	-5.92168e-05	4835.33	0.000248823		2530	-0.0326809	2530	-0.099757	4835.33	-5.92168e-05
		4888.67	0	4838.67	4.70286e-05	2666.05	-0.180015	4838.67	0.000136779	4838.67	-0.000100891	4838.67	0.000246249		2529	-0.0289049	2529	-0.0981173	4838.67	-0.000100891
		4892.01	0	4842.01	4.65671e-05	2667.9	-0.180333	4842.01	0.000135535	4842.01	-0.000138793	4842.01	0.000243559		2528	-0.0258585	2528	-0.0974053	4842.01	-0.000138793
		4895.34	0	4845.34	4.60886e-05	2669.76	-0.1807	4845.34	0.000134247	4845.34	-0.000171074	4845.34	0.000240723		2527	-0.0240492	2527	-0.0981787	4845.34	-0.000171074
		4898.68	0	4848.68	4.55758e-05	2671.61	-0.181113	4848.68	0.000132911	4848.68	-0.000196005	4848.68	0.000237722		2526	-0.0229615	2526	-0.0995544	4848.68	-0.000196005
		4902.02	0	4852.02	4.50183e-05	2673.46	-0.181567	4852.02	0.000131463	4852.02	-0.000212393	4852.02	0.000234555		2525	-0.024123	2525	-0.102348	4852.02	-0.000212393
		4905.35	0	4855.35	4.44171e-05	2675.32	-0.182052	4855.35	0.000129987	4855.35	-0.00021995	4855.35	0.000231243		2524	-0.026679	2524	-0.105635	4855.35	-0.00021995
		4908.69	0	4858.69	4.37842e-05	2677.17	-0.182556	4858.69	0.000128453	4858.69	-0.000219512	4858.69	0.000227828		2523	-0.0305526	2523	-0.10939	4858.69	-0.000219512
		4912.03	0	4862.03	4.31394e-05	2679.03	-0.183065	4862.03	0.000126831	4862.03	-0.000213027	4862.03	0.000224368		2522	-0.0361646	2522	-0.112665	4862.03	-0.000213027
		4915.37	0	4865.37	4.2504e-05	2680.88	-0.183564	4865.37	0.000125117	4865.37	-0.000203312	4865.37	0.000220928		2521	-0.0422198	2521	-0.115614	4865.37	-0.000203312
		4918.7	0	4868.7	4.18951e-05	2682.73	-0.18404	4868.7	0.000123317	4868.7	-0.000193586	4868.7	0.000217569		2520	-0.048889	2520	-0.117587	4868.7	-0.000193586
		4922.04	0	4872.04	4.13223e-05	2684.59	-0.184477	4872.04	0.000121413	4872.04	-0.000186885	4872.04	0.000214338		2519	-0.0551849	2519	-0.11846	4872.04	-0.000186885
		4925.38	0	4875.38	4.07874e-05	2686.44	-0.184866	4875.38	0.000119402	4875.38	-0.000185469	4875.38	0.000211258		2518	-0.0611688	2518	-0.118413	4875.38	-0.000185469
		4928.71	0	4878.71	4.02879e-05	2688.3	-0.185198	4878.71	0.000117253	4878.71	-0.000190348	4878.71	0.000208329		2517	-0.0654636	2517	-0.116871	4878.71	-0.000190348
		4932.05	0	4882.05	3.98206e-05	2690.15	-0.185468	4882.05	0.000115041	4882.05	-0.000201038	4882.05	0.000205529		2516	-0.0687485	2516	-0.114795	4882.05	-0.000201038
		4935.39	0	4885.39	3.93862e-05	2692	-0.185677	4885.39	0.000112844	4885.39	-0.0002156	4885.39	0.000202814		2515	-0.069392	2515	-0.111579	4885.39	-0.0002156
		4938.72	0	4888.72	3.899e-05	2693.86	-0.18583	4888.72	0.000110736	4888.72	-0.00023097	4888.72	0.000200138		2514	-0.0684987	2514	-0.108384	4888.72	-0.00023097
		4942.06	0	4892.06	3.86403e-05	2695.71	-0.185937	4892.06	0.000108774	4892.06	-0.000243522	4892.06	0.000197452		2513	-0.0664719	2513	-0.105204	4892.06	-0.000243522
		4945.4	0	4895.4	3.83434e-05	2697.57	-0.18601	4895.4	0.000107031	4895.4	-0.000249741	4895.4	0.000194722		2512	-0.0619526	2512	-0.102286	4895.4	-0.000249741
		4948.74	0	4898.74	3.80985e-05	2699.42	-0.186068	4898.74	0.000105543	4898.74	-0.000246886	4898.74	0.000191928		2511	-0.0569163	2511	-0.0994794	4898.74	-0.000246886
		4952.07	0	4902.07	3.78936e-05	2701.27	-0.186131	4902.07	0.000104311	4902.07	-0.000233496	4902.07	0.000189069		2510	-0.0510451	2510	-0.0969206	4902.07	-0.000233496
		4955.41	0	4905.41	3.7705e-05	2703.13	-0.18622	4905.41	0.000103292	4905.41	-0.000209646	4905.41	0.000186162		2509	-0.0451992	2509	-0.0948153	4905.41	-0.000209646
		4958.75	0	4908.75	3.75005e-05	2704.98	-0.186358	4908.75	0.000102405	4908.75	-0.000176899	4908.75	0.000183234		2508	-0.0393698	2508	-0.0930046	4908.75	-0.000176899
		4962.08	0	4912.08	3.72465e-05	2706.84	-0.186566	4912.08	0.000101537	4912.08	-0.000137986	4912.08	0.000180319		2507	-0.0354255	2507	-0.0920828	4912.08	-0.000137986
		4965.42	0	4915.42	3.69158e-05	2708.69	-0.186863	4915.42	0.00010061	4915.42	-9.62671e-05	4915.42	0.000177447		2506	-0.0322822	2506	-0.0915961	4915.42	-9.62671e-05
		4968.76	0	4918.76	3.6495e-05	2710.54	-0.187264	4918.76	9.95429e-05	4918.76	-5.5118e-05	4918.76	0.00017464		2505	-0.030828	2505	-0.0920441	4918.76	-5.5118e-05
		4972.09	0	4922.09	3.59881e-05	2712.4	-0.187782	4922.09	9.82842e-05	4922.09	-1.73617e-05	4922.09	0.000171907		2504	-0.031644	2504	-0.0939145	4922.09	-1.73617e-05
		4975.43	0	4925.43	3.54162e-05	2714.25	-0.188422	4925.43	9.68162e-05	4925.43	1.51355e-05	4925.43	0.000169239		2503	-0.0337543	2503	-0.0965959	4925.43	1.51355e-05
		4978.77	0	4928.77	3.48119e-05	2716.11	-0.189184	4928.77	9.51569e-05	4928.77	4.1625e-05	4928.77	0.000166615		2502	-0.0383722	2502	-0.101552	4928.77	4.1625e-05
		4982.1	0	4932.1	3.4212e-05	2717.96	-0.190063	4932.1	9.33144e-05	4932.1	6.23788e-05	4932.1	0.000164003		2501	-0.0437103	2501	-0.10718	4932.1	6.23788e-05
		4985.44	0	4935.44	3.36487e-05	2719.81	-0.191049	4935.44	9.13858e-05	4935.44	7.83746e-05	4935.44	0.000161364		2500	-0.0504467	2500	-0.114115	4935.44	7.83746e-05
		4988.78	0	4938.78	3.31434e-05	2721.67	-0.192124	4938.78	8.94426e-05	4938.78	9.08545e-05	4938.78	0.00015866		2499	-0.0570521	2499	-0.121457	4938.78	9.08545e-05
		4992.12	0	4942.12	3.27037e-05	2723.52	-0.193269	4942.12	8.75342e-05	4942.12	0.000100871	4942.12	0.000155859		2498	-0.0635787	2498	-0.128993	4942.12	0.000100871
		4995.45	0	4945.45	3.23234e-05	2725.37	-0.194458	4945.45	8.5689e-05	4945.45	0.000108931	4945.45	0.000152938		2497	-0.0689028	2497	-0.135628	4945.45	0.000108931
		4998.79	0	4948.79	3.19866e-05	2727.23	-0.195667	4948.79	8.39419e-05	4948.79	0.000114825	4948.79	0.000149889		2496	-0.0732353	2496	-0.141302	4948.79	0.000114825
		5002.13	0	4952.13	3.16731e-05	2729.08	-0.196866	4952.13	8.22599e-05	4952.13	0.000117669	4952.13	0.000146718		2495	-0.0757637	2495	-0.145231	4952.13	0.000117669
		5005.46	0	4955.46	3.1363e-05	2730.94	-0.198031	4955.46	8.06121e-05	4955.46	0.000116144	4955.46	0.000143443		2494	-0.076448	2494	-0.147365	4955.46	0.000116144
		5008.8	0	4958.8	3.10406e-05	2732.79	-0.199135	4958.8	7.89483e-05	4958.8	0.00010888	4958.8	0.000140093		2493	-0.076274	2493	-0.148623	4958.8	0.00010888
		5012.14	0	4962.14	3.06956e-05	2734.64	-0.200158	4962.14	7.7246e-05	4962.14	9.48607e-05	4962.14	0.000136701		2492	-0.0746944	2492	-0.147575	4962.14	9.48607e-05
		5015.47	0	4965.47	3.03228e-05	2736.5	-0.20108	4965.47	7.55188e-05	4965.47	7.37887e-05	4965.47	0.000133301		2491	-0.0731583	2491	-0.146388	4965.47	7.37887e-05
		5018.81	0	4968.81	2.99203e-05	2738.35	-0.201889	4968.81	7.37662e-05	4968.81	4.62916e-05	4968.81	0.000129922		2490	-0.0716914	2490	-0.144978	4968.81	4.62916e-05
		5022.15	0	4972.15	2.94881e-05	2740.21	-0.202577	4972.15	7.19948e-05	4972.15	1.39458e-05	4972.15	0.000126588		2489	-0.0711626	2489	-0.143969	4972.15	1.39458e-05
		5025.49	0	4975.49	2.90264e-05	2742.06	-0.203142	4975.49	7.02131e-05	4975.49	-2.08959e-05	4975.49	0.000123311		2488	-0.0712025	2488	-0.143297	4975.49	-2.08959e-05
		5028.82	0	4978.82	2.85357e-05	2743.91	-0.203587	4978.82	6.84269e-05	4978.82	-5.54319e-05	4978.82	0.000120091		2487	-0.0740564	2487	-0.145032	4978.82	-5.54319e-05
		5032.16	0	4982.16	2.80166e-05	2745.77	-0.203922	4982.16	6.66308e-05	4982.16	-8.68262e-05	4982.16	0.00011692		2486	-0.0780559	2486	-0.147685	4982.16	-8.68262e-05
		5035.5	0	4985.5	2.7471e-05	2747.62	-0.204159	4985.5	6.48044e-05	4985.5	-0.000112626	4985.5	0.000113779		2485	-0.0836636	2485	-0.151628	4985.5	-0.000112626
		5038.83	0	4988.83	2.69011e-05	2749.48	-0.204317	4988.83	6.29622e-05	4988.83	-0.000131107	4988.83	0.000110644		2484	-0.0905029	2484	-0.156556	4988.83	-0.000131107
		5042.17	0	4992.17	2.63099e-05	2751.33	-0.204416	4992.17	6.10923e-05	4992.17	-0.00014148	4992.17	0.000107487		2483	-0.0977449	2483	-0.161771	4992.17	-0.00014148
		5045.51	0	4995.51	2.56993e-05	2753.18	-0.204479	4995.51	5.91744e-05	4995.51	-0.000143944	4995.51	0.000104279		2482	-0.105099	2482	-0.166762	4995.51	-0.000143944
		5048.84	0	4998.84	2.50696e-05	2755.04	-0.20453	4998.84	5.72013e-05	4998.84	-0.000139571	4998.84	0.000100999		2481	-0.111461	2481	-0.171162	4998.84	-0.000139571
		5052.18	0	5002.18	2.44187e-05	2756.89	-0.204592	5002.18	5.51958e-05	5002.18	-0.000130077	5002.18	9.76274e-05		2480	-0.116592	2480	-0.17483	5002.18	-0.000130077
		5055.52	0	5005.52	2.37427e-05	2758.75	-0.204689	5005.52	5.31865e-05	5005.52	-0.0001175	5005.52	9.41584e-05		2479	-0.118432	2479	-0.176122	5005.52	-0.0001175
		5058.86	0	5008.86	2.30368e-05	2760.6	-0.20484	5008.86	5.1165e-05	5008.86	-0.000103875	5008.86	9.05937e-05		2478	-0.118645	2478	-0.176407	5008.86	-0.000103875
		5062.19	0	5012.19	2.22969e-05	2762.45	-0.205064	5012.19	4.91469e-05	5012.19	-9.09396e-05	5012.19	8.69449e-05		2477	-0.113989	2477	-0.174261	5012.19	-9.09396e-05
		5065.53	0	5015.53	2.15215e-05	2764.31	-0.205375	5015.53	4.71454e-05	5015.53	-7.99156e-05	5015.53	8.3231e-05		2476	-0.107172	2476	-0.170851	5015.53	-7.99156e-05
		5068.87	0	5018.87	2.07124e-05	2766.16	-0.205785	5018.87	4.51704e-05	5018.87	-7.1405e-05	5018.87	7.94749e-05		2475	-0.0979869	2475	-0.166059	5018.87	-7.1405e-05
		5072.2	0	5022.2	1.98744e-05	2768.02	-0.206301	5022.2	4.32194e-05	5022.2	-6.53924e-05	5022.2	7.57e-05		2474	-0.0861503	2474	-0.160252	5022.2	-6.53924e-05
		5075.54	0	5025.54	1.9014e-05	2769.87	-0.206926	5025.54	4.13019e-05	5025.54	-6.13498e-05	5025.54	7.19267e-05		2473	-0.0737559	2473	-0.154183	5025.54	-6.13498e-05
		5078.88	0	5028.88	1.81377e-05	2771.72	-0.20766	5028.88	3.93923e-05	5028.88	-5.84142e-05	5028.88	6.81692e-05		2472	-0.0614662	2472	-0.147905	5028.88	-5.84142e-05
		5082.21	0	5032.21	1.72498e-05	2773.58	-0.208498	5032.21	3.74504e-05	5032.21	-5.56024e-05	5032.21	6.44343e-05		2471	-0.0503909	2471	-0.142046	5032.21	-5.56024e-05
		5085.55	0	5035.55	1.63517e-05	2775.43	-0.209434	5035.55	3.54535e-05	5035.55	-5.20238e-05	5035.55	6.07211e-05		2470	-0.0404915	2470	-0.136593	5035.55	-5.20238e-05
		5088.89	0	5038.89	1.54416e-05	2777.29	-0.210457	5038.89	3.34117e-05	5038.89	-4.70541e-05	5038.89	5.70229e-05		2469	-0.034247	2469	-0.132426	5038.89	-4.70541e-05
		5092.22	0	5042.22	1.45154e-05	2779.14	-0.211556	5042.22	3.132e-05	5042.22	-4.04429e-05	5042.22	5.33289e-05		2468	-0.0295779	2468	-0.128831	5042.22	-4.04429e-05
		5095.56	0	5045.56	1.35685e-05	2780.99	-0.212716	5045.56	2.91758e-05	5045.56	-3.23409e-05	5045.56	4.96273e-05		2467	-0.0287799	2467	-0.126674	5045.56	-3.23409e-05
		5098.9	0	5048.9	1.25973e-05	2782.85	-0.213924	5048.9	2.69819e-05	5048.9	-2.32473e-05	5048.9	4.59072e-05		2466	-0.0305279	2466	-0.125613	5048.9	-2.32473e-05
		5102.24	0	5052.24	1.16008e-05	2784.7	-0.215162	5052.24	2.47457e-05	5052.24	-1.38936e-05	5052.24	4.21608e-05		2465	-0.034456	2465	-0.12549	5052.24	-1.38936e-05
		5105.57	0	5055.57	1.05805e-05	2786.56	-0.216416	5055.57	2.24772e-05	5055.57	-5.09162e-06	5055.57	3.83837e-05		2464	-0.0401611	2464	-0.126754	5055.57	-5.09162e-06
		5108.91	0	5058.91	9.5404e-06	2788.41	-0.21767	5058.91	2.01935e-05	5058.91	2.42173e-06	5058.91	3.45749e-05		2463	-0.0462391	2463	-0.128547	5058.91	2.42173e-06
		5112.25	0	5062.25	8.48534e-06	2790.26	-0.218909	5062.25	1.78951e-05	5062.25	8.11108e-06	5062.25	3.07361e-05		2462	-0.052783	2462	-0.131518	5062.25	8.11108e-06
		5115.58	0	5065.58	7.42016e-06	2792.12	-0.220119	5065.58	1.55907e-05	5065.58	1.17162e-05	5065.58	2.68706e-05		2461	-0.0577588	2461	-0.134225	5065.58	1.17162e-05
		5118.92	0	5068.92	6.34857e-06	2793.97	-0.221286	5068.92	1.32878e-05	5068.92	1.32628e-05	5068.92	2.29826e-05		2460	-0.0615488	2460	-0.136734	5068.92	1.32628e-05
		5122.26	0	5072.26	5.27272e-06	2795.83	-0.2224	5072.26	1.09911e-05	5072.26	1.30152e-05	5072.26	1.90763e-05		2459	-0.0623135	2459	-0.138341	5072.26	1.30152e-05
		5125.59	0	5075.59	4.19334e-06	2797.68	-0.22345	5075.59	8.70689e-06	5075.59	1.13885e-05	5075.59	1.51559e-05		2458	-0.0617854	2458	-0.139475	5075.59	1.13885e-05
		5128.93	0	5078.93	3.11024e-06	2799.53	-0.224428	5078.93	6.43235e-06	5078.93	8.84703e-06	5078.93	1.12253e-05		2457	-0.0583463	2457	-0.139485	5078.93	8.84703e-06
		5132.27	0	5082.27	2.02284e-06	2801.39	-0.225327	5082.27	4.16662e-06	5082.27	5.8173e-06	5082.27	7.28767e-06		2456	-0.0534302	2456	-0.13862	5082.27	5.8173e-06
		5135.61	0	5085.61	9.3055e-07	2803.24	-0.226143	5085.61	1.9087e-06	5085.61	2.63597e-06	5085.61	3.34561e-06		2455	-0.0475299	2455	-0.13717	5085.61	2.63597e-06
		5138.94	0	5088.94	-1.67117e-07	2805.1	-0.226873	5088.94	-3.41301e-07	5088.94	-4.56692e-07	5088.94	-5.99508e-07		2454	-0.0407187	2454	-0.134626	5088.94	-4.56692e-07
		5142.28	0	5092.28	-1.27062e-06	2806.95	-0.227519	5092.28	-2.58446e-06	5092.28	-3.28294e-06	5092.28	-4.54778e-06		2453	-0.0339575	2453	-0.13177	5092.28	-3.28294e-06
		5145.62	0	5095.62	-2.38047e-06	2808.8	-0.22808	5095.62	-4.82409e-06	5095.62	-5.67065e-06	5095.62	-8.50087e-06		2452	-0.0274555	2452	-0.1283	5095.62	-5.67065e-06
		5148.95	0	5098.95	-3.49714e-06	2810.66	-0.228562	5098.95	-7.06226e-06	5098.95	-7.39901e-06	5098.95	-1.24618e-05		2451	-0.0221264	2451	-0.124792	5098.95	-7.39901e-06
		5152.29	0	5102.29	-4.62078e-06	2812.51	-0.228972	5102.29	-9.2991e-06	5102.29	-8.17261e-06	5102.29	-1.6434e-05		2450	-0.0174839	2450	-0.121261	5102.29	-8.17261e-06
		5155.63	0	5105.63	-5.7508e-06	2814.36	-0.229317	5105.63	-1.15358e-05	5105.63	-7.64268e-06	5105.63	-2.04204e-05		2449	-0.0152394	2449	-0.117939	5105.63	-7.64268e-06
		5158.96	0	5108.96	-6.88553e-06	2816.22	-0.229608	5108.96	-1.37718e-05	5108.96	-5.48055e-06	5108.96	-2.44223e-05		2448	-0.0136492	2448	-0.114522	5108.96	-5.48055e-06
		5162.3	0	5112.3	-8.02224e-06	2818.07	-0.229858	5112.3	-1.60036e-05	5112.3	-1.4921e-06	5112.3	-2.84376e-05		2447	-0.0133274	2447	-0.110894	5112.3	-1.4921e-06
		5165.64	0	5115.64	-9.15744e-06	2819.93	-0.230079	5115.64	-1.82289e-05	5115.64	4.25342e-06	5115.64	-3.2461e-05		2446	-0.0139952	2446	-0.10763	5115.64	4.25342e-06
		5168.98	0	5118.98	-1.02875e-05	2821.78	-0.230287	5118.98	-2.04425e-05	5118.98	1.13166e-05	5118.98	-3.64837e-05		2445	-0.0151682	2445	-0.10455	5118.98	1.13166e-05
		5172.31	0	5122.31	-1.14093e-05	2823.63	-0.230496	5122.31	-2.26385e-05	5122.31	1.88412e-05	5122.31	-4.04948e-05		2444	-0.0161043	2444	-0.101334	5122.31	1.88412e-05
		5175.65	0	5125.65	-1.25206e-05	2825.49	-0.230722	5125.65	-2.48107e-05	5125.65	2.55972e-05	5125.65	-4.44825e-05		2443	-0.0168307	2443	-0.0983699	5125.65	2.55972e-05
		5178.99	0	5128.99	-1.36192e-05	2827.34	-0.230978	5128.99	-2.69545e-05	5128.99	3.01262e-05	5128.99	-4.84367e-05		2442	-0.0171652	2442	-0.0958765	5128.99	3.01262e-05
		5182.32	0	5132.32	-1.47027e-05	2829.2	-0.231278	5132.32	-2.90664e-05	5132.32	3.0978e-05	5132.32	-5.23511e-05		2441	-0.0164643	2441	-0.0940383	5132.32	3.0978e-05
		5185.66	0	5135.66	-1.57663e-05	2831.05	-0.231634	5135.66	-3.11463e-05	5135.66	2.70032e-05	5135.66	-5.62244e-05		2440	-0.0152593	2440	-0.0925213	5135.66	2.70032e-05
		5189	0	5139	-1.68024e-05	2832.9	-0.232056	5139	-3.31949e-05	5139	1.76449e-05	5139	-6.00615e-05		2439	-0.0128817	2439	-0.0918093	5139	1.76449e-05
		5192.33	0	5142.33	-1.77991e-05	2834.76	-0.232549	5142.33	-3.51975e-05	5142.33	3.16387e-06	5142.33	-6.38734e-05		2438	-0.0100271	2438	-0.0914138	5142.33	3.16387e-06
		5195.67	0	5145.67	-1.8741e-05	2836.61	-0.233117	5145.67	-3.71603e-05	5145.67	-1.52679e-05	5145.67	-6.76754e-05		2437	-0.00639167	2437	-0.0915364	5145.67	-1.52679e-05
		5199.01	0	5149.01	-1.9611e-05	2838.47	-0.233762	5149.01	-3.90788e-05	5149.01	-3.56499e-05	5149.01	-7.14853e-05		2436	-0.00313065	2436	-0.0916774	5149.01	-3.56499e-05
		5202.35	0	5152.35	-2.0392e-05	2840.32	-0.234479	5152.35	-4.09454e-05	5152.35	-5.54245e-05	5152.35	-7.53205e-05		2435	-2.90546e-05	2435	-0.0917683	5152.35	-5.54245e-05
		5205.68	0	5155.68	-2.10702e-05	2842.17	-0.235263	5155.68	-4.27494e-05	5155.68	-7.19099e-05	5155.68	-7.9195e-05		2434	0.00285021	2434	-0.0910563	5155.68	-7.19099e-05
		5209.02	0	5159.02	-2.16366e-05	2844.03	-0.236105	5159.02	-4.44892e-05	5159.02	-8.28231e-05	5159.02	-8.31166e-05		2433	0.00528243	2433	-0.0896955	5159.02	-8.28231e-05
		5212.36	0	5162.36	-2.20882e-05	2845.88	-0.236991	5162.36	-4.61409e-05	5162.36	-8.67932e-05	5162.36	-8.70846e-05		2432	0.00707106	2432	-0.0874008	5162.36	-8.67932e-05
		5215.69	0	5165.69	-2.24277e-05	2847.74	-0.237907	5165.69	-4.76805e-05	5165.69	-8.37487e-05	5165.69	-9.10895e-05		2431	0.00818586	2431	-0.0836222	5165.69	-8.37487e-05
		5219.03	0	5169.03	-2.2662e-05	2849.59	-0.238838	5169.03	-4.91101e-05	5169.03	-7.50767e-05	5169.03	-9.5113e-05		2430	0.00913449	2430	-0.0791379	5169.03	-7.50767e-05
		5222.37	0	5172.37	-2.27992e-05	2851.44	-0.239764	5172.37	-5.04328e-05	5172.37	-6.34877e-05	5172.37	-9.91301e-05		2429	0.0105887	2429	-0.0726044	5172.37	-6.34877e-05
		5225.7	0	5175.7	-2.28471e-05	2853.3	-0.240668	5175.7	-5.16443e-05	5175.7	-5.25806e-05	5175.7	-0.000103112		2428	0.0123264	2428	-0.0657302	5175.7	-5.25806e-05
		5229.04	0	5179.04	-2.28103e-05	2855.15	-0.241533	5179.04	-5.27763e-05	5179.04	-4.61684e-05	5179.04	-0.000107029		2427	0.014424	2427	-0.0584234	5179.04	-4.61684e-05
		5232.38	0	5182.38	-2.26899e-05	2857.01	-0.24234	5182.38	-5.38509e-05	5182.38	-4.74902e-05	5182.38	-0.000110858		2426	0.0180126	2426	-0.0511646	5182.38	-4.74902e-05
		5235.71	0	5185.71	-2.24825e-05	2858.86	-0.243076	5185.71	-5.4893e-05	5185.71	-5.84719e-05	5185.71	-0.000114581		2425	0.0221258	2425	-0.0441068	5185.71	-5.84719e-05
		5239.05	0	5189.05	-2.21806e-05	2860.71	-0.243726	5189.05	-5.59297e-05	5189.05	-7.92064e-05	5189.05	-0.000118191		2424	0.0270191	2424	-0.038332	5189.05	-7.92064e-05
		5242.39	0	5192.39	-2.17732e-05	2862.57	-0.24428	5192.39	-5.69987e-05	5192.39	-0.000107787	5192.39	-0.000121692		2423	0.0318593	2423	-0.0337968	5192.39	-0.000107787
		5245.73	0	5195.73	-2.12458e-05	2864.42	-0.24473	5195.73	-5.80757e-05	5195.73	-0.000140561	5195.73	-0.000125097		2422	0.0366399	2422	-0.0306527	5195.73	-0.000140561
		5249.06	0	5199.06	-2.05806e-05	2866.28	-0.245071	5199.06	-5.91564e-05	5199.06	-0.000172765	5199.06	-0.000128426		2421	0.0400757	2421	-0.0305061	5199.06	-0.000172765
		5252.4	0	5202.4	-1.97575e-05	2868.13	-0.245302	5202.4	-6.02374e-05	5202.4	-0.000199441	5202.4	-0.000131706		2420	0.0427518	2420	-0.0315306	5202.4	-0.000199441
		5255.74	0	5205.74	-1.87543e-05	2869.98	-0.245423	5205.74	-6.12908e-05	5205.74	-0.000216415	5205.74	-0.00013496		2419	0.0430154	2419	-0.0351587	5205.74	-0.000216415
		5259.07	0	5209.07	-1.75489e-05	2871.84	-0.245438	5209.07	-6.22869e-05	5209.07	-0.000221142	5209.07	-0.000138211		2418	0.0413283	2418	-0.0401018	5209.07	-0.000221142
		5262.41	0	5212.41	-1.61213e-05	2873.69	-0.245355	5212.41	-6.31951e-05	5212.41	-0.000213206	5212.41	-0.000141473		2417	0.0377055	2417	-0.04635	5212.41	-0.000213206
		5265.75	0	5215.75	-1.44567e-05	2875.55	-0.24518	5215.75	-6.39668e-05	5215.75	-0.000194358	5215.75	-0.000144748		2416	0.0319911	2416	-0.0530841	5215.75	-0.000194358
		5269.08	0	5219.08	-1.25473e-05	2877.4	-0.244925	5219.08	-6.45667e-05	5219.08	-0.000168075	5219.08	-0.000148031		2415	0.0256014	2415	-0.0598906	5219.08	-0.000168075
		5272.42	0	5222.42	-1.03936e-05	2879.25	-0.244601	5222.42	-6.49821e-05	5222.42	-0.000138738	5222.42	-0.000151305		2414	0.0179542	2414	-0.0666268	5222.42	-0.000138738
		5275.76	0	5225.76	-8.00338e-06	2881.11	-0.244221	5225.76	-6.51772e-05	5225.76	-0.000110615	5225.76	-0.000154543		2413	0.0103448	2413	-0.0726259	5225.76	-0.000110615
		5279.1	0	5229.1	-5.38872e-06	2882.96	-0.243798	5229.1	-6.51235e-05	5229.1	-8.68982e-05	5229.1	-0.000157711		2412	0.00276853	2412	-0.0779781	5229.1	-8.68982e-05
		5282.43	0	5232.43	-2.56195e-06	2884.82	-0.243345	5232.43	-6.48504e-05	5232.43	-6.90112e-05	5232.43	-0.000160774		2411	-0.0040353	2411	-0.0820955	5232.43	-6.90112e-05
		5285.77	0	5235.77	4.69443e-07	2886.67	-0.242875	5235.77	-6.43768e-05	5235.77	-5.63578e-05	5235.77	-0.000163695		2410	-0.010561	2410	-0.0859232	5235.77	-5.63578e-05
		5289.11	0	5239.11	3.70707e-06	2888.52	-0.242401	5239.11	-6.37195e-05	5239.11	-4.65551e-05	5239.11	-0.000166444		2409	-0.0164868	2409	-0.089342	5239.11	-4.65551e-05
		5292.44	0	5242.44	7.16456e-06	2890.38	-0.241938	5242.44	-6.28942e-05	5242.44	-3.60848e-05	5242.44	-0.000168998		2408	-0.0215463	2408	-0.0923109	5242.44	-3.60848e-05
		5295.78	0	5245.78	1.08684e-05	2892.23	-0.241495	5245.78	-6.19217e-05	5245.78	-2.11889e-05	5245.78	-0.000171347		2407	-0.0259343	2407	-0.094931	5245.78	-2.11889e-05
		5299.12	0	5249.12	1.48571e-05	2894.09	-0.241085	5249.12	-6.08361e-05	5249.12	1.21746e-06	5249.12	-0.000173496		2406	-0.0291437	2406	-0.0969513	5249.12	1.21746e-06
		5302.45	0	5252.45	1.91794e-05	2895.94	-0.240719	5252.45	-5.96247e-05	5252.45	3.28432e-05	5252.45	-0.000175459		2405	-0.0314514	2405	-0.0983852	5252.45	3.28432e-05
		5305.79	0	5255.79	2.38918e-05	2897.79	-0.240406	5255.79	-5.82969e-05	5255.79	7.36875e-05	5255.79	-0.000177264		2404	-0.0314223	2404	-0.0982479	5255.79	7.36875e-05
		5309.13	0	5259.13	2.9058e-05	2899.65	-0.240154	5259.13	-5.68884e-05	5259.13	0.000122137	5259.13	-0.000178942		2403	-0.0295665	2403	-0.0961251	5259.13	0.000122137
		5312.47	0	5262.47	3.47483e-05	2901.5	-0.239972	5262.47	-5.53422e-05	5262.47	0.000175433	5262.47	-0.000180525		2402	-0.0264618	2402	-0.092645	5262.47	0.000175433
		5315.8	0	5265.8	4.10408e-05	2903.35	-0.239866	5265.8	-5.3739e-05	5265.8	0.000230364	5265.8	-0.00018204		2401	-0.0208537	2401	-0.0859261	5265.8	0.000230364
		5319.14	0	5269.14	4.8022e-05	2905.21	-0.23984	5269.14	-5.20781e-05	5269.14	0.000283972	5269.14	-0.000183505		2400	-0.0145444	2400	-0.0782375	5269.14	0.000283972
		5322.48	0	5272.48	5.57879e-05	2907.06	-0.239898	5272.48	-5.03666e-05	5272.48	0.000334091	5272.48	-0.000184924		2399	-0.00686812	2399	-0.0686212	5272.48	0.000334091
		5325.81	0	5275.81	6.44417e-05	2908.92	-0.240043	5275.81	-4.85568e-05	5275.81	0.000379576	5275.81	-0.000186295		2398	0.000354001	2398	-0.0585536	5275.81	0.000379576
		5329.15	0	5279.15	7.40918e-05	2910.77	-0.240275	5279.15	-4.66026e-05	5279.15	0.000420197	5279.15	-0.000187607		2397	0.00730319	2397	-0.0482146	5279.15	0.000420197
		5332.49	0	5282.49	8.48461e-05	2912.62	-0.240593	5282.49	-4.45442e-05	5282.49	0.000456267	5282.49	-0.000188851		2396	0.0117885	2396	-0.0400134	5282.49	0.000456267
		5335.82	0	5285.82	9.68064e-05	2914.48	-0.240996	5285.82	-4.24135e-05	5285.82	0.000488159	5285.82	-0.000190023		2395	0.0149723	2395	-0.0334416	5285.82	0.000488159
		5339.16	0	5289.16	0.000110062	2916.33	-0.241481	5289.16	-4.01646e-05	5289.16	0.000515893	5289.16	-0.00019113		2394	0.0154613	2394	-0.0303122	5289.16	0.000515893
		5342.5	0	5292.5	0.000124683	2918.19	-0.242044	5292.5	-3.77142e-05	5292.5	0.000538949	5292.5	-0.000192192		2393	0.0133845	2393	-0.031604	5292.5	0.000538949
		5345.84	0	5295.84	0.000140714	2920.04	-0.242682	5295.84	-3.50608e-05	5295.84	0.00055641	5295.84	-0.000193246		2392	0.00995808	2392	-0.0352214	5295.84	0.00055641
		5349.17	0	5299.17	0.000158163	2921.89	-0.243392	5299.17	-3.22393e-05	5299.17	0.000567394	5299.17	-0.000194342		2391	0.00415677	2391	-0.0452783	5299.17	0.000567394
		5352.51	0	5302.51	0.000176991	2923.75	-0.24417	5302.51	-2.93211e-05	5302.51	0.000571682	5302.51	-0.00019554		2390	-0.00125951	2390	-0.0565676	5302.51	0.000571682
		5355.85	0	5305.85	0.000197099	2925.6	-0.245015	5305.85	-2.64294e-05	5305.85	0.000570337	5305.85	-0.000196906		2389	-0.00593111	2389	-0.0702093	5305.85	0.000570337
		5359.18	0	5309.18	0.000218308	2927.46	-0.245929	5309.18	-2.37187e-05	5309.18	0.000566104	5309.18	-0.000198512		2388	-0.00838696	2388	-0.0835162	5309.18	0.000566104
		5362.52	0	5312.52	0.000240341	2929.31	-0.246913	5312.52	-2.12872e-05	5312.52	0.000563412	5312.52	-0.000200433		2387	-0.00969754	2387	-0.0965362	5312.52	0.000563412
		5365.86	0	5315.86	0.000262808	2931.16	-0.247974	5315.86	-1.93615e-05	5315.86	0.000567897	5315.86	-0.000202752		2386	-0.00670556	2386	-0.105162	5315.86	0.000567897
		5369.19	0	5319.19	0.0002852	2933.02	-0.249118	5319.19	-1.80518e-05	5319.19	0.000585462	5319.19	-0.000205559		2385	-0.00243996	2385	-0.111456	5319.19	0.000585462
		5372.53	0	5322.53	0.000306888	2934.87	-0.250358	5322.53	-1.74808e-05	5322.53	0.000621027	5322.53	-0.000208952		2384	0.00396576	2384	-0.113833	5322.53	0.000621027
		5375.87	0	5325.87	0.000327149	2936.73	-0.251706	5325.87	-1.77452e-05	5325.87	0.000677213	5325.87	-0.000213041		2383	0.0101826	2383	-0.112717	5325.87	0.000677213
		5379.2	0	5329.2	0.000345197	2938.58	-0.253178	5329.2	-1.89016e-05	5329.2	0.00075324	5329.2	-0.000217941		2382	0.0161339	2382	-0.110158	5329.2	0.00075324
		5382.54	0	5332.54	0.000360239	2940.43	-0.254791	5332.54	-2.09892e-05	5332.54	0.000844316	5332.54	-0.000223767		2381	0.0191042	2381	-0.106627	5332.54	0.000844316
		5385.88	0	5335.88	0.000371532	2942.29	-0.256562	5335.88	-2.40739e-05	5335.88	0.000941709	5335.88	-0.000230622		2380	0.019574	2380	-0.104587	5335.88	0.000941709
		5389.22	0	5339.22	0.000378451	2944.14	-0.25851	5339.22	-2.81771e-05	5339.22	0.00103358	5339.22	-0.000238585		2379	0.0163513	2379	-0.10475	5339.22	0.00103358
		5392.55	0	5342.55	0.000380542	2946	-0.26065	5342.55	-3.33051e-05	5342.55	0.0011065	5342.55	-0.0002477		2378	0.00836323	2378	-0.111232	5342.55	0.0011065
		5395.89	0	5345.89	0.000377571	2947.85	-0.262997	5345.89	-3.94495e-05	5345.89	0.0011475	5345.89	-0.000257966		2377	-0.00159718	2377	-0.120738	5345.89	0.0011475
		5399.23	0	5349.23	0.000369549	2949.7	-0.265563	5349.23	-4.66882e-05	5349.23	0.00114623	5349.23	-0.00026933		2376	-0.0151701	2376	-0.139122	5349.23	0.00114623
		5402.56	0	5352.56	0.000356736	2951.56	-0.268354	5352.56	-5.49396e-05	5352.56	0.001097	5352.56	-0.000281687		2375	-0.0280402	2375	-0.160045	5352.56	0.001097
		5405.9	0	5355.9	0.000339619	2953.41	-0.271373	5355.9	-6.39883e-05	5355.9	0.00100019	5355.9	-0.000294887		2374	-0.0399954	2374	-0.184275	5355.9	0.00100019
		5409.24	0	5359.24	0.000318875	2955.27	-0.274616	5359.24	-7.38147e-05	5359.24	0.000862801	5359.24	-0.000308743		2373	-0.046352	2373	-0.206989	5359.24	0.000862801
		5412.57	0	5362.57	0.000295317	2957.12	-0.278075	5362.57	-8.43483e-05	5362.57	0.000697948	5362.57	-0.000323047		2372	-0.0498893	2372	-0.227915	5362.57	0.000697948
		5415.91	0	5365.91	0.000269836	2958.97	-0.281735	5365.91	-9.5508e-05	5365.91	0.000523316	5365.91	-0.000337583		2371	-0.044598	2371	-0.239033	5365.91	0.000523316
		5419.25	0	5369.25	0.000243329	2960.83	-0.285576	5369.25	-0.000107053	5369.25	0.000358688	5369.25	-0.000352144		2370	-0.0351903	2370	-0.242589	5369.25	0.000358688
		5422.59	0	5372.59	0.000216647	2962.68	-0.289573	5372.59	-0.000118802	5372.59	0.000222966	5372.59	-0.000366545		2369	-0.0210485	2369	-0.237446	5372.59	0.000222966
		5425.92	0	5375.92	0.000190543	2964.54	-0.293696	5375.92	-0.000130622	5375.92	0.000131128	5375.92	-0.000380635		2368	-0.00550143	2368	-0.220325	5375.92	0.000131128
		5429.26	0	5379.26	0.000165634	2966.39	-0.297913	5379.26	-0.000142313	5379.26	9.16787e-05	5379.26	-0.000394303		2367	0.00907463	2367	-0.199928	5379.26	9.16787e-05
		5432.6	0	5382.6	0.000142381	2968.24	-0.302188	5382.6	-0.00015369	5382.6	0.00010508	5382.6	-0.000407478		2366	0.0163911	2366	-0.177071	5382.6	0.00010508
		5435.93	0	5385.93	0.000121082	2970.1	-0.306487	5385.93	-0.000164595	5385.93	0.000163516	5385.93	-0.000420133		2365	0.0131554	2365	-0.163361	5385.93	0.000163516
		5439.27	0	5389.27	0.000101885	2971.95	-0.310774	5389.27	-0.000174969	5389.27	0.000252135	5389.27	-0.000432278		2364	-0.00081173	2364	-0.158953	5389.27	0.000252135
		5442.61	0	5392.61	8.48044e-05	2973.81	-0.315016	5392.61	-0.000184849	5392.61	0.000351623	5392.61	-0.000443953		2363	-0.0440599	2363	-0.193109	5392.61	0.000351623
		5445.94	0	5395.94	6.97527e-05	2975.66	-0.319182	5395.94	-0.000194325	5395.94	0.000441703	5395.94	-0.000455216		2362	-0.102188	2362	-0.248549	5395.94	0.000441703
		5449.28	0	5399.28	5.65738e-05	2977.51	-0.323249	5399.28	-0.000203453	5399.28	0.000504933	5399.28	-0.000466138		2361	-0.201751	2361	-0.366098	5399.28	0.000504933
		5452.62	0	5402.62	4.50733e-05	2979.37	-0.327193	5402.62	-0.000212265	5402.62	0.000530073	5402.62	-0.000476787		2360	-0.344195	2360	-0.545187	5402.62	0.000530073
		5455.96	0	5405.96	3.50467e-05	2981.22	-0.331001	5405.96	-0.000220826	5405.96	0.000514324	5405.96	-0.000487224		2359	-0.525209	2359	-0.77963	5405.96	0.000514324
		5459.29	0	5409.29	2.62976e-05	2983.08	-0.334663	5409.29	-0.000229176	5409.29	0.00046394	5409.29	-0.000497493		2358	-0.844571	2358	-1.19017	5409.29	0.00046394
		5462.63	0	5412.63	1.86501e-05	2984.93	-0.338176	5412.63	-0.000237323	5412.63	0.000392993	5412.63	-0.000507619		2357	-1.26624	2357	-1.72117	5412.63	0.000392993
		5465.97	0	5415.97	1.19517e-05	2986.78	-0.341545	5415.97	-0.000245396	5415.97	0.00032048	5415.97	-0.000517611		2356	-1.9885	2356	-2.59885	5415.97	0.00032048
		5469.3	0	5419.3	6.07239e-06	2988.64	-0.344777	5419.3	-0.000253194	5419.3	0.000266285	5419.3	-0.000527457		2355	-3.32572	2355	-4.1168	5419.3	0.000266285
		5472.64	0	5422.64	9.00498e-07	2990.49	-0.347886	5422.64	-0.000260622	5422.64	0.000246805	5422.64	-0.000537138		2354	-5.15177	2354	-6.14368	5422.64	0.000246805
		5475.98	0	5425.98	-3.66153e-06	2992.34	-0.350891	5425.98	-0.000267596	5425.98	0.000271149	5425.98	-0.000546629		2353	-7.85271	2353	-8.21206	5425.98	0.000271149
		5479.31	0	5429.31	-7.69995e-06	2994.2	-0.353811	5429.31	-0.000274027	5429.31	0.000338739	5429.31	-0.000555903		2352	-8.20064	2352	-7.61351	5429.31	0.000338739
		5482.65	0	5432.65	-1.12907e-05	2996.05	-0.356671	5432.65	-0.000280036	5432.65	0.000438875	5432.65	-0.000564941		2351	-0.969678	2351	1.25098	5432.65	0.000438875
		5485.99	0	5435.99	-1.44991e-05	2997.91	-0.359493	5435.99	-0.000285698	5435.99	0.000552456	5435.99	-0.000573733		2350	3.30277	2350	6.05421	5435.99	0.000552456
		5489.33	0	5439.33	-1.73792e-05	2999.76	-0.362301	5439.33	-0.000290995	5439.33	0.000655558	5439.33	-0.000582276		2349	5.50064	2349	8.00957	5439.33	0.000655558
		5492.66	0	5442.66	-1.99739e-05	3001.61	-0.365117	5442.66	-0.000295986	5442.66	0.000724211	5442.66	-0.000590578		2348	6.11111	2348	8.57518	5442.66	0.000724211
		5496	0	5446	-2.23164e-05	3003.47	-0.367961	5446	-0.000300697	5446	0.000739412	5446	-0.000598652		2347	6.53792	2347	9.02553	5446	0.000739412
		5499.34	0	5449.34	-2.44327e-05	3005.32	-0.370848	5449.34	-0.000305123	5449.34	0.000691377	5449.34	-0.000606513		2346	6.7888	2346	9.44199	5449.34	0.000691377
		5502.67	0	5452.67	-2.63444e-05	3007.18	-0.373791	5452.67	-0.000309368	5452.67	0.000582131	5452.67	-0.000614181		2345	6.69242	2345	9.46407	5452.67	0.000582131
		5506.01	0	5456.01	-2.80709e-05	3009.03	-0.376799	5456.01	-0.000313437	5456.01	0.00042591	5456.01	-0.000621672		2344	6.38183	2344	9.24288	5456.01	0.00042591
		5509.35	0	5459.35	-2.963e-05	3010.88	-0.379875	5459.35	-0.000317248	5459.35	0.000247265	5459.35	-0.000629005		2343	4.47279	2343	6.66111	5459.35	0.000247265
		5512.68	0	5462.68	-3.10371e-05	3012.74	-0.383018	5462.68	-0.000320929	5462.68	7.7207e-05	5462.68	-0.000636197		2342	2.28975	2342	3.56731	5462.68	7.7207e-05
		5516.02	0	5466.02	-3.23036e-05	3014.59	-0.386224	5466.02	-0.000324372	5466.02	-5.18497e-05	5466.02	-0.000643268		2341	-0.372573	2341	-0.478333	5466.02	-5.18497e-05
		5519.36	0	5469.36	-3.34362e-05	3016.45	-0.389484	5469.36	-0.000327589	5469.36	-0.000111407	5469.36	-0.000650242		2340	-1.64887	2340	-2.50966	5469.36	-0.000111407
		5522.69	0	5472.69	-3.44363e-05	3018.3	-0.392785	5472.69	-0.000330623	5472.69	-8.14819e-05	5472.69	-0.000657149		2339	-2.17609	2339	-3.45236	5472.69	-8.14819e-05
		5526.03	0	5476.03	-3.53036e-05	3020.15	-0.396111	5476.03	-0.000333548	5476.03	4.63124e-05	5476.03	-0.000664023		2338	-1.81668	2338	-2.94403	5476.03	4.63124e-05
		5529.37	0	5479.37	-3.60391e-05	3022.01	-0.399446	5479.37	-0.000336514	5479.37	0.000267681	5479.37	-0.000670905		2337	-1.45667	2337	-2.41688	5479.37	0.000267681
		5532.71	0	5482.71	-3.6651e-05	3023.86	-0.402772	5482.71	-0.000339624	5482.71	0.000566627	5482.71	-0.000677834		2336	-1.10832	2336	-1.87356	5482.71	0.000566627
		5536.04	0	5486.04	-3.71576e-05	3025.72	-0.40607	5486.04	-0.000342912	5486.04	0.000918183	5486.04	-0.00068485		2335	-0.842018	2335	-1.4479	5486.04	0.000918183
		5539.38	0	5489.38	-3.75884e-05	3027.57	-0.409322	5489.38	-0.000346449	5489.38	0.00129228	5489.38	-0.000691985		2334	-0.616338	2334	-1.08067	5489.38	0.00129228
		5542.72	0	5492.72	-3.79816e-05	3029.42	-0.412512	5492.72	-0.000350367	5492.72	0.00165803	5492.72	-0.000699257		2333	-0.473503	2333	-0.839828	5492.72	0.00165803
		5546.05	0	5496.05	-3.83776e-05	3031.28	-0.415623	5496.05	-0.000354566	5496.05	0.00198756	5496.05	-0.000706671		2332	-0.350175	2332	-0.628131	5496.05	0.00198756
		5549.39	0	5499.39	-3.88111e-05	3033.13	-0.418644	5499.39	-0.00035899	5499.39	0.00225898	5499.39	-0.000714214		2331	-0.260499	2331	-0.466721	5499.39	0.00225898
		5552.73	0	5502.73	-3.93036e-05	3034.99	-0.421565	5502.73	-0.000363558	5502.73	0.00245801	5502.73	-0.000721861		2330	-0.194444	2330	-0.339468	5502.73	0.00245801
		5556.06	0	5506.06	-3.98591e-05	3036.84	-0.424378	5506.06	-0.00036817	5506.06	0.00257815	5506.06	-0.000729573		2329	-0.139192	2329	-0.227872	5506.06	0.00257815
		5559.4	0	5509.4	-4.04631e-05	3038.69	-0.42708	5509.4	-0.000372724	5509.4	0.0026198	5509.4	-0.000737311		2328	-0.104552	2328	-0.146734	5509.4	0.0026198
		5562.74	0	5512.74	-4.10874e-05	3040.55	-0.429669	5512.74	-0.000377127	5512.74	0.00258845	5512.74	-0.00074504		2327	-0.0755	2327	-0.0760034	5512.74	0.00258845
		5566.08	0	5516.08	-4.16978e-05	3042.4	-0.432147	5516.08	-0.000381398	5516.08	0.00249264	5516.08	-0.000752733		2326	-0.0549144	2326	-0.0210393	5516.08	0.00249264
		5569.41	0	5519.41	-4.22625e-05	3044.26	-0.434519	5519.41	-0.000385415	5519.41	0.00234192	5519.41	-0.000760386		2325	-0.040855	2325	0.0153393	5519.41	0.00234192
		5572.75	0	5522.75	-4.27591e-05	3046.11	-0.43679	5522.75	-0.000389155	5522.75	0.00214532	5522.75	-0.000768011		2324	-0.0294299	2324	0.0433346	5522.75	0.00214532
		5576.09	0	5526.09	-4.31782e-05	3047.96	-0.438969	5526.09	-0.000392601	5526.09	0.0019105	5526.09	-0.000775636		2323	-0.0218447	2323	0.0508802	5526.09	0.0019105
		5579.42	0	5529.42	-4.35219e-05	3049.82	-0.441066	5529.42	-0.000395769	5529.42	0.00164358	5529.42	-0.000783302		2322	-0.0147569	2322	0.0513556	5529.42	0.00164358
		5582.76	0	5532.76	-4.37995e-05	3051.67	-0.443093	5532.76	-0.000398744	5532.76	0.00134964	5532.76	-0.000791054		2321	-0.00833325	2321	0.0423941	5532.76	0.00134964
		5586.1	0	5536.1	-4.40206e-05	3053.53	-0.445062	5536.1	-0.000401565	5536.1	0.00103363	5536.1	-0.000798926		2320	-0.00138061	2320	0.0257539	5536.1	0.00103363
		5589.43	0	5539.43	-4.41896e-05	3055.38	-0.446988	5539.43	-0.00040427	5539.43	0.00070148	5539.43	-0.000806939		2319	0.00581083	2319	0.00663267	5539.43	0.00070148
		5592.77	0	5542.77	-4.43031e-05	3057.23	-0.448886	5542.77	-0.000406889	5542.77	0.000361019	5542.77	-0.000815091		2318	0.0136342	2318	-0.0141091	5542.77	0.000361019
		5596.11	0	5546.11	-4.43509e-05	3059.09	-0.450773	5546.11	-0.000409448	5546.11	2.263e-05	5546.11	-0.000823356		2317	0.0210988	2317	-0.0331973	5546.11	2.263e-05
		5599.45	0	5549.45	-4.43208e-05	3060.94	-0.452667	5549.45	-0.00041203	5549.45	-0.000300746	5549.45	-0.000831689		2316	0.0281406	2316	-0.0503364	5549.45	-0.000300746
		5602.78	0	5552.78	-4.42046e-05	3062.8	-0.454587	5552.78	-0.000414612	5552.78	-0.000594237	5552.78	-0.000840032		2315	0.0329388	2315	-0.0620437	5552.78	-0.000594237
		5606.12	0	5556.12	-4.40039e-05	3064.65	-0.456554	5556.12	-0.000417373	5556.12	-0.000842344	5556.12	-0.000848326		2314	0.036423	2314	-0.0714205	5556.12	-0.000842344
		5609.46	0	5559.46	-4.37329e-05	3066.5	-0.458591	5559.46	-0.000420182	5559.46	-0.00103077	5559.46	-0.000856521		2313	0.0354541	2313	-0.0749873	5559.46	-0.00103077
		5612.79	0	5562.79	-4.34175e-05	3068.36	-0.460719	5562.79	-0.000423075	5562.79	-0.00114853	5562.79	-0.000864589		2312	0.031021	2312	-0.0764133	5562.79	-0.00114853
		5616.13	0	5566.13	-4.30909e-05	3070.21	-0.462964	5566.13	-0.000426096	5566.13	-0.00119004	5566.13	-0.000872531		2311	0.0229775	2311	-0.075608	5566.13	-0.00119004
		5619.47	0	5569.47	-4.27874e-05	3072.07	-0.465349	5569.47	-0.000429278	5569.47	-0.00115672	5569.47	-0.000880375		2310	0.0090635	2310	-0.0737462	5569.47	-0.00115672
		5622.8	0	5572.8	-4.25364e-05	3073.92	-0.467898	5572.8	-0.000432643	5572.8	-0.00105787	5572.8	-0.000888171		2309	-0.00707304	2309	-0.0718806	5572.8	-0.00105787
		5626.14	0	5576.14	-4.23583e-05	3075.77	-0.470634	5576.14	-0.000436227	5576.14	-0.000910407	5576.14	-0.000895985		2308	-0.0280878	2308	-0.0709821	5576.14	-0.000910407
		5629.48	0	5579.48	-4.22635e-05	3077.63	-0.473577	5579.48	-0.000440172	5579.48	-0.000737469	5579.48	-0.000903878		2307	-0.0504248	2307	-0.0710181	5579.48	-0.000737469
		5632.82	0	5582.82	-4.22544e-05	3079.48	-0.476745	5582.82	-0.000444219	5582.82	-0.00056585	5582.82	-0.000911896		2306	-0.0739807	2306	-0.0719157	5582.82	-0.00056585
		5636.15	0	5586.15	-4.23282e-05	3081.33	-0.480153	5586.15	-0.000448379	5586.15	-0.000422603	5586.15	-0.000920054		2305	-0.0964828	2305	-0.0742553	5586.15	-0.000422603
		5639.49	0	5589.49	-4.24799e-05	3083.19	-0.483809	5589.49	-0.000452556	5589.49	-0.000331245	5589.49	-0.000928331		2304	-0.117867	2304	-0.0768889	5589.49	-0.000331245
		5642.83	0	5592.83	-4.27029e-05	3085.04	-0.487718	5592.83	-0.000456925	5592.83	-0.000308145	5592.83	-0.000936669		2303	-0.135615	2303	-0.0797771	5592.83	-0.000308145
		5646.16	0	5596.16	-4.29877e-05	3086.9	-0.49188	5596.16	-0.000461524	5596.16	-0.000359687	5596.16	-0.000944984		2302	-0.149712	2302	-0.0825396	5596.16	-0.000359687
		5649.5	0	5599.5	-4.33188e-05	3088.75	-0.496286	5599.5	-0.000466404	5599.5	-0.000480698	5599.5	-0.000953181		2301	-0.160832	2301	-0.0851998	5599.5	-0.000480698
		5652.84	0	5602.84	-4.36717e-05	3090.6	-0.500925	5602.84	-0.000471409	5602.84	-0.000654477	5602.84	-0.000961175		2300	-0.165751	2300	-0.0873326	5602.84	-0.000654477
		5656.17	0	5606.17	-4.40122e-05	3092.46	-0.505779	5606.17	-0.000476785	5606.17	-0.000854504	5606.17	-0.000968909		2299	-0.168671	2299	-0.0893672	5606.17	-0.000854504
		5659.51	0	5609.51	-4.42988e-05	3094.31	-0.510826	5609.51	-0.000482599	5609.51	-0.00104763	5609.51	-0.000976377		2298	-0.167535	2298	-0.0912859	5609.51	-0.00104763
		5662.85	0	5612.85	-4.449e-05	3096.17	-0.516043	5612.85	-0.000488795	5612.85	-0.00119833	5612.85	-0.000983623		2297	-0.164124	2297	-0.0930006	5612.85	-0.00119833
		5666.18	0	5616.18	-4.45524e-05	3098.02	-0.521401	5616.18	-0.000495065	5616.18	-0.00127341	5616.18	-0.000990745		2296	-0.159076	2296	-0.0945686	5616.18	-0.00127341
		5669.52	0	5619.52	-4.44706e-05	3099.87	-0.526874	5619.52	-0.000501477	5619.52	-0.00124657	5619.52	-0.000997879		2295	-0.15165	2295	-0.0950398	5619.52	-0.00124657
		5672.86	0	5622.86	-4.42528e-05	3101.73	-0.532435	5622.86	-0.000507804	5622.86	-0.00110203	5622.86	-0.00100518		2294	-0.143431	2294	-0.0947016	5622.86	-0.00110203
		5676.2	0	5626.2	-4.39325e-05	3103.58	-0.53806	5626.2	-0.000513947	5626.2	-0.000836921	5626.2	-0.00101278		2293	-0.133577	2293	-0.0924028	5626.2	-0.000836921
		5679.53	0	5629.53	-4.35638e-05	3105.44	-0.543727	5629.53	-0.000519226	5629.53	-0.000462003	5629.53	-0.00102079		2292	-0.123449	2292	-0.0878824	5629.53	-0.000462003
		5682.87	0	5632.87	-4.32121e-05	3107.29	-0.549419	5632.87	-0.000523876	5632.87	-6.24284e-07	5632.87	-0.00102928		2291	-0.113148	2291	-0.0819555	5632.87	-6.24284e-07
		5686.21	0	5636.21	-4.29425e-05	3109.14	-0.555124	5636.21	-0.000527999	5636.21	0.000513842	5636.21	-0.00103824		2290	-0.103622	2290	-0.0727159	5636.21	0.000513842
		5689.54	0	5639.54	-4.28085e-05	3111	-0.560835	5639.54	-0.000531683	5639.54	0.00104181	5639.54	-0.00104763		2289	-0.0947139	2289	-0.0624092	5639.54	0.00104181
		5692.88	0	5642.88	-4.28456e-05	3112.85	-0.566547	5642.88	-0.000534726	5642.88	0.00154204	5642.88	-0.00105734		2288	-0.0871668	2288	-0.0499635	5642.88	0.00154204
		5696.22	0	5646.22	-4.30696e-05	3114.71	-0.572261	5646.22	-0.000537502	5646.22	0.00197637	5646.22	-0.00106727		2287	-0.0825324	2287	-0.0379363	5646.22	0.00197637
		5699.55	0	5649.55	-4.34803e-05	3116.56	-0.577982	5649.55	-0.00054029	5649.55	0.00231407	5649.55	-0.00107731		2286	-0.0795151	2286	-0.0261413	5649.55	0.00231407
		5702.89	0	5652.89	-4.40694e-05	3118.41	-0.583714	5652.89	-0.000543316	5652.89	0.00253535	5652.89	-0.00108736		2285	-0.0824839	2285	-0.0184823	5652.89	0.00253535
		5706.23	0	5656.23	-4.48284e-05	3120.27	-0.589463	5656.23	-0.000546772	5656.23	0.00263349	5656.23	-0.00109736		2284	-0.0873249	2284	-0.0134076	5656.23	0.00263349
		5709.57	0	5659.57	-4.57546e-05	3122.12	-0.595234	5659.57	-0.000550794	5659.57	0.00261546	5659.57	-0.00110726		2283	-0.0957992	2283	-0.0134623	5659.57	0.00261546
		5712.9	0	5662.9	-4.68533e-05	3123.98	-0.60103	5662.9	-0.000555193	5662.9	0.00250099	5662.9	-0.00111702		2282	-0.10739	2282	-0.0199103	5662.9	0.00250099
		5716.24	0	5666.24	-4.8135e-05	3125.83	-0.606851	5666.24	-0.000560217	5666.24	0.00232003	5666.24	-0.00112661		2281	-0.120504	2281	-0.0295795	5666.24	0.00232003
		5719.58	0	5669.58	-4.96088e-05	3127.68	-0.612694	5669.58	-0.000565907	5669.58	0.00210907	5669.58	-0.001136		2280	-0.134399	2280	-0.0463547	5669.58	0.00210907
		5722.91	0	5672.91	-5.12754e-05	3129.54	-0.618551	5672.91	-0.000572016	5672.91	0.00190674	5672.91	-0.00114514		2279	-0.146698	2279	-0.0637856	5672.91	0.00190674
		5726.25	0	5676.25	-5.31205e-05	3131.39	-0.62441	5676.25	-0.000578551	5676.25	0.00174917	5676.25	-0.00115396		2278	-0.156172	2278	-0.0823781	5676.25	0.00174917
		5729.59	0	5679.59	-5.51123e-05	3133.25	-0.630259	5679.59	-0.000585408	5679.59	0.00166571	5679.59	-0.0011624		2277	-0.159736	2277	-0.0979464	5679.59	0.00166571
		5732.92	0	5682.92	-5.7202e-05	3135.1	-0.63608	5682.92	-0.000592403	5682.92	0.00167556	5682.92	-0.00117044		2276	-0.160298	2276	-0.111815	5682.92	0.00167556
		5736.26	0	5686.26	-5.93291e-05	3136.95	-0.641859	5686.26	-0.00059917	5686.26	0.00178567	5686.26	-0.00117806		2275	-0.150504	2275	-0.117145	5686.26	0.00178567
		5739.6	0	5689.6	-6.1428e-05	3138.81	-0.647581	5689.6	-0.00060592	5689.6	0.00199	5689.6	-0.00118531		2274	-0.136222	2274	-0.11867	5689.6	0.00199
		5742.94	0	5692.94	-6.34353e-05	3140.66	-0.653233	5692.94	-0.000612531	5692.94	0.00227045	5692.94	-0.0011923		2273	-0.114965	2273	-0.114281	5692.94	0.00227045
		5746.27	0	5696.27	-6.52958e-05	3142.52	-0.658809	5696.27	-0.000618846	5696.27	0.00259888	5696.27	-0.00119916		2272	-0.0865176	2272	-0.104272	5696.27	0.00259888
		5749.61	0	5699.61	-6.69666e-05	3144.37	-0.664308	5699.61	-0.000624766	5699.61	0.00294032	5699.61	-0.00120607		2271	-0.0551212	2271	-0.0920133	5699.61	0.00294032
		5752.95	0	5702.95	-6.84201e-05	3146.22	-0.669738	5702.95	-0.000630202	5702.95	0.00325663	5702.95	-0.00121319		2270	-0.0195429	2270	-0.077134	5702.95	0.00325663
		5756.28	0	5706.28	-6.96444e-05	3148.08	-0.675113	5706.28	-0.000635146	5706.28	0.00351042	5706.28	-0.00122069		2269	0.0148943	2269	-0.063103	5706.28	0.00351042
		5759.62	0	5709.62	-7.06447e-05	3149.93	-0.680456	5709.62	-0.000639211	5709.62	0.00366882	5709.62	-0.00122867		2268	0.0477695	2268	-0.0502331	5709.62	0.00366882
		5762.96	0	5712.96	-7.14432e-05	3151.79	-0.685798	5712.96	-0.000642264	5712.96	0.00370668	5712.96	-0.00123719		2267	0.0710392	2267	-0.0430584	5712.96	0.00370668
		5766.29	0	5716.29	-7.20781e-05	3153.64	-0.691176	5716.29	-0.000644227	5716.29	0.0036091	5716.29	-0.00124626		2266	0.089205	2266	-0.038667	5716.29	0.0036091
		5769.63	0	5719.63	-7.26015e-05	3155.49	-0.696634	5719.63	-0.000645115	5719.63	0.00337314	5719.63	-0.00125583		2265	0.0897246	2265	-0.0427578	5719.63	0.00337314
		5772.97	0	5722.97	-7.30746e-05	3157.35	-0.702216	5722.97	-0.000645059	5722.97	0.0030084	5722.97	-0.00126584		2264	0.0797037	2264	-0.0504673	5722.97	0.0030084
		5776.3	0	5726.3	-7.356e-05	3159.2	-0.707968	5726.3	-0.000644316	5726.3	0.00253668	5726.3	-0.00127619		2263	0.0569474	2263	-0.0625492	5726.3	0.00253668
		5779.64	0	5729.64	-7.41131e-05	3161.05	-0.713933	5729.64	-0.00064326	5729.64	0.00199037	5729.64	-0.00128679		2262	0.020822	2262	-0.0771298	5729.64	0.00199037
		5782.98	0	5732.98	-7.47732e-05	3162.91	-0.72015	5732.98	-0.000642343	5732.98	0.00140982	5732.98	-0.00129756		2261	-0.0192995	2261	-0.0917508	5732.98	0.00140982
		5786.32	0	5736.32	-7.55579e-05	3164.76	-0.726648	5736.32	-0.000642249	5736.32	0.000839692	5736.32	-0.00130843		2260	-0.0629758	2260	-0.102695	5736.32	0.000839692
		5789.65	0	5739.65	-7.64621e-05	3166.62	-0.733448	5739.65	-0.000643251	5739.65	0.000324616	5739.65	-0.00131934		2259	-0.101039	2259	-0.108368	5739.65	0.000324616
		5792.99	0	5742.99	-7.74624e-05	3168.47	-0.740559	5742.99	-0.000645636	5742.99	-9.55446e-05	5742.99	-0.00133023		2258	-0.133108	2258	-0.10841	5742.99	-9.55446e-05
		5796.33	0	5746.33	-7.85273e-05	3170.32	-0.747976	5746.33	-0.000649574	5746.33	-0.000390169	5746.33	-0.00134105		2257	-0.145286	2257	-0.0971495	5746.33	-0.000390169
		5799.66	0	5749.66	-7.96296e-05	3172.18	-0.755682	5749.66	-0.000655071	5749.66	-0.000541572	5749.66	-0.00135176		2256	-0.149128	2256	-0.0818139	5749.66	-0.000541572
		5803	0	5753	-8.07582e-05	3174.03	-0.763644	5753	-0.000661972	5753	-0.000547295	5753	-0.00136232		2255	-0.132668	2255	-0.0581545	5753	-0.000547295
		5806.34	0	5756.34	-8.19248e-05	3175.89	-0.771818	5756.34	-0.000669994	5756.34	-0.000420553	5756.34	-0.0013727		2254	-0.108123	2254	-0.033023	5756.34	-0.000420553
[truncated: 759 more rows]

## Sheet: C
	Frequency (cm-1)	baseline	Frequency (cm-1)	Water	Frequency (cm-1)	NaOH 1.1M	Frequency (cm-1)	NaOH 2.3M	Frequency (cm-1)	NaOH 4.5M	Frequency (cm-1)	NaOH 7.5M
[truncated: 2,500 more rows]

[truncated: 1 more sheets: D]
