# Supplementary material for: Surface stratification determines the interfacial water structure of simple electrolyte solutions
Source: Nat Chem. 2024 Jan 15;16(4):644–50. doi: 10.1038/s41557-023-01416-6 (PMC10997511; doi:10.1038/s41557-023-01416-6)
Supplement: Supplementary file 4 — Data corresponding to panels a and b of Fig. 3. [file 41557_2023_1416_MOESM4_ESM.xlsx]

## Sheet: A
		Na			OH			Oxygen(water)
		Pos(A)	Density (M)		Pos(A)	Density (M)		Pos(A)	Density (M)
		-28.75	0		-28.75	0		-28.75	0
		-28.5	0		-28.5	0		-28.5	0
		-28.25	0		-28.25	0		-28.25	0
		-28	0		-28	0		-28	0
		-27.75	0		-27.75	0		-27.75	0
		-27.5	0		-27.5	0		-27.5	0
		-27.25	0		-27.25	0		-27.25	0
		-27	0		-27	0		-27	0
		-26.75	0		-26.75	0		-26.75	0
		-26.5	0		-26.5	0		-26.5	0
		-26.25	0		-26.25	0		-26.25	0
		-26	0		-26	0		-26	0
		-25.75	0		-25.75	0		-25.75	0
		-25.5	0		-25.5	0		-25.5	0
		-25.25	0		-25.25	0		-25.25	0
		-25	0		-25	0		-25	0
		-24.75	0		-24.75	0		-24.75	0
		-24.5	0		-24.5	0		-24.5	0
		-24.25	0		-24.25	0		-24.25	0
		-24	0		-24	0		-24	0
		-23.75	0		-23.75	0		-23.75	0
		-23.5	0		-23.5	0		-23.5	0
		-23.25	0		-23.25	0		-23.25	0
		-23	0		-23	0		-23	0
		-22.75	0		-22.75	0		-22.75	0.000289911
		-22.5	0		-22.5	0		-22.5	0.000434866
		-22.25	0		-22.25	0		-22.25	0.00101469
		-22	0		-22	0		-22	0.00231929
		-21.75	0		-21.75	0		-21.75	0.00536335
		-21.5	0		-21.5	0		-21.5	0.0118863
		-21.25	0		-21.25	0.00289911		-21.25	0.0237727
		-21	0		-21	0.00289911		-21	0.0452261
		-20.75	0		-20.75	0.00869732		-20.75	0.084219
		-20.5	0		-20.5	0.00869732		-20.5	0.157421
		-20.25	0		-20.25	0.00869732		-20.25	0.279764
		-20	0		-20	0.00869732		-20	0.479222
		-19.75	0		-19.75	0.00869732		-19.75	0.801313
		-19.5	0		-19.5	0.0115964		-19.5	1.30097
		-19.25	0		-19.25	0.0434866		-19.25	2.02082
		-19	0.00289911		-19	0.0753768		-19	3.06595
		-18.75	0.00869732		-18.75	0.127561		-18.75	4.47897
		-18.5	0.0202937		-18.5	0.211635		-18.5	6.35093
		-18.25	0.0376884		-18.25	0.344994		-18.25	8.72008
		-18	0.0463857		-18	0.475453		-18	11.6877
		-17.75	0.0608812		-17.75	0.660996		-17.75	15.2383
		-17.5	0.0956705		-17.5	0.945109		-17.5	19.2486
		-17.25	0.171047		-17.25	1.2843		-17.25	23.615
		-17	0.327599		-17	1.76266		-17	28.1608
		-16.75	0.591418		-16.75	2.41206		-16.75	32.7208
		-16.5	0.979898		-16.5	3.2528		-16.5	37.1316
		-16.25	1.59161		-16.25	4.16602		-16.25	41.2186
		-16	2.41206		-16	5.17201		-16	44.7409
		-15.75	3.46443		-15.75	6.45341		-15.75	47.68
		-15.5	4.78063		-15.5	7.7783		-15.5	49.9245
		-15.25	6.51139		-15.25	9.27134		-15.25	51.3677
		-15	8.41321		-15	10.7905		-15	52.1655
		-14.75	10.7383		-14.75	12.6459		-14.75	52.4877
		-14.5	13.304		-14.5	14.6347		-14.5	52.5169
		-14.25	16.0726		-14.25	16.9656		-14.25	52.4119
		-14	18.9747		-14	19.0239		-14	52.2496
		-13.75	21.9114		-13.75	21.6882		-13.75	52.127
		-13.5	24.4366		-13.5	24.7816		-13.5	52.242
		-13.25	26.6921		-13.25	27.7473		-13.25	52.4573
		-13	28.6026		-13	30.7972		-13	52.6123
		-12.75	30.0927		-12.75	33.9456		-12.75	52.8288
		-12.5	31.4553		-12.5	36.6621		-12.5	52.9819
		-12.25	32.728		-12.25	38.4045		-12.25	52.9938
		-12	33.5775		-12	39.5119		-12	52.93
		-11.75	34.827		-11.75	39.9787		-11.75	52.8367
		-11.5	36.3316		-11.5	40.315		-11.5	52.848
		-11.25	37.9986		-11.25	39.8395		-11.25	52.8855
		-11	39.9845		-11	39.3612		-11	52.939
		-10.75	42.7705		-10.75	38.9205		-10.75	52.8596
		-10.5	45.1391		-10.5	38.1146		-10.5	52.7978
		-10.25	47.1453		-10.25	37.2187		-10.25	52.5608
		-10	48.2324		-10	37.0042		-10	52.4138
		-9.75	48.8934		-9.75	36.694		-9.75	52.3313
		-9.5	49.0007		-9.5	36.4853		-9.5	52.4163
		-9.25	48.6354		-9.25	36.3954		-9.25	52.6313
		-9	48.1426		-9	36.4534		-9	53.0315
		-8.75	47.7048		-8.75	36.2214		-8.75	53.4142
		-8.5	47.1221		-8.5	36.2504		-8.5	53.7755
		-8.25	46.2292		-8.25	36.52		-8.25	53.9158
		-8	45.4		-8	37.1144		-8	53.8138
		-7.75	44.6375		-7.75	37.4999		-7.75	53.4791
		-7.5	44.1215		-7.5	38.5175		-7.5	52.9803
		-7.25	43.878		-7.25	39.8366		-7.25	52.3095
		-7	43.8171		-7	41.5036		-7	51.834
		-6.75	44.6202		-6.75	43.4141		-6.75	51.3567
		-6.5	45.0898		-6.5	45.7769		-6.5	51.072
		-6.25	45.1246		-6.25	47.6033		-6.25	51.0027
		-6	44.6665		-6	49.0703		-6	51.2677
		-5.75	43.9736		-5.75	50.1024		-5.75	51.8968
		-5.5	42.7966		-5.5	50.8358		-5.5	53.3491
		-5.25	42.0863		-5.25	50.9199		-5.25	55.0368
		-5	41.9182		-5	50.5952		-5	56.8325
		-4.75	41.5587		-4.75	49.3892		-4.75	57.9472
		-4.5	40.6078		-4.5	46.3364		-4.5	57.6052
		-4.25	38.8103		-4.25	41.6283		-4.25	55.3399
		-4	35.6503		-4	35.8156		-4	51.7499
		-3.75	31.5017		-3.75	29.797		-3.75	47.6794
		-3.5	26.9327		-3.5	23.7031		-3.5	44.4252
		-3.25	22.5319		-3.25	19.0442		-3.25	43.147
		-3	18.3716		-3	15.8204		-3	44.5417
		-2.75	14.6405		-2.75	13.7215		-2.75	48.7754
		-2.5	11.2543		-2.5	11.9269		-2.5	54.964
		-2.25	8.25955		-2.25	11.0717		-2.25	61.7972
		-2	5.65906		-2	10.4281		-2	67.449
		-1.75	3.31368		-1.75	9.36991		-1.75	70.218
		-1.5	1.66699		-1.5	7.84498		-1.5	69.0112
		-1.25	0.68129		-1.25	6.07943		-1.25	64.0082
		-1	0.211635		-1	4.12253		-1	55.8448
		-0.75	0.0202937		-0.75	2.19752		-0.75	45.6309
		-0.5	0.00579821		-0.5	0.861035		-0.5	34.7809
		-0.25	0		-0.25	0.208736		-0.25	24.7408
		0	0		0	0.0376884		0	16.1227
		0.25	0		0.25	0.00289911		0.25	9.35846
		0.5	0		0.5	0		0.5	4.75569
		0.75	0		0.75	0		0.75	2.19172
		1	0		1	0		1	0.930758
		1.25	0		1.25	0		1.25	0.38964
		1.5	0		1.5	0		1.5	0.14742
		1.75	0		1.75	0		1.75	0.0603014
		2	0		2	0		2	0.0255121
		2.25	0		2.25	0		2.25	0.0143506
		2.5	0		2.5	0		2.5	0.00782759
		2.75	0		2.75	0		2.75	0.00391379
		3	0		3	0		3	0.00246424
		3.25	0		3.25	0		3.25	0.00202937
		3.5	0		3.5	0		3.5	0.00144955
		3.75	0		3.75	0		3.75	0.00115964
		4	0		4	0		4	0.00101469
		4.25	0		4.25	0		4.25	0.000434866
		4.5	0		4.5	0		4.5	0.000289911

## Sheet: B
		Baseline			Water			Water-Na			Water-OH-			OH-
		Pos(A)	cos (theta)*rho/rho_water		Pos(A)	cos (theta)*rho/rho_water		Pos(A)	cos (theta)*rho/rho_water		Pos(A)	cos (theta)*rho/rho_water		Pos(A)	cos (theta)*rho/rho_water
		-9	0		-9	-0.0018093		-9	-0.00608869		-9	0.000270689		-9	-0.00174494
		-8.75	0		-8.75	0.00154714		-8.75	-0.00273838		-8.75	0.000812211		-8.75	-0.00161132
		-8.5	0		-8.5	0.00295522		-8.5	-0.00149531		-8.5	0.00190741		-8.5	-0.00259029
		-8.25	0		-8.25	0.00742275		-8.25	0.00286934		-8.25	0.00525281		-8.25	-0.00212388
		-8	0		-8	0.0118223		-8	0.00557733		-8	0.0104594		-8	-0.00212057
		-7.75	0		-7.75	0.0156647		-7.75	0.00810252		-7.75	0.0152161		-7.75	-0.00180801
		-7.5	0		-7.5	0.017626		-7.5	0.0110859		-7.5	0.0171103		-7.5	-0.00101143
		-7.25	0		-7.25	0.0199821		-7.25	0.0146537		-7.25	0.0155464		-7.25	-7.13852e-05
		-7	0		-7	0.0212252		-7	0.0155005		-7	0.0151962		-7	0.000986802
		-6.75	0		-6.75	0.0230771		-6.75	0.0168786		-6.75	0.0112621		-6.75	0.000963136
		-6.5	0		-6.5	0.02194		-6.5	0.0149831		-6.5	0.00809015		-6.5	0.00168867
		-6.25	0		-6.25	0.0217639		-6.25	0.0188496		-6.25	0.00218141		-6.25	0.00145125
		-6	0		-6	0.021085		-6	0.0237038		-6	-0.00364996		-6	0.00143689
		-5.75	0		-5.75	0.0206464		-5.75	0.0318328		-5.75	-0.0101697		-5.75	0.0016127
		-5.5	0		-5.5	0.0212188		-5.5	0.0393531		-5.5	-0.0159891		-5.5	0.00401788
		-5.25	0		-5.25	0.0208514		-5.25	0.047254		-5.25	-0.0194197		-5.25	0.00562286
		-5	0		-5	0.0216851		-5	0.0590307		-5	-0.0250451		-5	0.00642065
		-4.75	0		-4.75	0.0220081		-4.75	0.0707267		-4.75	-0.0319868		-4.75	0.00494365
		-4.5	0		-4.5	0.0240447		-4.5	0.085994		-4.5	-0.0372121		-4.5	0.00444555
		-4.25	0		-4.25	0.0234144		-4.25	0.0976852		-4.25	-0.0442856		-4.25	0.00298064
		-4	0		-4	0.0210291		-4	0.111189		-4	-0.049753		-4	0.00318371
		-3.75	0		-3.75	0.0147191		-3.75	0.121567		-3.75	-0.0608583		-3.75	0.0031702
		-3.5	0		-3.5	0.00901316		-3.5	0.130789		-3.5	-0.0670274		-3.5	0.00490345
		-3.25	0		-3.25	0.00256502		-3.25	0.139296		-3.25	-0.0734023		-3.25	0.00725867
		-3	0		-3	-0.00315606		-3	0.146391		-3	-0.0783567		-3	0.0115481
		-2.75	0		-2.75	-0.00941426		-2.75	0.156989		-2.75	-0.0810583		-2.75	0.0188687
		-2.5	0		-2.5	-0.0189401		-2.5	0.167885		-2.5	-0.0889358		-2.5	0.0290465
		-2.25	0		-2.25	-0.032326		-2.25	0.172752		-2.25	-0.0955336		-2.25	0.0406787
		-2	0		-2	-0.0503201		-2	0.174945		-2	-0.10544		-2	0.0540624
		-1.75	0		-1.75	-0.0723563		-1.75	0.171482		-1.75	-0.111219		-1.75	0.0660393
		-1.5	0		-1.5	-0.0962131		-1.5	0.164526		-1.5	-0.10955		-1.5	0.0739848
		-1.25	0		-1.25	-0.117697		-1.25	0.148149		-1.25	-0.106298		-1.25	0.0749419
		-1	0		-1	-0.128788		-1	0.137715		-1	-0.102365		-1	0.0665437
		-0.75	0		-0.75	-0.12645		-0.75	0.124892		-0.75	-0.102662		-0.75	0.0486958
		-0.5	0		-0.5	-0.115021		-0.5	0.11086		-0.5	-0.0982537		-0.5	0.0257681
		-0.25	0		-0.25	-0.100124		-0.25	0.0971875		-0.25	-0.106121		-0.25	0.00832658
		0	0		0	-0.0845513		0	0.0691344		0	-0.0920877		0	0.00100616
		0.25	0		0.25	-0.0765297		0.25	0.0431643		0.25	-0.0820581		0.25	0
		0.5	0		0.5	-0.0716159		0.5	0.0107946		0.5	-0.0414911		0.5	0
		0.75	0		0.75	-0.0697722		0.75	0.00235534		0.75	-0.0212203		0.75	0
		1	0		1	-0.0651579		1	0.000560106		1	-0.0035949		1	0
		1.25	0		1.25	-0.0373235		1.25	0		1.25	-0.00142239		1.25	0
		1.5	0		1.5	-0.00508677		1.5	0		1.5	-0.00142239		1.5	0
		1.75	0		1.75	0.0368711		1.75	0		1.75	0		1.75	0
		2	0		2	0.0546076		2	0		2	0		2	0
		2.25	0		2.25	0.0422185		2.25	0		2.25	0		2.25	0
		2.5	0		2.5	0.0431827		2.5	0		2.5	0		2.5	0
		2.75	0		2.75	0.0173591		2.75	0		2.75	0		2.75	0
		3	0		3	0.0150256		3	0		3	0		3	0
		3.25	0		3.25	0.00451871		3.25	0		3.25	0		3.25	0
		3.5	0		3.5	0.0102621		3.5	0		3.5	0		3.5	0
		3.75	0		3.75	0.0220219		3.75	0		3.75	0		3.75	0
		4	0		4	0.0105864		4	0		4	0		4	0
		4.25	0		4.25	0.0187026		4.25	0		4.25	0		4.25	0
		4.5	0		4.5	0.00997632		4.5	0		4.5	0		4.5	0
		4.75	0		4.75	0.00997632		4.75	0		4.75	0		4.75	0
