# Supplementary material for: Surface stratification determines the interfacial water structure of simple electrolyte solutions
Source: Nat Chem. 2024 Jan 15;16(4):644–50. doi: 10.1038/s41557-023-01416-6 (PMC10997511; doi:10.1038/s41557-023-01416-6)
Supplement: Supplementary file 5 — Data corresponding to all panels of Fig. 4. [file 41557_2023_1416_MOESM5_ESM.xlsx]

## Sheet: A
		Water			NaF			NaCl			NaBr			NaI
		Frequency (cm-1)	Im \Chi (2)		Frequency (cm-1)	Im \Chi (2)		Frequency (cm-1)	Im \Chi (2)		Frequency (cm-1)	Im \Chi (2)		Frequency (cm-1)	Im \Chi (2)
		3002.98	-0.00934		3002.98	-0.0706		3002.98	0.00726		3002.98	0.0197		3002.98	0.0406		3002.98	-0.1034
		3009.19	-0.00708		3009.19	-0.0704		3009.19	0.01262		3009.19	0.0224		3009.19	0.0424		3009.19	-0.1048
		3015.4	-0.00322		3015.4	-0.0786		3015.4	0.01766		3015.4	0.0354		3015.4	0.052		3015.4	-0.1076
		3021.62	-0.00722		3021.62	-0.0808		3021.62	0.00996		3021.62	0.0288		3021.62	0.0566		3021.62	-0.1168
		3027.85	-0.00886		3027.85	-0.0802		3027.85	0.00756		3027.85	0.021		3027.85	0.0522		3027.85	-0.1246
		3034.08	-0.01088		3034.08	-0.082		3034.08	0.01112		3034.08	0.0206		3034.08	0.0482		3034.08	-0.1272
		3040.32	-0.01226		3040.32	-0.0788		3040.32	0.0109		3040.32	0.0242		3040.32	0.0522		3040.32	-0.1238
		3046.57	-0.01792		3046.57	-0.0846		3046.57	0.00204		3046.57	0.01936		3046.57	0.0554		3046.57	-0.1364
		3052.83	-0.01942		3052.83	-0.0916		3052.83	-0.0039		3052.83	0.01412		3052.83	0.058		3052.83	-0.143
		3059.09	-0.01684		3059.09	-0.0906		3059.09	0.001504		3059.09	0.01774		3059.09	0.0568		3059.09	-0.15
		3065.36	-0.0202		3065.36	-0.0908		3065.36	0.000434		3065.36	0.01376		3065.36	0.055		3065.36	-0.1574
		3071.64	-0.0232		3071.64	-0.0942		3071.64	-0.00228		3071.64	0.0124		3071.64	0.057		3071.64	-0.1646
		3077.92	-0.0218		3077.92	-0.1032		3077.92	-0.001814		3077.92	0.01552		3077.92	0.0622		3077.92	-0.178
		3084.22	-0.01914		3084.22	-0.1034		3084.22	0.001848		3084.22	0.0226		3084.22	0.0668		3084.22	-0.2028
		3090.52	-0.026		3090.52	-0.0968		3090.52	-0.01024		3090.52	0.01932		3090.52	0.0664		3090.52	-0.2106
		3096.82	-0.0328		3096.82	-0.1066		3096.82	-0.0135		3096.82	0.01626		3096.82	0.0586		3096.82	-0.2178
		3103.14	-0.032		3103.14	-0.1146		3103.14	-0.00298		3103.14	0.01814		3103.14	0.0656		3103.14	-0.2268
		3109.46	-0.0296		3109.46	-0.11		3109.46	0.00498		3109.46	0.0248		3109.46	0.0764		3109.46	-0.2408
		3115.78	-0.0312		3115.78	-0.1078		3115.78	0.00304		3115.78	0.032		3115.78	0.0808		3115.78	-0.2546
		3122.12	-0.0362		3122.12	-0.113		3122.12	-0.00954		3122.12	0.0374		3122.12	0.076		3122.12	-0.268
		3128.46	-0.041		3128.46	-0.1232		3128.46	-0.01784		3128.46	0.0314		3128.46	0.0764		3128.46	-0.2864
		3134.81	-0.043		3134.81	-0.1264		3134.81	-0.01828		3134.81	0.0216		3134.81	0.0846		3134.81	-0.2966
		3141.17	-0.0446		3141.17	-0.1252		3141.17	-0.01454		3141.17	0.0266		3141.17	0.0954		3141.17	-0.309
		3147.53	-0.05		3147.53	-0.1278		3147.53	-0.01682		3147.53	0.029		3147.53	0.0998		3147.53	-0.3232
		3153.91	-0.0556		3153.91	-0.1342		3153.91	-0.01758		3153.91	0.0256		3153.91	0.0952		3153.91	-0.3382
		3160.29	-0.0564		3160.29	-0.1454		3160.29	-0.0173		3160.29	0.028		3160.29	0.1016		3160.29	-0.3612
		3166.67	-0.0616		3166.67	-0.1492		3166.67	-0.0218		3166.67	0.0278		3166.67	0.109		3166.67	-0.3708
		3173.07	-0.0674		3173.07	-0.1534		3173.07	-0.0262		3173.07	0.023		3173.07	0.1112		3173.07	-0.3822
		3179.47	-0.0746		3179.47	-0.1684		3179.47	-0.0284		3179.47	0.0171		3179.47	0.108		3179.47	-0.4024
		3185.88	-0.0802		3185.88	-0.1678		3185.88	-0.032		3185.88	0.0186		3185.88	0.1016		3185.88	-0.4164
		3192.29	-0.0922		3192.29	-0.1656		3192.29	-0.0434		3192.29	0.01188		3192.29	0.0938		3192.29	-0.4434
		3198.71	-0.105		3198.71	-0.1818		3198.71	-0.0552		3198.71	0.001064		3198.71	0.0908		3198.71	-0.4676
		3205.14	-0.1152		3205.14	-0.193		3205.14	-0.063		3205.14	-0.00576		3205.14	0.0896		3205.14	-0.4798
		3211.58	-0.1246		3211.58	-0.2004		3211.58	-0.0704		3211.58	-0.0187		3211.58	0.0868		3211.58	-0.4922
		3218.03	-0.1368		3218.03	-0.211		3218.03	-0.0802		3218.03	-0.0314		3218.03	0.0836		3218.03	-0.4958
		3224.48	-0.145		3224.48	-0.2172		3224.48	-0.0904		3224.48	-0.0346		3224.48	0.0806		3224.48	-0.5018
		3230.94	-0.1486		3230.94	-0.2216		3230.94	-0.097		3230.94	-0.0314		3230.94	0.0796		3230.94	-0.512
		3237.41	-0.1524		3237.41	-0.2244		3237.41	-0.1052		3237.41	-0.0304		3237.41	0.087		3237.41	-0.52
		3243.88	-0.1544		3243.88	-0.2256		3243.88	-0.1068		3243.88	-0.035		3243.88	0.0816		3243.88	-0.5268
		3250.37	-0.154		3250.37	-0.2198		3250.37	-0.101		3250.37	-0.0414		3250.37	0.0818		3250.37	-0.5244
		3256.86	-0.1536		3256.86	-0.2144		3256.86	-0.0942		3256.86	-0.0414		3256.86	0.0846		3256.86	-0.5228
		3263.35	-0.1538		3263.35	-0.2232		3263.35	-0.091		3263.35	-0.0394		3263.35	0.0786		3263.35	-0.5314
		3269.86	-0.1592		3269.86	-0.225		3269.86	-0.1014		3269.86	-0.0468		3269.86	0.0694		3269.86	-0.5366
		3276.37	-0.173		3276.37	-0.2222		3276.37	-0.1164		3276.37	-0.057		3276.37	0.0644		3276.37	-0.5428
		3282.89	-0.1818		3282.89	-0.235		3282.89	-0.1198		3282.89	-0.0604		3282.89	0.053		3282.89	-0.5522
		3289.42	-0.1876		3289.42	-0.241		3289.42	-0.1306		3289.42	-0.0658		3289.42	0.0522		3289.42	-0.5598
		3295.95	-0.1968		3295.95	-0.2424		3295.95	-0.1454		3295.95	-0.0802		3295.95	0.0548		3295.95	-0.57
		3302.49	-0.2104		3302.49	-0.2512		3302.49	-0.1624		3302.49	-0.1002		3302.49	0.0416		3302.49	-0.5724
		3309.04	-0.2212		3309.04	-0.258		3309.04	-0.172		3309.04	-0.1078		3309.04	0.028		3309.04	-0.5712
		3315.6	-0.2266		3315.6	-0.2612		3315.6	-0.1824		3315.6	-0.1154		3315.6	0.021		3315.6	-0.5818
		3322.17	-0.2344		3322.17	-0.2616		3322.17	-0.193		3322.17	-0.1306		3322.17	0.01112		3322.17	-0.5884
		3328.74	-0.246		3328.74	-0.2632		3328.74	-0.2046		3328.74	-0.1472		3328.74	-0.00448		3328.74	-0.5934
		3335.32	-0.2572		3335.32	-0.2732		3335.32	-0.2162		3335.32	-0.1606		3335.32	-0.0197		3335.32	-0.5936
		3341.91	-0.2662		3341.91	-0.2842		3341.91	-0.228		3341.91	-0.1714		3341.91	-0.032		3341.91	-0.6004
		3348.5	-0.2752		3348.5	-0.289		3348.5	-0.2424		3348.5	-0.184		3348.5	-0.0422		3348.5	-0.6084
		3355.1	-0.2848		3355.1	-0.2956		3355.1	-0.2558		3355.1	-0.1976		3355.1	-0.0522		3355.1	-0.6134
		3361.71	-0.2946		3361.71	-0.2986		3361.71	-0.266		3361.71	-0.2084		3361.71	-0.0628		3361.71	-0.6202
		3368.33	-0.3054		3368.33	-0.3054		3368.33	-0.2808		3368.33	-0.2214		3368.33	-0.074		3368.33	-0.6308
		3374.96	-0.3178		3374.96	-0.3144		3374.96	-0.2966		3374.96	-0.2358		3374.96	-0.0932		3374.96	-0.6428
		3381.59	-0.3262		3381.59	-0.3222		3381.59	-0.3108		3381.59	-0.25		3381.59	-0.1096		3381.59	-0.6522
		3388.23	-0.3436		3388.23	-0.3314		3388.23	-0.3328		3388.23	-0.2754		3388.23	-0.1174		3388.23	-0.6652
		3394.88	-0.3604		3394.88	-0.346		3394.88	-0.3476		3394.88	-0.2962		3394.88	-0.1376		3394.88	-0.676
		3401.53	-0.373		3401.53	-0.3572		3401.53	-0.364		3401.53	-0.3172		3401.53	-0.1536		3401.53	-0.6866
		3408.2	-0.3844		3408.2	-0.3656		3408.2	-0.3768		3408.2	-0.337		3408.2	-0.1736		3408.2	-0.6942
		3414.87	-0.3948		3414.87	-0.369		3414.87	-0.3876		3414.87	-0.3528		3414.87	-0.191		3414.87	-0.7
		3421.55	-0.4082		3421.55	-0.3766		3421.55	-0.4006		3421.55	-0.3688		3421.55	-0.2076		3421.55	-0.7046
		3428.24	-0.4176		3428.24	-0.3862		3428.24	-0.4118		3428.24	-0.3818		3428.24	-0.227		3428.24	-0.7068
		3434.93	-0.425		3434.93	-0.3912		3434.93	-0.4206		3434.93	-0.3898		3434.93	-0.2514		3434.93	-0.7054
		3441.63	-0.4314		3441.63	-0.3954		3441.63	-0.4264		3441.63	-0.3964		3441.63	-0.2656		3441.63	-0.7014
		3448.34	-0.4348		3448.34	-0.3978		3448.34	-0.4288		3448.34	-0.4044		3448.34	-0.2694		3448.34	-0.694
		3455.06	-0.436		3455.06	-0.397		3455.06	-0.4308		3455.06	-0.4094		3455.06	-0.2784		3455.06	-0.6826
		3461.78	-0.4362		3461.78	-0.3944		3461.78	-0.4306		3461.78	-0.4128		3461.78	-0.2956		3461.78	-0.6668
		3468.52	-0.4338		3468.52	-0.393		3468.52	-0.4266		3468.52	-0.4164		3468.52	-0.3122		3468.52	-0.6498
		3475.26	-0.4272		3475.26	-0.3906		3475.26	-0.4176		3475.26	-0.4112		3475.26	-0.3182		3475.26	-0.6302
		3482	-0.4186		3482	-0.3862		3482	-0.4106		3482	-0.4048		3482	-0.3136		3482	-0.6042
		3488.76	-0.4056		3488.76	-0.3736		3488.76	-0.4018		3488.76	-0.3958		3488.76	-0.3152		3488.76	-0.574
		3495.52	-0.388		3495.52	-0.3564		3495.52	-0.3842		3495.52	-0.3838		3495.52	-0.3196		3495.52	-0.5422
		3502.3	-0.3674		3502.3	-0.336		3502.3	-0.3612		3502.3	-0.366		3502.3	-0.3114		3502.3	-0.508
		3509.08	-0.3456		3509.08	-0.319		3509.08	-0.3382		3509.08	-0.3438		3509.08	-0.2948		3509.08	-0.4752
		3515.86	-0.3178		3515.86	-0.2936		3515.86	-0.312		3515.86	-0.3168		3515.86	-0.2772		3515.86	-0.4386
		3522.66	-0.2846		3522.66	-0.2574		3522.66	-0.2766		3522.66	-0.2868		3522.66	-0.259		3522.66	-0.3938
		3529.46	-0.2488		3529.46	-0.2184		3529.46	-0.2406		3529.46	-0.2494		3529.46	-0.2352		3529.46	-0.3426
		3536.27	-0.211		3536.27	-0.1838		3536.27	-0.2046		3536.27	-0.2124		3536.27	-0.204		3536.27	-0.2948
		3543.09	-0.1704		3543.09	-0.1474		3543.09	-0.1684		3543.09	-0.1776		3543.09	-0.171		3543.09	-0.2424
		3549.92	-0.1336		3549.92	-0.1148		3549.92	-0.1354		3549.92	-0.1456		3549.92	-0.1388		3549.92	-0.195
		3556.75	-0.0974		3556.75	-0.0696		3556.75	-0.096		3556.75	-0.1068		3556.75	-0.0994		3556.75	-0.1492
		3563.59	-0.059		3563.59	-0.0316		3563.59	-0.0592		3563.59	-0.064		3563.59	-0.0674		3563.59	-0.1036
		3570.44	-0.0254		3570.44	-0.00912		3570.44	-0.025		3570.44	-0.0292		3570.44	-0.0394		3570.44	-0.0676
		3577.3	0.00344		3577.3	0.0254		3577.3	0.00204		3577.3	-0.00484		3577.3	-0.00632		3577.3	-0.0408
		3584.16	0.029		3584.16	0.0554		3584.16	0.032		3584.16	0.0218		3584.16	0.0302		3584.16	-0.0059
		3591.04	0.0494		3591.04	0.0808		3591.04	0.0596		3591.04	0.0456		3591.04	0.0596		3591.04	0.0236
		3597.92	0.0686		3597.92	0.1048		3597.92	0.0824		3597.92	0.0664		3597.92	0.0758		3597.92	0.0498
		3604.81	0.0876		3604.81	0.1202		3604.81	0.1022		3604.81	0.0818		3604.81	0.0958		3604.81	0.0752
		3611.71	0.1072		3611.71	0.1378		3611.71	0.1192		3611.71	0.1024		3611.71	0.1134		3611.71	0.0968
		3618.61	0.1256		3618.61	0.1592		3618.61	0.136		3618.61	0.1248		3618.61	0.1294		3618.61	0.1194
		3625.52	0.14		3625.52	0.1726		3625.52	0.1488		3625.52	0.1422		3625.52	0.1338		3625.52	0.1324
		3632.45	0.1506		3632.45	0.1804		3632.45	0.1598		3632.45	0.1534		3632.45	0.144		3632.45	0.1452
		3639.37	0.161		3639.37	0.1882		3639.37	0.1728		3639.37	0.1656		3639.37	0.155		3639.37	0.1664
		3646.31	0.174		3646.31	0.2		3646.31	0.1872		3646.31	0.1788		3646.31	0.1686		3646.31	0.1818
		3653.26	0.1914		3653.26	0.2126		3653.26	0.205		3653.26	0.1962		3653.26	0.1918		3653.26	0.2032
		3660.21	0.2126		3660.21	0.221		3660.21	0.2246		3660.21	0.2164		3660.21	0.217		3660.21	0.2272
		3662.53	0.221		3662.53	0.2374		3662.53	0.232		3662.53	0.2232		3662.53	0.2204		3662.53	0.2324
		3664.85	0.2288		3664.85	0.2476		3664.85	0.239		3664.85	0.2296		3664.85	0.2266		3664.85	0.2392
		3667.17	0.236		3667.17	0.2558		3667.17	0.2454		3667.17	0.2372		3667.17	0.2314		3667.17	0.2422
		3669.49	0.2448		3669.49	0.2608		3669.49	0.2544		3669.49	0.2466		3669.49	0.2374		3669.49	0.246
		3671.82	0.2556		3671.82	0.2702		3671.82	0.2648		3671.82	0.2582		3671.82	0.2462		3671.82	0.2566
		3674.14	0.27		3674.14	0.2748		3674.14	0.28		3674.14	0.2708		3674.14	0.2616		3674.14	0.266
		3676.46	0.2834		3676.46	0.2856		3676.46	0.2932		3676.46	0.2852		3676.46	0.2802		3676.46	0.2742
		3678.79	0.2966		3678.79	0.293		3678.79	0.3046		3678.79	0.3012		3678.79	0.2972		3678.79	0.2828
		3681.12	0.3064		3681.12	0.3066		3681.12	0.3184		3681.12	0.3112		3681.12	0.3076		3681.12	0.298
		3683.44	0.3292		3683.44	0.318		3683.44	0.338		3683.44	0.331		3683.44	0.3302		3683.44	0.3186
		3685.77	0.352		3685.77	0.3344		3685.77	0.3614		3685.77	0.3496		3685.77	0.353		3685.77	0.3488
		3688.1	0.387		3688.1	0.3548		3688.1	0.3934		3688.1	0.3866		3688.1	0.3758		3688.1	0.381
		3690.43	0.4286		3690.43	0.393		3690.43	0.4344		3690.43	0.4236		3690.43	0.406		3690.43	0.4166
		3692.76	0.4784		3692.76	0.4216		3692.76	0.4792		3692.76	0.4614		3692.76	0.4496		3692.76	0.4562
		3695.09	0.5254		3695.09	0.4758		3695.09	0.52		3695.09	0.5066		3695.09	0.4756		3695.09	0.4914
		3697.43	0.5662		3697.43	0.5242		3697.43	0.5622		3697.43	0.5388		3697.43	0.511		3697.43	0.5184
		3699.76	0.6012		3699.76	0.562		3699.76	0.5918		3699.76	0.563		3699.76	0.536		3699.76	0.538
		3702.1	0.6204		3702.1	0.5764		3702.1	0.6046		3702.1	0.584		3702.1	0.5552		3702.1	0.5492

## Sheet: B
		NaF			NaCl			NaBr			NaI			HCl			raman-iR
		Frequency (cm-1)	Im \Chi (2)		Frequency (cm-1)	Im \Chi (2)		Frequency (cm-1)	Im \Chi (2)		Frequency (cm-1)	Im \Chi (2)		Frequency (cm-1)	Im \Chi (2)		Frequency (cm-1)	signal
		3002.98	0		3002.98	-0.653092		3002.98	0.264331		3002.98	0.238033		3002.98	0.198175		3002.98	0.19486
		3009.19	0		3009.19	-0.675053		3009.19	0.313694		3009.19	0.241639		3009.19	0.196349		3009.19	0.2052
		3015.4	0		3015.4	-0.803625		3015.4	0.332484		3015.4	0.316557		3015.4	0.219127		3015.4	0.2085
		3021.62	0		3021.62	-0.784435		3021.62	0.273567		3021.62	0.295246		3021.62	0.253254		3021.62	0.21209
		3027.85	0		3027.85	-0.760554		3027.85	0.261465		3027.85	0.244754		3027.85	0.242302		3027.85	0.21951
		3034.08	0		3034.08	-0.758209		3034.08	0.350318		3034.08	0.258033		3034.08	0.234444		3034.08	0.22819
		3040.32	0		3040.32	-0.709382		3040.32	0.36879		3040.32	0.298852		3040.32	0.255794		3040.32	0.23738
		3046.57	0		3046.57	-0.710874		3046.57	0.317834		3046.57	0.305574		3046.57	0.290952		3046.57	0.24359
		3052.83	0		3052.83	-0.76951		3052.83	0.247134		3052.83	0.274918		3052.83	0.307222		3052.83	0.25295
		3059.09	0		3059.09	-0.786354		3059.09	0.292102		3059.09	0.283443		3059.09	0.292222		3059.09	0.26612
		3065.36	0		3065.36	-0.752665		3065.36	0.328567		3065.36	0.278361		3065.36	0.298413		3065.36	0.27098
		3071.64	0		3071.64	-0.75693		3071.64	0.333121		3071.64	0.291803		3071.64	0.318254		3071.64	0.27895
		3077.92	0		3077.92	-0.867804		3077.92	0.318248		3077.92	0.305902		3077.92	0.333333		3077.92	0.29325
		3084.22	0		3084.22	-0.898294		3084.22	0.334204		3084.22	0.342131		3084.22	0.341032		3084.22	0.3131
		3090.52	0		3090.52	-0.754797		3090.52	0.250955		3090.52	0.371475		3090.52	0.366667		3090.52	0.33369
		3096.82	0		3096.82	-0.78678		3096.82	0.307325		3096.82	0.402131		3096.82	0.362698		3096.82	0.35178
		3103.14	0		3103.14	-0.880597		3103.14	0.462102		3103.14	0.410984		3103.14	0.387302		3103.14	0.37614
		3109.46	0		3109.46	-0.857143		3109.46	0.550637		3109.46	0.445902		3109.46	0.420635		3109.46	0.40496
		3115.78	0		3115.78	-0.816631		3115.78	0.545223		3115.78	0.518033		3115.78	0.444444		3115.78	0.43718
		3122.12	0		3122.12	-0.818763		3122.12	0.424522		3122.12	0.603279		3122.12	0.445238		3122.12	0.46774
		3128.46	0		3128.46	-0.876333		3128.46	0.36879		3128.46	0.593443		3128.46	0.465873		3128.46	0.49641
		3134.81	0		3134.81	-0.889126		3134.81	0.393631		3134.81	0.529508		3134.81	0.506349		3134.81	0.52894
		3141.17	0		3141.17	-0.859275		3141.17	0.478662		3141.17	0.583607		3141.17	0.555556		3141.17	0.55891
		3147.53	0		3147.53	-0.829424		3147.53	0.528344		3147.53	0.647541		3147.53	0.594444		3147.53	0.58573
		3153.91	0		3153.91	-0.837953		3153.91	0.605414		3153.91	0.665574		3153.91	0.598413		3153.91	0.61424
		3160.29	0		3160.29	-0.948827		3160.29	0.622611		3160.29	0.691803		3160.29	0.626984		3160.29	0.65028
		3166.67	0		3166.67	-0.933902		3166.67	0.633758		3166.67	0.732787		3166.67	0.676984		3166.67	0.68109
		3173.07	0		3173.07	-0.916844		3173.07	0.656051		3173.07	0.740984		3173.07	0.70873		3173.07	0.70801
		3179.47	0		3179.47	-1		3179.47	0.735669		3179.47	0.751639		3179.47	0.724603		3179.47	0.74254
		3185.88	0		3185.88	-0.933902		3185.88	0.767516		3185.88	0.809836		3185.88	0.721429		3185.88	0.77867
		3192.29	0		3192.29	-0.782516		3192.29	0.77707		3192.29	0.853115		3192.29	0.738095		3192.29	0.81529
		3198.71	0		3198.71	-0.818763		3198.71	0.792994		3198.71	0.869377		3198.71	0.776984		3198.71	0.84721
		3205.14	0		3205.14	-0.829424		3205.14	0.83121		3205.14	0.897049		3205.14	0.812698		3205.14	0.87411
		3211.58	0		3211.58	-0.808102		3211.58	0.863057		3211.58	0.868033		3211.58	0.838889		3211.58	0.90073
		3218.03	0		3218.03	-0.791045		3218.03	0.901274		3218.03	0.863934		3218.03	0.874603		3218.03	0.92285
		3224.48	0		3224.48	-0.769723		3224.48	0.869427		3224.48	0.904918		3224.48	0.895238		3224.48	0.9481
		3230.94	0		3230.94	-0.778252		3230.94	0.821656		3230.94	0.960656		3230.94	0.905556		3230.94	0.96892
		3237.41	0		3237.41	-0.767591		3237.41	0.751592		3237.41	1		3237.41	0.95		3237.41	0.98903
		3243.88	0		3243.88	-0.759062		3243.88	0.757962		3243.88	0.978689		3243.88	0.936508		3243.88	1.00753
		3250.37	0		3250.37	-0.701493		3250.37	0.843949		3250.37	0.922951		3250.37	0.935714		3250.37	1.0235
		3256.86	0		3256.86	-0.648188		3256.86	0.94586		3256.86	0.919672		3256.86	0.945238		3256.86	1.03516
		3263.35	0		3263.35	-0.739872		3263.35	1		3263.35	0.937705		3263.35	0.922222		3263.35	1.04633
		3269.86	0		3269.86	-0.701493		3269.86	0.920382		3269.86	0.921311		3269.86	0.907143		3269.86	1.05686
		3276.37	0		3276.37	-0.52452		3276.37	0.901274		3276.37	0.95082		3276.37	0.942063		3276.37	1.06707
		3282.89	0		3282.89	-0.567164		3282.89	0.987261		3282.89	0.995082		3282.89	0.931746		3282.89	1.07602
		3289.42	0		3289.42	-0.569296		3289.42	0.907643		3289.42	0.998361		3289.42	0.951587		3289.42	1.08414
		3295.95	0		3295.95	-0.486141		3295.95	0.818471		3295.95	0.955738		3295.95	0.998413		3295.95	1.09224
		3302.49	0		3302.49	-0.434968		3302.49	0.764331		3302.49	0.903279		3302.49	1		3302.49	1.10072
		3309.04	0		3309.04	-0.392324		3309.04	0.783439		3309.04	0.929508		3309.04	0.988889		3309.04	1.11278
		3315.6	0		3315.6	-0.36887		3315.6	0.703822		3315.6	0.911475		3315.6	0.98254		3315.6	1.12579
		3322.17	0		3322.17	-0.289979		3322.17	0.659236		3322.17	0.85082		3322.17	0.974286		3322.17	1.13938
		3328.74	0		3328.74	-0.183369		3328.74	0.659236		3328.74	0.809836		3328.74	0.958413		3328.74	1.15688
		3335.32	0		3335.32	-0.170576		3335.32	0.652866		3335.32	0.791803		3335.32	0.94246		3335.32	1.17593
		3341.91	0		3341.91	-0.191898		3341.91	0.60828		3341.91	0.777049		3341.91	0.929365		3341.91	1.18515
		3348.5	0		3348.5	-0.147122		3348.5	0.522293		3348.5	0.747541		3348.5	0.924603		3348.5	1.20355
		3355.1	0		3355.1	-0.115139		3355.1	0.461783		3355.1	0.714754		3355.1	0.923016		3355.1	1.21853
		3361.71	0		3361.71	-0.0426439		3361.71	0.455414		3361.71	0.706557		3361.71	0.919841		3361.71	1.22933
		3368.33	0		3368.33	0		3368.33	0.39172		3368.33	0.688525		3368.33	0.918254		3368.33	1.24803
		3374.96	0		3374.96	0.0362473		3374.96	0.33758		3374.96	0.672131		3374.96	0.89127		3374.96	1.25964
		3381.59	0		3381.59	0.0426439		3381.59	0.245223		3381.59	0.62459		3381.59	0.859524		3381.59	1.27183
		3388.23	0		3388.23	0.130064		3388.23	0.171975		3388.23	0.559016		3388.23	0.897619		3388.23	1.28034
		3394.88	0		3394.88	0.153518		3394.88	0.203822		3394.88	0.52623		3394.88	0.884127		3394.88	1.28448
		3401.53	0		3401.53	0.168443		3401.53	0.143312		3401.53	0.457377		3401.53	0.870635		3401.53	1.2868
		3408.2	0		3408.2	0.200426		3408.2	0.121019		3408.2	0.388525		3408.2	0.836508		3408.2	1.28914
		3414.87	0		3414.87	0.275053		3414.87	0.11465		3414.87	0.344262		3414.87	0.80873		3414.87	1.28701
		3421.55	0		3421.55	0.336887		3421.55	0.121019		3421.55	0.322951		3421.55	0.796032		3421.55	1.28045
		3428.24	0		3428.24	0.334755		3428.24	0.0923567		3428.24	0.293443		3428.24	0.756349		3428.24	1.26637
		3434.93	0		3434.93	0.360341		3434.93	0.0700637		3434.93	0.288525		3434.93	0.688889		3434.93	1.2501
		3441.63	0		3441.63	0.383795		3441.63	0.0796178		3441.63	0.286885		3441.63	0.657937		3441.63	1.21503
		3448.34	0		3448.34	0.394456		3448.34	0.0955414		3448.34	0.24918		3448.34	0.656349		3448.34	1.1805
		3455.06	0		3455.06	0.415778		3455.06	0.0828025		3455.06	0.218033		3455.06	0.625397		3455.06	1.14664
		3461.78	0		3461.78	0.445629		3461.78	0.089172		3461.78	0.191803		3461.78	0.557937		3461.78	1.12078
		3468.52	0		3468.52	0.434968		3468.52	0.11465		3468.52	0.142623		3468.52	0.48254		3468.52	1.09342
		3475.26	0		3475.26	0.390192		3475.26	0.152866		3475.26	0.131148		3475.26	0.43254		3475.26	1.07201
		3482	0		3482	0.345416		3482	0.127389		3482	0.113115		3482	0.416667		3482	1.04413
		3488.76	0		3488.76	0.341151		3488.76	0.0605096		3488.76	0.0803279		3488.76	0.35873		3488.76	1.00457
		3495.52	0		3495.52	0.336887		3495.52	0.0605096		3495.52	0.0344262		3495.52	0.271429		3495.52	0.96392
		3502.3	0		3502.3	0.334755		3502.3	0.0987261		3502.3	0.0114754		3502.3	0.222222		3502.3	0.92831
		3509.08	0		3509.08	0.283582		3509.08	0.117834		3509.08	0.0147541		3509.08	0.201587		3509.08	0.88681
		3515.86	0		3515.86	0.257996		3515.86	0.0923567		3515.86	0.00819672		3515.86	0.161111		3515.86	0.84026
		3522.66	0		3522.66	0.289979		3522.66	0.127389		3522.66	-0.0180328		3522.66	0.101587		3522.66	0.79768
		3529.46	0		3529.46	0.324094		3529.46	0.130573		3529.46	-0.00491803		3529.46	0.0539683		3529.46	0.75402
		3536.27	0		3536.27	0.289979		3536.27	0.101911		3536.27	-0.0114754		3536.27	0.0277778		3536.27	0.69671
		3543.09	0		3543.09	0.245203		3543.09	0.0318471		3543.09	-0.0590164		3543.09	-0.00238095		3543.09	0.66733
		3549.92	0		3549.92	0.200426		3549.92	-0.0286624		3549.92	-0.0983607		3549.92	-0.0206349		3549.92	0.61705
		3556.75	0		3556.75	0.296375		3556.75	0.022293		3556.75	-0.0770492		3556.75	-0.00793651		3556.75	0.5733
		3563.59	0		3563.59	0.292111		3563.59	-0.00318471		3563.59	-0.0409836		3563.59	-0.0333333		3563.59	0.53627
		3570.44	0		3570.44	0.173561		3570.44	0.00636943		3570.44	-0.0311475		3570.44	-0.0555556		3570.44	0.50314
		3577.3	0		3577.3	0.234115		3577.3	-0.022293		3577.3	-0.0678689		3577.3	-0.0387302		3577.3	0.47748
		3584.16	0		3584.16	0.28145		3584.16	0.0477707		3584.16	-0.0590164		3584.16	0.0047619		3584.16	0.45079
		3591.04	0		3591.04	0.334755		3591.04	0.16242		3591.04	-0.0311475		3591.04	0.0404762		3591.04	0.42715
		3597.92	0		3597.92	0.385928		3597.92	0.219745		3597.92	-0.0180328		3597.92	0.0285714		3597.92	0.40308
		3604.81	0		3604.81	0.347548		3604.81	0.232484		3604.81	-0.047541		3604.81	0.0325397		3604.81	0.38773
		3611.71	0		3611.71	0.326226		3611.71	0.191083		3611.71	-0.0393443		3611.71	0.0246032		3611.71	0.37256
		3618.61	0		3618.61	0.358209		3618.61	0.165605		3618.61	-0.00655738		3618.61	0.0150794		3618.61	0.35461
		3625.52	0		3625.52	0.347548		3625.52	0.140127		3625.52	0.0180328		3625.52	-0.0246032		3625.52	0.34023
		3632.45	0		3632.45	0.317697		3632.45	0.146497		3632.45	0.0229508		3632.45	-0.0261905		3632.45	0.32673
		3639.37	0		3639.37	0.289979		3639.37	0.187898		3639.37	0.0377049		3639.37	-0.0238095		3639.37	0.31322
		3646.31	0		3646.31	0.277186		3646.31	0.210191		3646.31	0.0393443		3646.31	-0.0214286		3646.31	0.30379
		3653.26	0		3653.26	0.226013		3653.26	0.216561		3653.26	0.0393443		3653.26	0.0015873
		3660.21	0		3660.21	0.0895522		3660.21	0.191083		3660.21	0.0311475		3660.21	0.0174603
		3662.53	0		3662.53	0.17484		3662.53	0.175159		3662.53	0.0180328		3662.53	-0.00238095
		3664.85	0		3664.85	0.200426		3664.85	0.16242		3664.85	0.00655738		3664.85	-0.00873016
		3667.17	0		3667.17	0.211087		3667.17	0.149682		3667.17	0.00983607		3667.17	-0.018254
		3669.49	0		3669.49	0.170576		3669.49	0.152866		3669.49	0.0147541		3669.49	-0.0293651
		3671.82	0		3671.82	0.15565		3671.82	0.146497		3671.82	0.0213115		3671.82	-0.0373016
		3674.14	0		3674.14	0.0511727		3674.14	0.159236		3674.14	0.00655738		3674.14	-0.0333333
		3676.46	0		3676.46	0.0234542		3676.46	0.156051		3676.46	0.0147541		3676.46	-0.0126984
		3678.79	0		3678.79	-0.0383795		3678.79	0.127389		3678.79	0.0377049		3678.79	0.00238095
		3681.12	0		3681.12	0.0021322		3681.12	0.191083		3681.12	0.0393443		3681.12	0.0047619
		3683.44	0		3683.44	-0.119403		3683.44	0.140127		3683.44	0.0147541		3683.44	0.00396825
		3685.77	0		3685.77	-0.187633		3685.77	0.149682		3685.77	-0.0196721		3685.77	0.00396825
		3688.1	0		3688.1	-0.343284		3688.1	0.101911		3688.1	-0.00327869		3688.1	-0.0444444
		3690.43	0		3690.43	-0.379531		3690.43	0.0923567		3690.43	-0.0409836		3690.43	-0.0896825
		3692.76	0		3692.76	-0.605544		3692.76	0.0127389		3692.76	-0.139344		3692.76	-0.114286
		3695.09	0		3695.09	-0.528785		3695.09	-0.0859873		3695.09	-0.154098		3695.09	-0.197619
		3697.43	0		3697.43	-0.447761		3697.43	-0.0636943		3697.43	-0.22459		3697.43	-0.219048
		3699.76	0		3699.76	-0.41791		3699.76	-0.149682		3699.76	-0.313115		3699.76	-0.25873
		3702.1	0		3702.1	-0.469083		3702.1	-0.251592		3702.1	-0.298361		3702.1	-0.25873

## Sheet: C
		NaF					NaCl					NaBr					NaI
		Frequency (cm-1)	Im \Chi (2)	Frequency (cm-1)	Gaussian Fit		Frequency (cm-1)	Im \Chi (2)	Frequency (cm-1)	Gaussian Fit		Frequency (cm-1)	Im \Chi (2)	Frequency (cm-1)	Gaussian Fit		Frequency (cm-1)	Im \Chi (2)	Frequency (cm-1)	Gaussian Fit
		2656.88	114.133	2656.88	-0.0451613		2656.88	0	2656.88	-6.62e-15		2656.88	0	2656.88	-7.76e-17		2656.88	0	2656.88	-2.98e-18
		2658.82	92.8032	2658.82	-0.047276		2658.82	0	2658.82	-7.92e-15		2658.82	0	2658.82	-9.38e-17		2658.82	0	2658.82	-3.62e-18
		2660.76	107.932	2660.76	-0.0494828		2660.76	0	2660.76	-9.46e-15		2660.76	0	2660.76	-1.132e-16		2660.76	0	2660.76	-4.38e-18
		2662.69	122.676	2662.69	-0.0517855		2662.69	0	2662.69	-1.128e-14		2662.69	0	2662.69	-1.364e-16		2662.69	0	2662.69	-5.34e-18
		2664.63	89.9212	2664.63	-0.0541879		2664.63	0	2664.63	-1.346e-14		2664.63	0	2664.63	-1.646e-16		2664.63	0	2664.63	-6.48e-18
		2666.57	47.0552	2666.57	-0.056694		2666.57	0	2666.57	-1.606e-14		2666.57	0	2666.57	-1.984e-16		2666.57	0	2666.57	-7.86e-18
		2668.51	50.5866	2668.51	-0.0593078		2668.51	0	2668.51	-1.916e-14		2668.51	0	2668.51	-2.4e-16		2668.51	0	2668.51	-9.54e-18
		2670.45	20.991	2670.45	-0.0620334		2670.45	0	2670.45	-2.28e-14		2670.45	0	2670.45	-2.88e-16		2670.45	0	2670.45	-1.156e-17
		2672.39	37.9826	2672.39	-0.0648754		2672.39	0	2672.39	-2.72e-14		2672.39	0	2672.39	-3.46e-16		2672.39	0	2672.39	-1.402e-17
		2674.33	33.2544	2674.33	-0.0678382		2674.33	0	2674.33	-3.24e-14		2674.33	0	2674.33	-4.18e-16		2674.33	0	2674.33	-1.698e-17
		2676.27	40.3086	2676.27	-0.0709264		2676.27	0	2676.27	-3.86e-14		2676.27	0	2676.27	-5.02e-16		2676.27	0	2676.27	-2.06e-17
		2678.22	119.796	2678.22	-0.0741449		2678.22	0	2678.22	-4.6e-14		2678.22	0	2678.22	-6.04e-16		2678.22	0	2678.22	-2.5e-17
		2680.16	88.5044	2680.16	-0.0774987		2680.16	0	2680.16	-5.46e-14		2680.16	0	2680.16	-7.26e-16		2680.16	0	2680.16	-3.02e-17
		2682.1	33.5996	2682.1	-0.0809929		2682.1	0	2682.1	-6.5e-14		2682.1	0	2682.1	-8.72e-16		2682.1	0	2682.1	-3.66e-17
		2684.05	16.473	2684.05	-0.0846328		2684.05	0	2684.05	-7.74e-14		2684.05	0	2684.05	-1.048e-15		2684.05	0	2684.05	-4.42e-17
		2686	38.928	2686	-0.088424		2686	0	2686	-9.2e-14		2686	0	2686	-1.258e-15		2686	0	2686	-5.34e-17
		2687.94	46.1224	2687.94	-0.0923721		2687.94	0	2687.94	-1.092e-13		2687.94	0	2687.94	-1.512e-15		2687.94	0	2687.94	-6.46e-17
		2689.89	68.78	2689.89	-0.096483		2689.89	0	2689.89	-1.298e-13		2689.89	0	2689.89	-1.814e-15		2689.89	0	2689.89	-7.8e-17
		2691.84	106.176	2691.84	-0.100763		2691.84	0	2691.84	-1.54e-13		2691.84	0	2691.84	-2.18e-15		2691.84	0	2691.84	-9.42e-17
		2693.79	136.126	2693.79	-0.105217		2693.79	0	2693.79	-1.828e-13		2693.79	0	2693.79	-2.6e-15		2693.79	0	2693.79	-1.138e-16
		2695.74	122.811	2695.74	-0.109854		2695.74	0	2695.74	-2.16e-13		2695.74	0	2695.74	-3.12e-15		2695.74	0	2695.74	-1.374e-16
		2697.69	76.218	2697.69	-0.114678		2697.69	0	2697.69	-2.58e-13		2697.69	0	2697.69	-3.74e-15		2697.69	0	2697.69	-1.656e-16
		2699.64	32.9742	2699.64	-0.119698		2699.64	0	2699.64	-3.04e-13		2699.64	0	2699.64	-4.48e-15		2699.64	0	2699.64	-1.998e-16
		2701.59	13.8798	2701.59	-0.124919		2701.59	0	2701.59	-3.62e-13		2701.59	0	2701.59	-5.38e-15		2701.59	0	2701.59	-2.4e-16
		2703.54	3.9716	2703.54	-0.13035		2703.54	0	2703.54	-4.28e-13		2703.54	0	2703.54	-6.42e-15		2703.54	0	2703.54	-2.9e-16
		2705.5	-12.1296	2705.5	-0.135998		2705.5	0	2705.5	-5.06e-13		2705.5	0	2705.5	-7.7e-15		2705.5	0	2705.5	-3.5e-16
		2707.45	-24.8702	2707.45	-0.14187		2707.45	0	2707.45	-6e-13		2707.45	0	2707.45	-9.2e-15		2707.45	0	2707.45	-4.22e-16
		2709.4	-47.0568	2709.4	-0.147975		2709.4	0	2709.4	-7.08e-13		2709.4	0	2709.4	-1.1e-14		2709.4	0	2709.4	-5.06e-16
		2711.36	-75.9548	2711.36	-0.154321		2711.36	0	2711.36	-8.38e-13		2711.36	0	2711.36	-1.314e-14		2711.36	0	2711.36	-6.1e-16
		2713.32	-87.3278	2713.32	-0.160916		2713.32	0	2713.32	-9.9e-13		2713.32	0	2713.32	-1.57e-14		2713.32	0	2713.32	-7.34e-16
		2715.27	-81.7778	2715.27	-0.167769		2715.27	0	2715.27	-1.17e-12		2715.27	0	2715.27	-1.874e-14		2715.27	0	2715.27	-8.82e-16
		2717.23	-82.1188	2717.23	-0.174889		2717.23	0	2717.23	-1.384e-12		2717.23	0	2717.23	-2.24e-14		2717.23	0	2717.23	-1.06e-15
		2719.19	-76.2294	2719.19	-0.182285		2719.19	0	2719.19	-1.634e-12		2719.19	0	2719.19	-2.66e-14		2719.19	0	2719.19	-1.274e-15
		2721.15	-66.435	2721.15	-0.189967		2721.15	0	2721.15	-1.928e-12		2721.15	0	2721.15	-3.18e-14		2721.15	0	2721.15	-1.53e-15
		2723.11	-58.0168	2723.11	-0.197944		2723.11	0	2723.11	-2.28e-12		2723.11	0	2723.11	-3.8e-14		2723.11	0	2723.11	-1.836e-15
		2725.07	-49.2398	2725.07	-0.206227		2725.07	0	2725.07	-2.68e-12		2725.07	0	2725.07	-4.52e-14		2725.07	0	2725.07	-2.2e-15
		2727.03	-49.807	2727.03	-0.214826		2727.03	0	2727.03	-3.16e-12		2727.03	0	2727.03	-5.38e-14		2727.03	0	2727.03	-2.64e-15
		2728.99	-41.383	2728.99	-0.223751		2728.99	0	2728.99	-3.72e-12		2728.99	0	2728.99	-6.42e-14		2728.99	0	2728.99	-3.18e-15
		2730.96	-28.416	2730.96	-0.233013		2730.96	0	2730.96	-4.38e-12		2730.96	0	2730.96	-7.64e-14		2730.96	0	2730.96	-3.8e-15
		2732.92	-1.9794	2732.92	-0.242624		2732.92	0	2732.92	-5.16e-12		2732.92	0	2732.92	-9.08e-14		2732.92	0	2732.92	-4.56e-15
		2734.89	22.225	2734.89	-0.252595		2734.89	0	2734.89	-6.08e-12		2734.89	0	2734.89	-1.08e-13		2734.89	0	2734.89	-5.46e-15
		2736.85	37.6342	2736.85	-0.262937		2736.85	0	2736.85	-7.16e-12		2736.85	0	2736.85	-1.284e-13		2736.85	0	2736.85	-6.52e-15
		2738.82	39.4596	2738.82	-0.273664		2738.82	0	2738.82	-8.42e-12		2738.82	0	2738.82	-1.526e-13		2738.82	0	2738.82	-7.82e-15
		2740.78	39.6164	2740.78	-0.284787		2740.78	0	2740.78	-9.9e-12		2740.78	0	2740.78	-1.814e-13		2740.78	0	2740.78	-9.34e-15
		2742.75	37.7496	2742.75	-0.296319		2742.75	0	2742.75	-1.162e-11		2742.75	0	2742.75	-2.16e-13		2742.75	0	2742.75	-1.118e-14
		2744.72	48.3598	2744.72	-0.308274		2744.72	0	2744.72	-1.366e-11		2744.72	0	2744.72	-2.56e-13		2744.72	0	2744.72	-1.336e-14
		2746.69	70.7074	2746.69	-0.320664		2746.69	0	2746.69	-1.604e-11		2746.69	0	2746.69	-3.04e-13		2746.69	0	2746.69	-1.598e-14
		2748.66	93.995	2748.66	-0.333504		2748.66	0	2748.66	-1.882e-11		2748.66	0	2748.66	-3.6e-13		2748.66	0	2748.66	-1.908e-14
		2750.63	101.261	2750.63	-0.346808		2750.63	0	2750.63	-2.2e-11		2750.63	0	2750.63	-4.26e-13		2750.63	0	2750.63	-2.28e-14
		2752.6	88.9578	2752.6	-0.36059		2752.6	0	2752.6	-2.6e-11		2752.6	0	2752.6	-5.06e-13		2752.6	0	2752.6	-2.72e-14
		2754.57	75.0088	2754.57	-0.374864		2754.57	0	2754.57	-3.04e-11		2754.57	0	2754.57	-6e-13		2754.57	0	2754.57	-3.24e-14
		2756.55	83.987	2756.55	-0.389647		2756.55	0	2756.55	-3.56e-11		2756.55	0	2756.55	-7.1e-13		2756.55	0	2756.55	-3.86e-14
		2758.52	89.8622	2758.52	-0.404954		2758.52	0	2758.52	-4.18e-11		2758.52	0	2758.52	-8.4e-13		2758.52	0	2758.52	-4.62e-14
		2760.49	98.8766	2760.49	-0.420801		2760.49	0	2760.49	-4.88e-11		2760.49	0	2760.49	-9.94e-13		2760.49	0	2760.49	-5.5e-14
		2762.47	105.399	2762.47	-0.437204		2762.47	0	2762.47	-5.72e-11		2762.47	0	2762.47	-1.176e-12		2762.47	0	2762.47	-6.54e-14
		2764.44	121.576	2764.44	-0.454179		2764.44	0	2764.44	-6.68e-11		2764.44	0	2764.44	-1.39e-12		2764.44	0	2764.44	-7.8e-14
		2766.42	127.071	2766.42	-0.471744		2766.42	0	2766.42	-7.82e-11		2766.42	0	2766.42	-1.644e-12		2766.42	0	2766.42	-9.28e-14
		2768.4	118.656	2768.4	-0.489917		2768.4	0	2768.4	-9.14e-11		2768.4	0	2768.4	-1.942e-12		2768.4	0	2768.4	-1.104e-13
		2770.38	118.271	2770.38	-0.508714		2770.38	0	2770.38	-1.068e-10		2770.38	0	2770.38	-2.3e-12		2770.38	0	2770.38	-1.312e-13
		2772.36	117.855	2772.36	-0.528155		2772.36	0	2772.36	-1.248e-10		2772.36	0	2772.36	-2.7e-12		2772.36	0	2772.36	-1.56e-13
		2774.34	114.951	2774.34	-0.548258		2774.34	0	2774.34	-1.458e-10		2774.34	0	2774.34	-3.2e-12		2774.34	0	2774.34	-1.854e-13
		2776.32	115.224	2776.32	-0.569042		2776.32	0	2776.32	-1.702e-10		2776.32	0	2776.32	-3.76e-12		2776.32	0	2776.32	-2.2e-13
		2778.3	109.134	2778.3	-0.590527		2778.3	0	2778.3	-1.984e-10		2778.3	0	2778.3	-4.44e-12		2778.3	0	2778.3	-2.62e-13
		2780.28	118.976	2780.28	-0.612732		2780.28	0	2780.28	-2.32e-10		2780.28	0	2780.28	-5.24e-12		2780.28	0	2780.28	-3.1e-13
		2782.26	105.594	2782.26	-0.635678		2782.26	0	2782.26	-2.7e-10		2782.26	0	2782.26	-6.16e-12		2782.26	0	2782.26	-3.68e-13
		2784.24	94.4136	2784.24	-0.659385		2784.24	0	2784.24	-3.14e-10		2784.24	0	2784.24	-7.26e-12		2784.24	0	2784.24	-4.36e-13
		2786.23	82.6374	2786.23	-0.683875		2786.23	0	2786.23	-3.66e-10		2786.23	0	2786.23	-8.56e-12		2786.23	0	2786.23	-5.18e-13
		2788.21	72.2826	2788.21	-0.709169		2788.21	0	2788.21	-4.26e-10		2788.21	0	2788.21	-1.006e-11		2788.21	0	2788.21	-6.14e-13
		2790.2	69.2264	2790.2	-0.735288		2790.2	0	2790.2	-4.96e-10		2790.2	0	2790.2	-1.184e-11		2790.2	0	2790.2	-7.28e-13
		2792.19	66.3606	2792.19	-0.762256		2792.19	0	2792.19	-5.78e-10		2792.19	0	2792.19	-1.392e-11		2792.19	0	2792.19	-8.62e-13
		2794.17	68.8448	2794.17	-0.790095		2794.17	0	2794.17	-6.72e-10		2794.17	0	2794.17	-1.636e-11		2794.17	0	2794.17	-1.02e-12
		2796.16	65.931	2796.16	-0.818828		2796.16	0	2796.16	-7.8e-10		2796.16	0	2796.16	-1.922e-11		2796.16	0	2796.16	-1.206e-12
		2798.15	62.4798	2798.15	-0.848479		2798.15	0	2798.15	-9.08e-10		2798.15	0	2798.15	-2.26e-11		2798.15	0	2798.15	-1.426e-12
		2802.13	53.7692	2802.13	-0.910635		2802.13	0	2802.13	-1.224e-09		2802.13	0	2802.13	-3.1e-11		2802.13	0	2802.13	-1.992e-12
		2808.11	50.8624	2808.11	-1.01136		2808.11	0	2808.11	-1.91e-09		2808.11	0	2808.11	-5.02e-11		2808.11	0	2808.11	-3.28e-12
		2814.09	42.9878	2814.09	-1.12171		2814.09	0	2814.09	-2.98e-09		2814.09	0	2814.09	-8.04e-11		2814.09	0	2814.09	-5.38e-12
		2820.08	32.6918	2820.08	-1.2424		2820.08	0	2820.08	-4.6e-09		2820.08	0	2820.08	-1.288e-10		2820.08	0	2820.08	-8.8e-12
		2826.07	23.4896	2826.07	-1.37419		2826.07	0	2826.07	-7.1e-09		2826.07	0	2826.07	-2.06e-10		2826.07	0	2826.07	-1.432e-11
		2832.08	9.8652	2832.08	-1.51788		2832.08	0	2832.08	-1.092e-08		2832.08	0	2832.08	-3.26e-10		2832.08	0	2832.08	-2.32e-11
		2838.09	6.3012	2838.09	-1.67429		2838.09	0	2838.09	-1.674e-08		2838.09	0	2838.09	-5.16e-10		2838.09	0	2838.09	-3.76e-11
		2844.1	0.1616	2844.1	-1.84427		2844.1	0	2844.1	-2.56e-08		2844.1	0	2844.1	-8.12e-10		2844.1	0	2844.1	-6.04e-11
		2850.13	-1.983	2850.13	-2.02868		2850.13	0	2850.13	-3.88e-08		2850.13	0	2850.13	-1.276e-09		2850.13	0	2850.13	-9.7e-11
		2856.16	2.5242	2856.16	-2.22843		2856.16	0	2856.16	-5.88e-08		2856.16	0	2856.16	-1.994e-09		2856.16	0	2856.16	-1.548e-10
		2862.19	-0.5794	2862.19	-2.44442		2862.19	0	2862.19	-8.88e-08		2862.19	0	2862.19	-3.1e-09		2862.19	0	2862.19	-2.46e-10
		2868.24	-3.9776	2868.24	-2.6776		2868.24	0	2868.24	-1.336e-07		2868.24	0	2868.24	-4.82e-09		2868.24	0	2868.24	-3.92e-10
		2874.29	-1.3748	2874.29	-2.92889		2874.29	0	2874.29	-2e-07		2874.29	0	2874.29	-7.46e-09		2874.29	0	2874.29	-6.18e-10
		2880.35	0.1718	2880.35	-3.19924		2880.35	0	2880.35	-2.98e-07		2880.35	0	2880.35	-1.15e-08		2880.35	0	2880.35	-9.72e-10
		2886.41	-1.787	2886.41	-3.48959		2886.41	0	2886.41	-4.44e-07		2886.41	0	2886.41	-1.764e-08		2886.41	0	2886.41	-1.524e-09
		2892.48	-6.0812	2892.48	-3.80088		2892.48	0	2892.48	-6.56e-07		2892.48	0	2892.48	-2.7e-08		2892.48	0	2892.48	-2.38e-09
		2898.56	-5.4188	2898.56	-4.13404		2898.56	0	2898.56	-9.66e-07		2898.56	0	2898.56	-4.1e-08		2898.56	0	2898.56	-3.7e-09
		2904.65	-8.8492	2904.65	-4.48995		2904.65	0	2904.65	-1.42e-06		2904.65	0	2904.65	-6.22e-08		2904.65	0	2904.65	-5.74e-09
		2910.74	-8.7314	2910.74	-4.8695		2910.74	0	2910.74	-2.08e-06		2910.74	0	2910.74	-9.4e-08		2910.74	0	2910.74	-8.86e-09
		2916.84	-5.8008	2916.84	-5.27351		2916.84	0	2916.84	-3.02e-06		2916.84	0	2916.84	-1.416e-07		2916.84	0	2916.84	-1.364e-08
		2922.95	-10.7544	2922.95	-5.70278		2922.95	0	2922.95	-4.38e-06		2922.95	0	2922.95	-2.12e-07		2922.95	0	2922.95	-2.08e-08
		2929.06	-11.4676	2929.06	-6.15803		2929.06	0	2929.06	-6.34e-06		2929.06	0	2929.06	-3.16e-07		2929.06	0	2929.06	-3.18e-08
		2935.19	-8.4386	2935.19	-6.63992		2935.19	0	2935.19	-9.14e-06		2935.19	0	2935.19	-4.72e-07		2935.19	0	2935.19	-4.84e-08
		2941.31	-11.1558	2941.31	-7.14904		2941.31	0	2941.31	-1.31e-05		2941.31	0	2941.31	-6.98e-07		2941.31	0	2941.31	-7.34e-08
		2947.45	-10.6056	2947.45	-7.68591		2947.45	0	2947.45	-1.87e-05		2947.45	0	2947.45	-1.03e-06		2947.45	0	2947.45	-1.106e-07
		2953.59	-10.879	2953.59	-8.2509		2953.59	0	2953.59	-2.66e-05		2953.59	0	2953.59	-1.514e-06		2953.59	0	2953.59	-1.66e-07
		2959.74	-14.9058	2959.74	-8.84433		2959.74	0	2959.74	-3.76e-05		2959.74	0	2959.74	-2.22e-06		2959.74	0	2959.74	-2.48e-07
		2965.9	-15.9052	2965.9	-9.46637		2965.9	0	2965.9	-5.32e-05		2965.9	0	2965.9	-3.22e-06		2965.9	0	2965.9	-3.7e-07
		2972.06	-16.6294	2972.06	-10.1171		2972.06	0	2972.06	-7.46e-05		2972.06	0	2972.06	-4.68e-06		2972.06	0	2972.06	-5.5e-07
		2978.23	-17.4274	2978.23	-10.7963		2978.23	0	2978.23	-0.0001044		2978.23	0	2978.23	-6.78e-06		2978.23	0	2978.23	-8.12e-07
		2984.41	-18.644	2984.41	-11.5039		2984.41	0	2984.41	-0.0001454		2984.41	0	2984.41	-9.76e-06		2984.41	0	2984.41	-1.194e-06
		2990.59	-18.8122	2990.59	-12.2394		2990.59	0	2990.59	-0.000202		2990.59	0	2990.59	-1.4e-05		2990.59	0	2990.59	-1.75e-06
		2996.78	-19.6626	2996.78	-13.0022		2996.78	0	2996.78	-0.000278		2996.78	0	2996.78	-1.998e-05		2996.78	0	2996.78	-2.56e-06
		3002.98	-19.8078	3002.98	-13.7917		3002.98	1.7766	3002.98	-0.000384		3002.98	1.047	3002.98	-2.84e-05		3002.98	0.2226	3002.98	-3.72e-06
		3009.19	-20.5626	3009.19	-14.6068		3009.19	2.6538	3009.19	-0.000526		3009.19	0.919	3009.19	-4.02e-05		3009.19	-0.0322	3009.19	-5.38e-06
		3015.4	-23.6362	3015.4	-15.4464		3015.4	2.9924	3015.4	-0.000718		3015.4	2.445	3015.4	-5.68e-05		3015.4	0.3814	3015.4	-7.76e-06
		3021.62	-23.2824	3021.62	-16.3093		3021.62	1.621	3021.62	-0.000974		3021.62	1.9264	3021.62	-7.98e-05		3021.62	1.052	3021.62	-1.114e-05
		3027.85	-22.8934	3027.85	-17.194		3027.85	1.2044	3027.85	-0.001318		3027.85	0.6952	3027.85	-0.0001116		3027.85	0.6648	3027.85	-1.592e-05
		3034.08	-23.0542	3034.08	-18.0986		3034.08	2.9766	3034.08	-0.001776		3034.08	0.7724	3034.08	-0.0001554		3034.08	0.3064	3034.08	-2.26e-05
		3040.32	-22.1054	3040.32	-19.0213		3040.32	3.1944	3040.32	-0.00238		3040.32	1.4492	3040.32	-0.000216		3040.32	0.586	3040.32	-3.22e-05
		3046.57	-22.3	3046.57	-19.96		3046.57	1.9438	3046.57	-0.00318		3046.57	1.4806	3046.57	-0.000298		3046.57	1.2084	3046.57	-4.54e-05
		3052.83	-23.8742	3052.83	-20.9123		3052.83	0.1914	3052.83	-0.00424		3052.83	0.632	3052.83	-0.00041		3052.83	1.3662	3052.83	-6.38e-05
		3059.09	-24.5596	3059.09	-21.8758		3059.09	0.91	3059.09	-0.0056		3059.09	0.5406	3059.09	-0.00056		3059.09	0.7656	3059.09	-8.94e-05
		3065.36	-23.9326	3065.36	-22.8477		3065.36	1.5994	3065.36	-0.0074		3065.36	0.323	3065.36	-0.000764		3065.36	0.7924	3065.36	-0.0001246
		3071.64	-24.1918	3071.64	-23.8252		3071.64	1.5378	3071.64	-0.00972		3071.64	0.4492	3071.64	-0.001036		3071.64	1.0626	3071.64	-0.000173
		3077.92	-27.1186	3077.92	-24.8052		3077.92	0.9516	3077.92	-0.0127		3077.92	0.4702	3077.92	-0.001402		3077.92	1.1044	3077.92	-0.00024
		3084.22	-28.2914	3084.22	-25.7845		3084.22	0.8586	3084.22	-0.01652		3084.22	0.812	3084.22	-0.001886		3084.22	0.8422	3084.22	-0.00033
		3090.52	-25.4018	3090.52	-26.7598		3090.52	-1.3904	3090.52	-0.0214		3090.52	1.0242	3090.52	-0.00252		3090.52	0.9632	3090.52	-0.00045
		3096.82	-26.5446	3096.82	-27.7276		3096.82	-0.5332	3096.82	-0.0276		3096.82	1.3014	3096.82	-0.00338		3096.82	0.5144	3096.82	-0.000616
		3103.14	-29.3478	3103.14	-28.6843		3103.14	2.3606	3103.14	-0.0354		3103.14	0.9804	3103.14	-0.00448		3103.14	0.5332	3103.14	-0.000836
		3109.46	-29.436	3109.46	-29.6262		3109.46	3.7466	3109.46	-0.0454		3109.46	1.1588	3109.46	-0.00592		3109.46	0.6564	3109.46	-0.00113
		3115.78	-29.228	3115.78	-30.5496		3115.78	2.9366	3115.78	-0.0578		3115.78	1.9912	3115.78	-0.0078		3115.78	0.4936	3115.78	-0.001522
		3122.12	-30.0232	3122.12	-31.4508		3122.12	-0.3754	3122.12	-0.0732		3122.12	3.2012	3122.12	-0.01022		3122.12	-0.125	3122.12	-0.00204
		3128.46	-31.9918	3128.46	-32.3258		3128.46	-2.1928	3128.46	-0.0924		3128.46	2.3944	3128.46	-0.01334		3128.46	-0.2854	3128.46	-0.00272
		3134.81	-33.0568	3134.81	-33.171		3134.81	-2.2874	3134.81	-0.116		3134.81	0.3506	3134.81	-0.01734		3134.81	-0.069	3134.81	-0.00362
		3141.17	-33.084	3141.17	-33.9825		3141.17	-1.0876	3141.17	-0.145		3141.17	0.8534	3141.17	-0.0224		3141.17	0.343	3141.17	-0.00478
		3147.53	-32.9612	3147.53	-34.7567		3147.53	-0.5216	3147.53	-0.1806		3147.53	1.708	3147.53	-0.0288		3147.53	0.6364	3147.53	-0.0063
		3153.91	-33.8438	3153.91	-35.4898		3153.91	0.5732	3153.91	-0.2238		3153.91	1.4746	3153.91	-0.037		3153.91	0.1362	3153.91	-0.00828
		3160.29	-37.2398	3160.29	-36.1785		3160.29	0.2256	3160.29	-0.276		3160.29	1.3098	3160.29	-0.0472		3160.29	-0.00654	3160.29	-0.0108
		3166.67	-37.6148	3166.67	-36.8192		3166.67	-0.141	3166.67	-0.3388		3166.67	1.5402	3166.67	-0.06		3166.67	0.4472	3166.67	-0.01402
		3173.07	-37.8656	3173.07	-37.4088		3173.07	-0.2778	3173.07	-0.414		3173.07	1.1428	3173.07	-0.0758		3173.07	0.5576	3173.07	-0.01814
		3179.47	-40.5792	3179.47	-37.9443		3179.47	0.8172	3179.47	-0.5038		3179.47	0.6674	3179.47	-0.0954		3179.47	0.1846	3179.47	-0.0234
		3185.88	-39.875	3185.88	-38.4229		3185.88	0.7292	3185.88	-0.61		3185.88	1.1654	3185.88	-0.1196		3185.88	-0.6268	3185.88	-0.03
		3192.29	-37.16	3192.29	-38.8419		3192.29	0.1548	3192.29	-0.7352		3192.29	1.314	3192.29	-0.1492		3192.29	-1.0336	3192.29	-0.0382
		3198.71	-38.7824	3198.71	-39.1992		3198.71	-0.1136	3198.71	-0.882		3198.71	1.0006	3198.71	-0.1852		3198.71	-0.8594	3198.71	-0.0486
		3205.14	-39.622	3205.14	-39.4927		3205.14	0.2048	3205.14	-1.0532		3205.14	1.061	3205.14	-0.229		3205.14	-0.648	3205.14	-0.0614
		3211.58	-39.7472	3211.58	-39.7207		3211.58	0.303	3211.58	-1.2516		3211.58	-0.1182	3211.58	-0.2816		3211.58	-0.6274	3211.58	-0.0772
		3218.03	-39.8702	3218.03	-39.8817		3218.03	0.6728	3218.03	-1.4806		3218.03	-0.6782	3218.03	-0.3446		3218.03	-0.3384	3218.03	-0.0966
		3224.48	-39.9224	3224.48	-39.9748		3224.48	-0.5254	3224.48	-1.7432		3224.48	-0.3378	3224.48	-0.42		3224.48	-0.4118	3224.48	-0.1206
		3230.94	-40.6472	3230.94	-39.9993		3230.94	-2.0256	3230.94	-2.0424		3230.94	0.4056	3230.94	-0.5094		3230.94	-0.6222	3230.94	-0.1496
		3237.41	-40.8382	3237.41	-39.9547		3237.41	-4	3237.41	-2.3818		3237.41	0.862	3237.41	-0.6148		3237.41	-0.0754	3237.41	-0.1848
		3243.88	-41.0526	3243.88	-39.841		3243.88	-4.2142	3243.88	-2.7642		3243.88	0.0326	3243.88	-0.7384		3243.88	-0.7534	3243.88	-0.2272
		3250.37	-40.0488	3250.37	-39.6587		3250.37	-2.6254	3250.37	-3.1928		3250.37	-1.4894	3250.37	-0.883		3250.37	-1.1058	3250.37	-0.2778
		3256.86	-39.0832	3256.86	-39.4083		3256.86	-0.646	3256.86	-3.6702		3256.86	-1.8314	3256.86	-1.0506		3256.86	-1.1442	3256.86	-0.3384
		3263.35	-41.4698	3263.35	-39.0911		3263.35	0.302	3263.35	-4.1984		3263.35	-1.6554	3263.35	-1.2442		3263.35	-1.8634	3263.35	-0.41
		3269.86	-40.8498	3269.86	-38.7084		3269.86	-1.6962	3269.86	-4.7796		3269.86	-2.2188	3269.86	-1.4662		3269.86	-2.4076	3269.86	-0.4944
		3276.37	-36.9312	3276.37	-38.2619		3276.37	-2.2578	3276.37	-5.4146		3276.37	-1.8004	3276.37	-1.7198		3276.37	-1.8626	3276.37	-0.5936
		3282.89	-38.1786	3282.89	-37.7537		3282.89	-0.6054	3282.89	-6.1042		3282.89	-1.0764	3282.89	-2.0072		3282.89	-2.2814	3282.89	-0.709
		3289.42	-38.3588	3289.42	-37.1862		3289.42	-2.5554	3289.42	-6.848		3289.42	-1.1488	3289.42	-2.3316		3289.42	-2.0158	3289.42	-0.8428
		3295.95	-36.6118	3295.95	-36.562		3295.95	-4.6722	3295.95	-7.6448		3295.95	-2.2508	3295.95	-2.695		3295.95	-1.1806	3295.95	-0.997
		3302.49	-35.5928	3302.49	-35.8842		3302.49	-6.0168	3302.49	-8.492		3302.49	-3.5276	3302.49	-3.0998		3302.49	-1.3166	3302.49	-1.1738
		3309.04	-34.8488	3309.04	-35.1558		3309.04	-5.8168	3309.04	-9.3868		3309.04	-3.2044	3309.04	-3.548		3309.04	-1.8144	3309.04	-1.375
		3315.6	-34.6286	3315.6	-34.3802		3315.6	-7.8822	3315.6	-10.3244		3315.6	-3.8666	3315.6	-4.041		3315.6	-2.2266	3315.6	-1.603
		3322.17	-33.122	3322.17	-33.5612		3322.17	-9.1696	3322.17	-11.299		3322.17	-5.4708	3322.17	-4.58		3322.17	-2.6852	3322.17	-1.8596
		3328.74	-31.0078	3328.74	-32.7023		3328.74	-9.4704	3328.74	-12.304		3328.74	-6.7074	3328.74	-5.165		3328.74	-3.3828	3328.74	-2.1466
		3335.32	-31.1496	3335.32	-31.8076		3335.32	-10.0534	3335.32	-13.3312		3335.32	-7.4668	3335.32	-5.7956		3335.32	-4.1216	3335.32	-2.4658
		3341.91	-31.859	3341.91	-30.881		3341.91	-11.2368	3341.91	-14.3714		3341.91	-7.968	3341.91	-6.471		3341.91	-4.598	3341.91	-2.8182
		3348.5	-31.2232	3348.5	-29.9265		3348.5	-13.5002	3348.5	-15.4148		3348.5	-8.9986	3348.5	-7.189		3348.5	-5.079	3348.5	-3.2052
		3355.1	-30.7864	3355.1	-28.9483		3355.1	-15.104	3355.1	-16.4502		3355.1	-10.002	3355.1	-7.9464		3355.1	-5.4158	3355.1	-3.6268
		3361.71	-29.4092	3361.71	-27.9506		3361.71	-15.5576	3361.71	-17.466		3361.71	-10.4096	3361.71	-8.7392		3361.71	-5.7342	3361.71	-4.0834
		3368.33	-28.7788	3368.33	-26.9374		3368.33	-17.2702	3368.33	-18.4498		3368.33	-11.1668	3368.33	-9.5628		3368.33	-6.141	3368.33	-4.5744
		3374.96	-28.225	3374.96	-25.9128		3374.96	-18.6824	3374.96	-19.3894		3374.96	-11.7622	3374.96	-10.4106		3374.96	-6.9542	3374.96	-5.0986
		3381.59	-28.3096	3381.59	-24.8808		3381.59	-20.9838	3381.59	-20.2724		3381.59	-13.041	3381.59	-11.276		3381.59	-7.8872	3381.59	-5.654
		3388.23	-26.5016	3388.23	-23.8453		3388.23	-22.7998	3388.23	-21.0864		3388.23	-14.6178	3388.23	-12.151		3388.23	-7.2598	3388.23	-6.238
		3394.88	-26.0258	3394.88	-22.8101		3394.88	-22.196	3394.88	-21.8196		3394.88	-15.4012	3394.88	-13.0266		3394.88	-7.6362	3394.88	-6.8474
		3401.53	-25.7536	3401.53	-21.7789		3401.53	-23.5826	3401.53	-22.4612		3401.53	-16.945	3401.53	-13.8936		3401.53	-7.9828	3401.53	-7.4776
		3408.2	-25.0448	3408.2	-20.7551		3408.2	-24.1004	3408.2	-23.0012		3408.2	-18.4726	3408.2	-14.7416		3408.2	-8.7614	3408.2	-8.124
		3414.87	-23.2626	3414.87	-19.742		3414.87	-24.2106	3414.87	-23.4314		3414.87	-19.3608	3414.87	-15.5604		3414.87	-9.3148	3414.87	-8.7808
		3421.55	-21.674	3421.55	-18.7427		3421.55	-23.984	3421.55	-23.7444		3421.55	-19.7002	3421.55	-16.3392		3421.55	-9.459	3421.55	-9.4414
		3428.24	-21.375	3428.24	-17.7601		3428.24	-24.2046	3428.24	-23.935		3428.24	-20.0224	3428.24	-17.0674		3428.24	-10.0036	3428.24	-10.0992
		3434.93	-20.4408	3434.93	-16.7969		3434.93	-24.4578	3434.93	-24		3434.93	-19.7918	3434.93	-17.7348		3434.93	-11.139	3434.93	-10.7466
		3441.63	-19.0436	3441.63	-15.8554		3441.63	-23.4796	3441.63	-23.9376		3441.63	-19.1114	3441.63	-18.3316		3441.63	-11.0722	3441.63	-11.3756
		3448.34	-17.9804	3448.34	-14.938		3448.34	-22.392	3448.34	-23.7486		3448.34	-19.1808	3448.34	-18.8484		3448.34	-10.3732	3448.34	-11.9782
		3455.06	-16.732	3455.06	-14.0464		3455.06	-21.9762	3455.06	-23.4354		3455.06	-19.1608	3455.06	-19.2772		3455.06	-10.3494	3455.06	-12.5464
		3461.78	-15.4192	3461.78	-13.1825		3461.78	-21.2784	3461.78	-23.0026		3461.78	-19.163	3461.78	-19.6112		3461.78	-11.2548	3461.78	-13.0722
		3468.52	-15.0646	3468.52	-12.3477		3468.52	-20.2362	3468.52	-22.4566		3468.52	-19.6638	3468.52	-19.8446		3468.52	-12.3298	3468.52	-13.5478
		3475.26	-15.5638	3475.26	-11.5432		3475.26	-18.8806	3475.26	-21.8054		3475.26	-19.4462	3475.26	-19.9734		3475.26	-12.9346	3475.26	-13.966
		3482	-15.9958	3482	-10.77		3482	-18.8806	3482	-21.0588		3482	-19.27	3482	-19.9952		3482	-12.722	3482	-14.3202
		3488.76	-15.1792	3488.76	-10.0289		3488.76	-19.505	3488.76	-20.2274		3488.76	-19.161	3488.76	-19.9094		3488.76	-13.1312	3488.76	-14.605
		3495.52	-14.33	3495.52	-9.32034		3495.52	-18.6884	3495.52	-19.323		3495.52	-19.2904	3495.52	-19.7168		3495.52	-14.1642	3495.52	-14.8152
		3502.3	-13.6012	3502.3	-8.64476		3502.3	-17.1182	3502.3	-18.3582		3502.3	-19.0402	3502.3	-19.4202		3502.3	-14.5052	3502.3	-14.9474
		3509.08	-13.8132	3509.08	-8.00225		3509.08	-15.868	3509.08	-17.3462		3509.08	-18.1208	3509.08	-19.0242		3509.08	-14.0784	3509.08	-14.9992
		3515.86	-13.3356	3515.86	-7.39276		3515.86	-15.4146	3515.86	-16.2996		3515.86	-17.2986	3515.86	-18.5344		3515.86	-13.9878	3515.86	-14.9696
		3522.66	-11.5732	3522.66	-6.81606		3522.66	-13.7414	3522.66	-15.2318		3522.66	-16.9434	3522.66	-17.9584		3522.66	-14.371	3522.66	-14.8584
		3529.46	-9.813	3529.46	-6.27177		3529.46	-12.757	3529.46	-14.1552		3529.46	-15.7752	3529.46	-17.3048		3529.46	-14.4996	3529.46	-14.6676
		3536.27	-9.2736	3536.27	-5.75934		3536.27	-12.2522	3536.27	-13.0816		3536.27	-14.7312	3536.27	-16.5828		3536.27	-13.8722	3536.27	-14.3998
		3543.09	-9.65	3543.09	-5.27812		3543.09	-13.1348	3543.09	-12.022		3543.09	-15.1418	3543.09	-15.8032		3543.09	-13.9196	3543.09	-14.059
		3549.92	-9.4932	3549.92	-4.82732		3549.92	-13.4474	3549.92	-10.9864		3549.92	-14.9004	3549.92	-14.9766		3549.92	-13.256	3549.92	-13.6504
		3556.75	-6.278	3556.75	-4.40607		3556.75	-11.4054	3556.75	-9.9836		3556.75	-13.542	3556.75	-14.1142		3556.75	-12.0832	3556.75	-13.1804
		3563.59	-5.5614	3563.59	-4.01338		3563.59	-11.216	3563.59	-9.0214		3563.59	-12.0406	3563.59	-13.227		3563.59	-11.8538	3563.59	-12.6556
		3570.44	-7.552	3570.44	-3.64823		3570.44	-10.3066	3570.44	-8.1058		3570.44	-11.126	3570.44	-12.3262		3570.44	-11.6422	3570.44	-12.084
		3577.3	-5.5048	3577.3	-3.3095		3577.3	-10.4076	3577.3	-7.2418		3577.3	-11.3694	3577.3	-11.422		3577.3	-10.7512	3577.3	-11.4736
		3584.16	-3.8214	3584.16	-2.99605		3584.16	-8.3126	3584.16	-6.4332		3584.16	-10.6342	3584.16	-10.5244		3584.16	-9.2706	3584.16	-10.8328
		3591.04	-2.0116	3591.04	-2.70668		3591.04	-5.3366	3591.04	-5.6822		3591.04	-9.5626	3591.04	-9.6424		3591.04	-8.0002	3591.04	-10.1702
		3597.92	-0.206	3597.92	-2.44021		3597.92	-3.524	3597.92	-4.9902		3597.92	-8.732	3597.92	-8.7842		3597.92	-7.7506	3597.92	-9.494
		3604.81	-0.7782	3604.81	-2.1954		3604.81	-2.9054	3604.81	-4.3572		3604.81	-9.0656	3604.81	-7.9566		3604.81	-7.3506	3604.81	-8.8124
		3611.71	-0.967	3611.71	-1.97103		3611.71	-3.5884	3611.71	-3.7826		3611.71	-8.6146	3611.71	-7.1658		3611.71	-7.2234	3611.71	-8.1334
		3618.61	0.2282	3618.61	-1.76589		3618.61	-3.6988	3618.61	-3.2648		3618.61	-7.4896	3618.61	-6.4164		3618.61	-7.0358	3618.61	-7.4636
		3625.52	0.2894	3625.52	-1.57878		3625.52	-3.9818	3625.52	-2.8014		3625.52	-6.6712	3625.52	-5.7124		3625.52	-7.5974	3625.52	-6.8098
		3632.45	-0.074	3632.45	-1.40853		3632.45	-3.5214	3632.45	-2.39		3632.45	-6.2854	3632.45	-5.0562		3632.45	-7.339	3632.45	-6.1774
		3639.37	-0.458	3639.37	-1.25398		3639.37	-2.3568	3639.37	-2.027		3639.37	-5.7126	3639.37	-4.4494		3639.37	-7.0172	3639.37	-5.5714
		3646.31	-0.5126	3646.31	-1.11403		3646.31	-1.6668	3646.31	-1.709		3646.31	-5.482	3646.31	-3.8926		3646.31	-6.78	3646.31	-4.9958
		3653.26	-1.4368	3653.26	-0.987591		3653.26	0	3653.26	-1.4324		3653.26	0	3653.26	-3.3856		3653.26	0	3653.26	-4.4536
		3660.21	-4.4984	3660.21	-0.87364		3660.21	0	3660.21	-1.1936		3660.21	0	3660.21	-2.9274		3660.21	0	3660.21	-3.947
		3662.53	3.4234	3662.53	-0.838256		3662.53	0	3662.53	-1.1216		3662.53	0	3662.53	-2.7852		3662.53	0	3662.53	-3.7864
		3664.85	4.6706	3664.85	-0.804114		3664.85	0	3664.85	-1.0534		3664.85	0	3664.85	-2.6482		3664.85	0	3664.85	-3.63
		3667.17	4.9804	3667.17	-0.771179		3667.17	0	3667.17	-0.9886		3667.17	0	3667.17	-2.5164		3667.17	0	3667.17	-3.4776
		3669.49	4.0142	3669.49	-0.739416		3669.49	0	3669.49	-0.9272		3669.49	0	3669.49	-2.3894		3669.49	0	3669.49	-3.3296
		3671.82	3.643	3671.82	-0.708792		3671.82	0	3671.82	-0.869		3671.82	0	3671.82	-2.2674		3671.82	0	3671.82	-3.1858
		3674.14	1.1868	3674.14	-0.679273		3674.14	0	3674.14	-0.814		3674.14	0	3674.14	-2.1502		3674.14	0	3674.14	-3.0462
		3676.46	0.5612	3676.46	-0.650828		3676.46	0	3676.46	-0.762		3676.46	0	3676.46	-2.0378		3676.46	0	3676.46	-2.9106
		3678.79	-0.8894	3678.79	-0.623425		3678.79	0	3678.79	-0.7126		3678.79	0	3678.79	-1.9298		3678.79	0	3678.79	-2.7794
		3681.12	0.0644	3681.12	-0.597032		3681.12	0	3681.12	-0.6662		3681.12	0	3681.12	-1.8264		3681.12	0	3681.12	-2.6524
		3683.44	-2.7986	3683.44	-0.571619		3683.44	0	3683.44	-0.6224		3683.44	0	3683.44	-1.7274		3683.44	0	3683.44	-2.5294
		3685.77	-4.407	3685.77	-0.547156		3685.77	0	3685.77	-0.581		3685.77	0	3685.77	-1.6328		3685.77	0	3685.77	-2.4106
		3688.1	-8.0198	3688.1	-0.523613		3688.1	0	3688.1	-0.542		3688.1	0	3688.1	-1.5422		3688.1	0	3688.1	-2.296
		3690.43	-8.931	3690.43	-0.500963		3690.43	0	3690.43	-0.5052		3690.43	0	3690.43	-1.4558		3690.43	0	3690.43	-2.1852
		3692.76	-14.2106	3692.76	-0.479177		3692.76	0	3692.76	-0.4708		3692.76	0	3692.76	-1.3732		3692.76	0	3692.76	-2.0784
		3695.09	-12.3762	3695.09	-0.458228		3695.09	0	3695.09	-0.4384		3695.09	0	3695.09	-1.2946		3695.09	0	3695.09	-1.9756
		3697.43	-10.501	3697.43	-0.438088		3697.43	0	3697.43	-0.4078		3697.43	0	3697.43	-1.2194		3697.43	0	3697.43	-1.8766
		3699.76	-9.8354	3699.76	-0.418732		3699.76	0	3699.76	-0.3792		3699.76	0	3699.76	-1.148		3699.76	0	3699.76	-1.7812
		3702.1	-10.9934	3702.1	-0.400135		3702.1	0	3702.1	-0.3524		3702.1	0	3702.1	-1.08		3702.1	0	3702.1	-1.6898
		3704.43	-2.396	3704.43	-0.38227		3704.43	0	3704.43	-0.3272		3704.43	0	3704.43	-1.0154		3704.43	0	3704.43	-1.6018
		3706.77	-0.435	3706.77	-0.365114		3706.77	0	3706.77	-0.3036		3706.77	0	3706.77	-0.954		3706.77	0	3706.77	-1.5176
		3709.1	0.856	3709.1	-0.348644		3709.1	0	3709.1	-0.2814		3709.1	0	3709.1	-0.8958		3709.1	0	3709.1	-1.4366
		3711.44	6.3128	3711.44	-0.332835		3711.44	0	3711.44	-0.2608		3711.44	0	3711.44	-0.8404		3711.44	0	3711.44	-1.3592
		3713.78	8.8408	3713.78	-0.317666		3713.78	0	3713.78	-0.2416		3713.78	0	3713.78	-0.788		3713.78	0	3713.78	-1.285
		3716.12	11.4524	3716.12	-0.303114		3716.12	0	3716.12	-0.2236		3716.12	0	3716.12	-0.7384		3716.12	0	3716.12	-1.2142
		3718.46	9.5732	3718.46	-0.289158		3718.46	0	3718.46	-0.2068		3718.46	0	3718.46	-0.6914		3718.46	0	3718.46	-1.1464
		3720.8	10.994	3720.8	-0.275777		3720.8	0	3720.8	-0.191		3720.8	0	3720.8	-0.647		3720.8	0	3720.8	-1.0818
		3723.15	10.3802	3723.15	-0.262951		3723.15	0	3723.15	-0.1764		3723.15	0	3723.15	-0.605		3723.15	0	3723.15	-1.02
		3725.49	8.4626	3725.49	-0.25066		3725.49	0	3725.49	-0.1628		3725.49	0	3725.49	-0.5654		3725.49	0	3725.49	-0.9612
		3727.83	8.3526	3727.83	-0.238885		3727.83	0	3727.83	-0.1502		3727.83	0	3727.83	-0.528		3727.83	0	3727.83	-0.905
		3730.18	7.813	3730.18	-0.227607		3730.18	0	3730.18	-0.1384		3730.18	0	3730.18	-0.4928		3730.18	0	3730.18	-0.8516
		3732.53	7.558	3732.53	-0.216808		3732.53	0	3732.53	-0.1274		3732.53	0	3732.53	-0.4594		3732.53	0	3732.53	-0.801
		3734.87	6.968	3734.87	-0.206471		3734.87	0	3734.87	-0.1174		3734.87	0	3734.87	-0.4282		3734.87	0	3734.87	-0.7526
		3737.22	5.786	3737.22	-0.196578		3737.22	0	3737.22	-0.1078		3737.22	0	3737.22	-0.3988		3737.22	0	3737.22	-0.7068
		3739.57	4.5162	3739.57	-0.187113		3739.57	0	3739.57	-0.0992		3739.57	0	3739.57	-0.3712		3739.57	0	3739.57	-0.6634
		3741.92	3.0754	3741.92	-0.178059		3741.92	0	3741.92	-0.091		3741.92	0	3741.92	-0.3452		3741.92	0	3741.92	-0.6222
		3744.27	2.1688	3744.27	-0.169402		3744.27	0	3744.27	-0.0836		3744.27	0	3744.27	-0.3208		3744.27	0	3744.27	-0.583
		3746.62	1.5964	3746.62	-0.161126		3746.62	0	3746.62	-0.0766		3746.62	0	3746.62	-0.298		3746.62	0	3746.62	-0.546
		3748.98	1.0124	3748.98	-0.153216		3748.98	0	3748.98	-0.0702		3748.98	0	3748.98	-0.2766		3748.98	0	3748.98	-0.511
		3751.33	1.036	3751.33	-0.145657		3751.33	0	3751.33	-0.0644		3751.33	0	3751.33	-0.2566		3751.33	0	3751.33	-0.478
		3758.4	0.5084	3758.4	-0.124962		3758.4	0	3758.4	-0.0492		3758.4	0	3758.4	-0.2038		3758.4	0	3758.4	-0.3896
		3765.47	-1.277	3765.47	-0.106967		3765.47	0	3765.47	-0.0374		3765.47	0	3765.47	-0.161		3765.47	0	3765.47	-0.3154
		3772.55	-0.6962	3772.55	-0.0913574		3772.55	0	3772.55	-0.0284		3772.55	0	3772.55	-0.1264		3772.55	0	3772.55	-0.2538
		3779.64	0.5078	3779.64	-0.0778498		3779.64	0	3779.64	-0.0212		3779.64	0	3779.64	-0.0986		3779.64	0	3779.64	-0.203
		3786.74	0.945	3786.74	-0.0661893		3786.74	0	3786.74	-0.01588		3786.74	0	3786.74	-0.0764		3786.74	0	3786.74	-0.1614
		3793.85	0.038	3793.85	-0.0561475		3793.85	0	3793.85	-0.01178		3793.85	0	3793.85	-0.0588		3793.85	0	3793.85	-0.1276
		3800.96	-0.9184	3800.96	-0.0475208		3800.96	0	3800.96	-0.00868		3800.96	0	3800.96	-0.045		3800.96	0	3800.96	-0.1002
		3808.08	-1.8358	3808.08	-0.0401276		3808.08	0	3808.08	-0.00636		3808.08	0	3808.08	-0.0342		3808.08	0	3808.08	-0.0782
		3815.22	-2.0778	3815.22	-0.0338069		3815.22	0	3815.22	-0.00462		3815.22	0	3815.22	-0.026		3815.22	0	3815.22	-0.0606
		3822.35	-2.1662	3822.35	-0.0284164		3822.35	0	3822.35	-0.00334		3822.35	0	3822.35	-0.01946		3822.35	0	3822.35	-0.0466
		3829.5	-1.6328	3829.5	-0.0238302		3829.5	0	3829.5	-0.0024		3829.5	0	3829.5	-0.01452		3829.5	0	3829.5	-0.0358
		3836.66	-1.2982	3836.66	-0.019938		3836.66	0	3836.66	-0.001716		3836.66	0	3836.66	-0.01076		3836.66	0	3836.66	-0.0272
		3843.82	-0.437	3843.82	-0.0166428		3843.82	0	3843.82	-0.001216		3843.82	0	3843.82	-0.00794		3843.82	0	3843.82	-0.0206
		3850.99	2.1812	3850.99	-0.0138598		3850.99	0	3850.99	-0.000858		3850.99	0	3850.99	-0.0058		3850.99	0	3850.99	-0.01542
		3858.17	2.7788	3858.17	-0.0115152		3858.17	0	3858.17	-0.0006		3858.17	0	3858.17	-0.00422		3858.17	0	3858.17	-0.0115
		3865.36	0.6072	3865.36	-0.00954475		3865.36	0	3865.36	-0.000418		3865.36	0	3865.36	-0.00306		3865.36	0	3865.36	-0.00852
		3872.56	-2.3406	3872.56	-0.0078929		3872.56	0	3872.56	-0.000288		3872.56	0	3872.56	-0.0022		3872.56	0	3872.56	-0.00628
		3879.77	-3.2238	3879.77	-0.00651151		3879.77	0	3879.77	-0.000198		3879.77	0	3879.77	-0.001564		3879.77	0	3879.77	-0.0046
		3886.98	-3.653	3886.98	-0.00535918		3886.98	0	3886.98	-0.000135		3886.98	0	3886.98	-0.001108		3886.98	0	3886.98	-0.00334
		3894.2	-3.111	3894.2	-0.00440029		3894.2	0	3894.2	-9.14e-05		3894.2	0	3894.2	-0.00078		3894.2	0	3894.2	-0.00242
		3901.43	-2.4008	3901.43	-0.00360436		3901.43	0	3901.43	-6.16e-05		3901.43	0	3901.43	-0.000546		3901.43	0	3901.43	-0.001732
		3908.67	-1.125	3908.67	-0.00294534		3908.67	0	3908.67	-4.12e-05		3908.67	0	3908.67	-0.00038		3908.67	0	3908.67	-0.001236
		3915.92	-0.8112	3915.92	-0.00240104		3915.92	0	3915.92	-2.74e-05		3915.92	0	3915.92	-0.000262		3915.92	0	3915.92	-0.000874
		3923.17	-0.5206	3923.17	-0.00195262		3923.17	0	3923.17	-1.804e-05		3923.17	0	3923.17	-0.0001794		3923.17	0	3923.17	-0.000616
		3930.44	-3.0936	3930.44	-0.00158411		3930.44	0	3930.44	-1.182e-05		3930.44	0	3930.44	-0.0001222		3930.44	0	3930.44	-0.00043
		3937.71	-16.7008	3937.71	-0.00128203		3937.71	0	3937.71	-7.7e-06		3937.71	0	3937.71	-8.26e-05		3937.71	0	3937.71	-0.000298
		3944.99	-11.5792	3944.99	-0.00103504		3944.99	0	3944.99	-4.98e-06		3944.99	0	3944.99	-5.56e-05		3944.99	0	3944.99	-0.000206
		3952.28	12.6586	3952.28	-0.000833597		3952.28	0	3952.28	-3.2e-06		3952.28	0	3952.28	-3.7e-05		3952.28	0	3952.28	-0.000141
		3959.58	8.6012	3959.58	-0.000669716		3959.58	0	3959.58	-2.04e-06		3959.58	0	3959.58	-2.46e-05		3959.58	0	3959.58	-9.6e-05
		3966.88	-18.2986	3966.88	-0.000536734		3966.88	0	3966.88	-1.29e-06		3966.88	0	3966.88	-1.62e-05		3966.88	0	3966.88	-6.48e-05
		3974.2	-21.8914	3974.2	-0.000429098		3974.2	0	3974.2	-8.1e-07		3974.2	0	3974.2	-1.058e-05		3974.2	0	3974.2	-4.36e-05
		3981.52	16.0558	3981.52	-0.000342201		3981.52	0	3981.52	-5.06e-07		3981.52	0	3981.52	-6.88e-06		3981.52	0	3981.52	-2.9e-05
		3988.85	-12.8648	3988.85	-0.000272225		3988.85	0	3988.85	-3.14e-07		3988.85	0	3988.85	-4.44e-06		3988.85	0	3988.85	-1.922e-05
		3996.19	-56.168	3996.19	-0.00021602		3996.19	0	3996.19	-1.936e-07		3996.19	0	3996.19	-2.84e-06		3996.19	0	3996.19	-1.264e-05
		4001.09	-82.5014	4001.09	-0.000184901		4001.09	0	4001.09	-1.398e-07		4001.09	0	4001.09	-2.1e-06		4001.09	0	4001.09	-9.52e-06
		4003.54	-81.763	4003.54	-0.000170994		4003.54	0	4003.54	-1.186e-07		4003.54	0	4003.54	-1.81e-06		4003.54	0	4003.54	-8.26e-06
		4005.99	-62.8862	4005.99	-0.000158088		4005.99	0	4005.99	-1.004e-07		4005.99	0	4005.99	-1.554e-06		4005.99	0	4005.99	-7.16e-06
		4008.44	-66.4676	4008.44	-0.000146116		4008.44	0	4008.44	-8.5e-08		4008.44	0	4008.44	-1.334e-06		4008.44	0	4008.44	-6.18e-06
		4010.89	-74.87	4010.89	-0.000135013		4010.89	0	4010.89	-7.2e-08		4010.89	0	4010.89	-1.144e-06		4010.89	0	4010.89	-5.36e-06
		4013.35	-114.491	4013.35	-0.000124718		4013.35	0	4013.35	-6.1e-08		4013.35	0	4013.35	-9.8e-07		4013.35	0	4013.35	-4.62e-06
		4015.8	-194.265	4015.8	-0.000115177		4015.8	0	4015.8	-5.14e-08		4015.8	0	4015.8	-8.38e-07		4015.8	0	4015.8	-4e-06
		4018.26	-165.329	4018.26	-0.000106335		4018.26	0	4018.26	-4.34e-08		4018.26	0	4018.26	-7.18e-07		4018.26	0	4018.26	-3.44e-06
		4020.71	-238.352	4020.71	-9.81452e-05		4020.71	0	4020.71	-3.66e-08		4020.71	0	4020.71	-6.14e-07		4020.71	0	4020.71	-2.98e-06
		4023.17	-228.76	4023.17	-9.05605e-05		4023.17	0	4023.17	-3.1e-08		4023.17	0	4023.17	-5.24e-07		4023.17	0	4023.17	-2.56e-06
		4025.63	-145.753	4025.63	-8.35384e-05		4025.63	0	4025.63	-2.6e-08		4025.63	0	4025.63	-4.48e-07		4025.63	0	4025.63	-2.2e-06
		4028.09	-204.796	4028.09	-7.70392e-05		4028.09	0	4028.09	-2.2e-08		4028.09	0	4028.09	-3.82e-07		4028.09	0	4028.09	-1.898e-06
		4030.55	-166.987	4030.55	-7.10257e-05		4030.55	0	4030.55	-1.844e-08		4030.55	0	4030.55	-3.24e-07		4030.55	0	4030.55	-1.632e-06
		4033.01	-120.092	4033.01	-6.54632e-05		4033.01	0	4033.01	-1.55e-08		4033.01	0	4033.01	-2.76e-07		4033.01	0	4033.01	-1.402e-06
		4035.47	-153.88	4035.47	-6.03192e-05		4035.47	0	4035.47	-1.302e-08		4035.47	0	4035.47	-2.36e-07		4035.47	0	4035.47	-1.204e-06
		4037.94	-163.331	4037.94	-5.55638e-05		4037.94	0	4037.94	-1.092e-08		4037.94	0	4037.94	-2e-07		4037.94	0	4037.94	-1.032e-06
		4040.4	-131.56	4040.4	-5.11689e-05		4040.4	0	4040.4	-9.16e-09		4040.4	0	4040.4	-1.7e-07		4040.4	0	4040.4	-8.84e-07
		4042.87	-63.0528	4042.87	-4.71082e-05		4042.87	0	4042.87	-7.66e-09		4042.87	0	4042.87	-1.444e-07		4042.87	0	4042.87	-7.58e-07
		4045.33	-45.1886	4045.33	-4.33575e-05		4045.33	0	4045.33	-6.42e-09		4045.33	0	4045.33	-1.224e-07		4045.33	0	4045.33	-6.48e-07
		4047.8	-38.1556	4047.8	-3.98942e-05		4047.8	0	4047.8	-5.38e-09		4047.8	0	4047.8	-1.038e-07		4047.8	0	4047.8	-5.54e-07
		4050.27	-166.923	4050.27	-3.6697e-05		4050.27	0	4050.27	-4.48e-09		4050.27	0	4050.27	-8.78e-08		4050.27	0	4050.27	-4.74e-07
		4052.74	-248.08	4052.74	-3.37465e-05		4052.74	0	4052.74	-3.74e-09		4052.74	0	4052.74	-7.44e-08		4052.74	0	4052.74	-4.04e-07
		4055.21	-243.274	4055.21	-3.10245e-05		4055.21	0	4055.21	-3.12e-09		4055.21	0	4055.21	-6.28e-08		4055.21	0	4055.21	-3.44e-07
		4057.68	-241.726	4057.68	-2.85138e-05		4057.68	0	4057.68	-2.6e-09		4057.68	0	4057.68	-5.32e-08		4057.68	0	4057.68	-2.94e-07
		4060.15	-193.075	4060.15	-2.61989e-05		4060.15	0	4060.15	-2.18e-09		4060.15	0	4060.15	-4.48e-08		4060.15	0	4060.15	-2.5e-07
		4062.62	-222.526	4062.62	-2.4065e-05		4062.62	0	4062.62	-1.81e-09		4062.62	0	4062.62	-3.78e-08		4062.62	0	4062.62	-2.12e-07
		4065.1	-204.642	4065.1	-2.20987e-05		4065.1	0	4065.1	-1.504e-09		4065.1	0	4065.1	-3.18e-08		4065.1	0	4065.1	-1.81e-07
		4067.57	-210.712	4067.57	-2.02872e-05		4067.57	0	4067.57	-1.25e-09		4067.57	0	4067.57	-2.68e-08		4067.57	0	4067.57	-1.538e-07
		4070.05	-149.6	4070.05	-1.86189e-05		4070.05	0	4070.05	-1.038e-09		4070.05	0	4070.05	-2.26e-08		4070.05	0	4070.05	-1.306e-07
		4072.53	-160.418	4072.53	-1.70828e-05		4072.53	0	4072.53	-8.62e-10		4072.53	0	4072.53	-1.9e-08		4072.53	0	4072.53	-1.108e-07
		4075	-220.06	4075	-1.5669e-05		4075	0	4075	-7.14e-10		4075	0	4075	-1.596e-08		4075	0	4075	-9.38e-08
		4077.48	-289.404	4077.48	-1.43681e-05		4077.48	0	4077.48	-5.92e-10		4077.48	0	4077.48	-1.34e-08		4077.48	0	4077.48	-7.96e-08
		4079.96	-264.477	4079.96	-1.31714e-05		4079.96	0	4079.96	-4.9e-10		4079.96	0	4079.96	-1.124e-08		4079.96	0	4079.96	-6.72e-08
		4082.44	-153.979	4082.44	-1.20709e-05		4082.44	0	4082.44	-4.06e-10		4082.44	0	4082.44	-9.42e-09		4082.44	0	4082.44	-5.7e-08
		4084.92	-169.823	4084.92	-1.10592e-05		4084.92	0	4084.92	-3.36e-10		4084.92	0	4084.92	-7.9e-09		4084.92	0	4084.92	-4.8e-08
		4087.41	-112.583	4087.41	-1.01294e-05		4087.41	0	4087.41	-2.76e-10		4087.41	0	4087.41	-6.6e-09		4087.41	0	4087.41	-4.06e-08
		4089.89	-186.754	4089.89	-9.27502e-06		4089.89	0	4089.89	-2.28e-10		4089.89	0	4089.89	-5.52e-09		4089.89	0	4089.89	-3.42e-08
		4092.37	-162.466	4092.37	-8.49028e-06		4092.37	0	4092.37	-1.884e-10		4092.37	0	4092.37	-4.62e-09		4092.37	0	4092.37	-2.88e-08
		4094.86	-231.268	4094.86	-7.76968e-06		4094.86	0	4094.86	-1.552e-10		4094.86	0	4094.86	-3.86e-09		4094.86	0	4094.86	-2.44e-08
		4097.35	-114.232	4097.35	-7.10819e-06		4097.35	0	4097.35	-1.278e-10		4097.35	0	4097.35	-3.22e-09		4097.35	0	4097.35	-2.04e-08
		4099.83	-36.5566	4099.83	-6.50113e-06		4099.83	0	4099.83	-1.052e-10		4099.83	0	4099.83	-2.68e-09		4099.83	0	4099.83	-1.72e-08
		4102.32	-26.9274	4102.32	-5.94419e-06		4102.32	0	4102.32	-8.64e-11		4102.32	0	4102.32	-2.24e-09		4102.32	0	4102.32	-1.446e-08
		4104.81	100.738	4104.81	-5.43339e-06		4104.81	0	4104.81	-7.1e-11		4104.81	0	4104.81	-1.858e-09		4104.81	0	4104.81	-1.214e-08
		4107.3	196.023	4107.3	-4.96503e-06		4107.3	0	4107.3	-5.82e-11		4107.3	0	4107.3	-1.544e-09		4107.3	0	4107.3	-1.018e-08
		4109.79	130.748	4109.79	-4.53573e-06		4109.79	0	4109.79	-4.78e-11		4109.79	0	4109.79	-1.284e-09		4109.79	0	4109.79	-8.54e-09
		4112.28	102.2	4112.28	-4.14234e-06		4112.28	0	4112.28	-3.92e-11		4112.28	0	4112.28	-1.066e-09		4112.28	0	4112.28	-7.16e-09
		4114.78	129.13	4114.78	-3.78197e-06		4114.78	0	4114.78	-3.2e-11		4114.78	0	4114.78	-8.84e-10		4114.78	0	4114.78	-5.98e-09
		4117.27	112.102	4117.27	-3.45194e-06		4117.27	0	4117.27	-2.62e-11		4117.27	0	4117.27	-7.32e-10		4117.27	0	4117.27	-5e-09
		4119.76	24.5902	4119.76	-3.14979e-06		4119.76	0	4119.76	-2.14e-11		4119.76	0	4119.76	-6.06e-10		4119.76	0	4119.76	-4.18e-09
		4122.26	-29.4128	4122.26	-2.87325e-06		4122.26	0	4122.26	-1.748e-11		4122.26	0	4122.26	-5.02e-10		4122.26	0	4122.26	-3.5e-09
		4124.76	-31.414	4124.76	-2.62021e-06		4124.76	0	4124.76	-1.426e-11		4124.76	0	4124.76	-4.16e-10		4124.76	0	4124.76	-2.92e-09
		4127.26	-52.0744	4127.26	-2.38877e-06		4127.26	0	4127.26	-1.162e-11		4127.26	0	4127.26	-3.42e-10		4127.26	0	4127.26	-2.42e-09
		4129.75	9.156	4129.75	-2.17712e-06		4129.75	0	4129.75	-9.46e-12		4129.75	0	4129.75	-2.84e-10		4129.75	0	4129.75	-2.02e-09
		4132.25	-31.2438	4132.25	-1.98365e-06		4132.25	0	4132.25	-7.7e-12		4132.25	0	4132.25	-2.34e-10		4132.25	0	4132.25	-1.682e-09
